# Supplementary material for: Transcription factor competition facilitates self-sustained oscillations in single gene genetic circuits
Source: PLoS Comput Biol. 2023 Sep 29;19(9):e1011525. doi: 10.1371/journal.pcbi.1011525 (PMC10566692; doi:10.1371/journal.pcbi.1011525)
Supplement: S2 Appendix — This file requires the use of Mathematica [79]. (NB) [file pcbi.1011525.s002.nb]

(* Content-type: application/vnd.wolfram.mathematica *)

(*** Wolfram Notebook File ***)
(* http://www.wolfram.com/nb *)

(* CreatedBy='Mathematica 12.3' *)

(*CacheID: 234*)
(* Internal cache information:
NotebookFileLineBreakTest
NotebookFileLineBreakTest
NotebookDataPosition[       158,          7]
NotebookDataLength[   3439993,      63828]
NotebookOptionsPosition[   3431132,      63688]
NotebookOutlinePosition[   3431528,      63704]
CellTagsIndexPosition[   3431485,      63701]
WindowFrame->Normal*)

(* Beginning of Notebook Content *)
Notebook[{
Cell[BoxData[
 RowBox[{"ClearAll", "[", "\"\<Global`*\>\"", "]"}]], "Input",
 CellChangeTimes->{{3.623571358776627*^9, 
  3.6235713811780443`*^9}},ExpressionUUID->"6f16eb00-fc29-43c2-b5c9-\
639ed7380ccc"],

Cell[CellGroupData[{

Cell["Graphical Preamble", "Section",
 CellChangeTimes->{{3.624599407451683*^9, 
  3.624599409362115*^9}},ExpressionUUID->"c9fa4c1b-5e3a-4d76-be79-\
8985c3d9a8bf"],

Cell[BoxData[{
 RowBox[{"Get", "[", 
  "\"\<https://raw.githubusercontent.com/mark-caprio/CustomTicks/master/\
CustomTicks.m\>\"", "]"}], "\[IndentingNewLine]", 
 RowBox[{
  RowBox[{"font", "=", "\"\<Helvetica\>\""}], ";"}], "\[IndentingNewLine]", 
 RowBox[{
  RowBox[{"fontSize", "=", "15"}], ";"}], "\[IndentingNewLine]", 
 RowBox[{
  RowBox[{"imagePadding", "=", 
   RowBox[{"{", 
    RowBox[{
     RowBox[{"{", 
      RowBox[{"80", ",", "15"}], "}"}], ",", 
     RowBox[{"{", 
      RowBox[{"50", ",", "10"}], "}"}]}], "}"}]}], 
  ";"}], "\[IndentingNewLine]", 
 RowBox[{
  RowBox[{"standardHeight", "=", "280"}], ";"}], "\[IndentingNewLine]", 
 RowBox[{
  RowBox[{"standardRatio", "=", "1"}], ";"}], "\[IndentingNewLine]", 
 RowBox[{
  RowBox[{"doubleRatio", "=", "0.4"}], ";"}], "\[IndentingNewLine]", 
 RowBox[{
  RowBox[{"style", "=", 
   RowBox[{"{", 
    RowBox[{
     RowBox[{"Frame", "\[Rule]", "True"}], ",", 
     RowBox[{"Axes", "\[Rule]", "False"}], ",", 
     RowBox[{"LabelStyle", "\[Rule]", 
      RowBox[{"Directive", "[", 
       RowBox[{"fontSize", ",", "Black", ",", 
        RowBox[{"FontFamily", "\[Rule]", "font"}]}], "]"}]}], ",", 
     RowBox[{"FrameStyle", "\[Rule]", 
      RowBox[{"AbsoluteThickness", "[", ".7", "]"}]}], ",", 
     RowBox[{"ImageSize", "\[Rule]", 
      RowBox[{"{", 
       RowBox[{"Automatic", ",", "standardHeight"}], "}"}]}], ",", 
     RowBox[{"ImagePadding", "\[Rule]", "imagePadding"}], ",", 
     RowBox[{"AspectRatio", "\[Rule]", "standardRatio"}], ",", 
     RowBox[{"PlotStyle", "\[Rule]", 
      RowBox[{"AbsoluteThickness", "[", "1.5", "]"}]}], ",", 
     RowBox[{"GridLines", "\[Rule]", "None"}], ",", 
     RowBox[{"FrameTicksStyle", "\[Rule]", 
      RowBox[{"Directive", "[", 
       RowBox[{"Black", ",", 
        RowBox[{"AbsoluteThickness", "[", ".7", "]"}]}], "]"}]}], ",", 
     RowBox[{"TicksStyle", "\[Rule]", 
      RowBox[{"Directive", "[", 
       RowBox[{"Black", ",", 
        RowBox[{"AbsoluteThickness", "[", ".7", "]"}]}], "]"}]}]}], "}"}]}], 
  ";"}], "\[IndentingNewLine]", 
 RowBox[{
  RowBox[{"ticksstyle", "=", 
   RowBox[{"{", 
    RowBox[{
     RowBox[{"MajorTickLength", "\[Rule]", ".01"}], ",", 
     RowBox[{"MinorTickLength", "\[Rule]", ".005"}], ",", 
     RowBox[{"DecimalDigits", "\[Rule]", "Automatic"}]}], "}"}]}], 
  ";"}], "\[IndentingNewLine]", 
 RowBox[{
  RowBox[{"SetOptions", "[", 
   RowBox[{"LogLinearPlot", ",", "style"}], "]"}], 
  ";"}], "\[IndentingNewLine]", 
 RowBox[{
  RowBox[{"SetOptions", "[", 
   RowBox[{"LogPlot", ",", "style"}], "]"}], ";"}], "\[IndentingNewLine]", 
 RowBox[{
  RowBox[{"SetOptions", "[", 
   RowBox[{"LogLogPlot", ",", "style"}], "]"}], 
  ";"}], "\[IndentingNewLine]", 
 RowBox[{
  RowBox[{"SetOptions", "[", 
   RowBox[{"ListLogLogPlot", ",", "style"}], "]"}], 
  ";"}], "\[IndentingNewLine]", 
 RowBox[{
  RowBox[{"SetOptions", "[", 
   RowBox[{"ListLogPlot", ",", "style"}], "]"}], ";"}], "\[IndentingNewLine]", 
 RowBox[{
  RowBox[{"SetOptions", "[", 
   RowBox[{"ListLogPlot", ",", 
    RowBox[{"Joined", "\[Rule]", "True"}]}], "]"}], 
  ";"}], "\[IndentingNewLine]", 
 RowBox[{
  RowBox[{"SetOptions", "[", 
   RowBox[{"ParametricPlot", ",", "style"}], "]"}], 
  ";"}], "\[IndentingNewLine]", 
 RowBox[{
  RowBox[{"SetOptions", "[", 
   RowBox[{"Plot", ",", "style"}], "]"}], ";"}], "\[IndentingNewLine]", 
 RowBox[{
  RowBox[{"SetOptions", "[", 
   RowBox[{"ListLogLinearPlot", ",", "style"}], "]"}], 
  ";"}], "\[IndentingNewLine]", 
 RowBox[{
  RowBox[{"SetOptions", "[", 
   RowBox[{"ListLogLogPlot", ",", "style"}], "]"}], 
  ";"}], "\[IndentingNewLine]", 
 RowBox[{
  RowBox[{"SetOptions", "[", 
   RowBox[{"ListPlot", ",", "style"}], "]"}], ";"}], "\[IndentingNewLine]", 
 RowBox[{
  RowBox[{"SetOptions", "[", 
   RowBox[{"ListPlot", ",", 
    RowBox[{"Joined", "\[Rule]", "True"}]}], "]"}], 
  ";"}], "\[IndentingNewLine]", 
 RowBox[{
  RowBox[{"SetOptions", "[", 
   RowBox[{"DensityPlot", ",", 
    RowBox[{"LabelStyle", "\[Rule]", 
     RowBox[{"Directive", "[", 
      RowBox[{"fontSize", ",", "Black", ",", 
       RowBox[{"FontFamily", "\[Rule]", "font"}]}], "]"}]}], ",", 
    RowBox[{"FrameStyle", "\[Rule]", 
     RowBox[{"AbsoluteThickness", "[", ".75", "]"}]}], ",", 
    RowBox[{"ImagePadding", "\[Rule]", "imagePadding"}], ",", 
    RowBox[{"FrameTicksStyle", "\[Rule]", 
     RowBox[{"Directive", "[", 
      RowBox[{"Black", ",", 
       RowBox[{"AbsoluteThickness", "[", ".7", "]"}]}], "]"}]}]}], "]"}], 
  ";"}], "\[IndentingNewLine]", 
 RowBox[{
  RowBox[{"SetOptions", "[", 
   RowBox[{"ContourPlot", ",", 
    RowBox[{"LabelStyle", "\[Rule]", 
     RowBox[{"Directive", "[", 
      RowBox[{"fontSize", ",", "Black", ",", 
       RowBox[{"FontFamily", "\[Rule]", "font"}]}], "]"}]}], ",", 
    RowBox[{"FrameStyle", "\[Rule]", 
     RowBox[{"AbsoluteThickness", "[", ".75", "]"}]}], ",", 
    RowBox[{"ImagePadding", "\[Rule]", "imagePadding"}], ",", 
    RowBox[{"FrameTicksStyle", "\[Rule]", 
     RowBox[{"Directive", "[", 
      RowBox[{"Black", ",", 
       RowBox[{"AbsoluteThickness", "[", ".7", "]"}]}], "]"}]}], ",", 
    RowBox[{"ImageSize", "\[Rule]", 
     RowBox[{"{", 
      RowBox[{"Automatic", ",", "standardHeight"}], "}"}]}]}], "]"}], 
  ";"}], "\[IndentingNewLine]", 
 RowBox[{
  RowBox[{"SetOptions", "[", 
   RowBox[{"Plot3D", ",", 
    RowBox[{"LabelStyle", "\[Rule]", 
     RowBox[{"Directive", "[", 
      RowBox[{"fontSize", ",", "Black", ",", 
       RowBox[{"FontFamily", "\[Rule]", "font"}]}], "]"}]}], ",", 
    RowBox[{"AxesStyle", "\[Rule]", 
     RowBox[{"Directive", "[", 
      RowBox[{"Black", ",", 
       RowBox[{"AbsoluteThickness", "[", ".75", "]"}]}], "]"}]}], ",", 
    RowBox[{"TicksStyle", "\[Rule]", 
     RowBox[{"Directive", "[", 
      RowBox[{"Black", ",", 
       RowBox[{"AbsoluteThickness", "[", ".7", "]"}]}], "]"}]}]}], "]"}], 
  ";"}], "\[IndentingNewLine]", 
 RowBox[{
  RowBox[{"SetOptions", "[", 
   RowBox[{"ListPointPlot3D", ",", 
    RowBox[{"LabelStyle", "\[Rule]", 
     RowBox[{"Directive", "[", 
      RowBox[{"fontSize", ",", "Black", ",", 
       RowBox[{"FontFamily", "\[Rule]", "font"}]}], "]"}]}], ",", 
    RowBox[{"AxesStyle", "\[Rule]", 
     RowBox[{"Directive", "[", 
      RowBox[{"Black", ",", 
       RowBox[{"AbsoluteThickness", "[", ".75", "]"}]}], "]"}]}], ",", 
    RowBox[{"TicksStyle", "\[Rule]", 
     RowBox[{"Directive", "[", 
      RowBox[{"Black", ",", 
       RowBox[{"AbsoluteThickness", "[", ".7", "]"}]}], "]"}]}]}], "]"}], 
  ";"}], "\[IndentingNewLine]", 
 RowBox[{
  RowBox[{"SetOptions", "[", 
   RowBox[{"LinTicks", ",", "ticksstyle"}], "]"}], 
  ";"}], "\[IndentingNewLine]", 
 RowBox[{
  RowBox[{"SetOptions", "[", 
   RowBox[{"LogTicks", ",", "ticksstyle"}], "]"}], 
  ";"}], "\[IndentingNewLine]", 
 RowBox[{
  RowBox[{"SetOptions", "[", 
   RowBox[{"LogTicks", ",", 
    RowBox[{"LogPlot", "\[Rule]", "True"}]}], "]"}], 
  ";"}], "\[IndentingNewLine]", 
 RowBox[{
  RowBox[{"fixLogPlots", "[", "gr_", "]"}], ":=", 
  RowBox[{"gr", "/.", 
   RowBox[{
    RowBox[{"f", ":", 
     RowBox[{
      RowBox[{"(", 
       RowBox[{"Charting`ScaledTicks", "|", "Charting`ScaledFrameTicks"}], 
       ")"}], "[", 
      RowBox[{"{", 
       RowBox[{"Log", ",", "Exp"}], "}"}], "]"}]}], "\[RuleDelayed]", 
    RowBox[{"(", 
     RowBox[{
      RowBox[{
       RowBox[{"Part", "[", 
        RowBox[{"#", ",", ";;", ",", " ", 
         RowBox[{";;", "3"}]}], "]"}], "&"}], "@*", "f"}], 
     ")"}]}]}]}], "\[IndentingNewLine]", 
 RowBox[{
  RowBox[{"format2", "=", 
   RowBox[{
    RowBox[{"Replace", "[", 
     RowBox[{"#", ",", 
      RowBox[{
       RowBox[{
        RowBox[{"n_", "?", "NumericQ"}], "|", 
        RowBox[{"NumberForm", "[", 
         RowBox[{"n_", ",", "_"}], "]"}]}], "\[RuleDelayed]", 
       RowBox[{"Superscript", "[", 
        RowBox[{"10", ",", 
         RowBox[{"Round", "@", 
          RowBox[{"Log10", "@", "n"}]}]}], "]"}]}]}], "]"}], "&"}]}], 
  ";"}], "\[IndentingNewLine]", 
 RowBox[{
  RowBox[{"relabel", "=", 
   RowBox[{
    RowBox[{"#", "/.", 
     RowBox[{"CST_Charting`ScaledTicks", "\[RuleDelayed]", 
      RowBox[{"(", 
       RowBox[{
        RowBox[{"MapAt", "[", 
         RowBox[{"format2", ",", 
          RowBox[{"CST", "[", "##", "]"}], ",", 
          RowBox[{"{", 
           RowBox[{"All", ",", "2"}], "}"}]}], "]"}], "&"}], ")"}]}]}], 
    "&"}]}], ";"}], "\[IndentingNewLine]", 
 RowBox[{
  RowBox[{"label", "[", "a_", "]"}], ":=", 
  RowBox[{"Inset", "[", 
   RowBox[{
    RowBox[{"Style", "[", 
     RowBox[{"a", ",", 
      RowBox[{"FontSize", "\[Rule]", "15"}]}], "]"}], ",", 
    RowBox[{"ImageScaled", "[", 
     RowBox[{"{", 
      RowBox[{".285", ",", ".91"}], "}"}], "]"}]}], 
   "]"}]}], "\[IndentingNewLine]", 
 RowBox[{
  RowBox[{"repressorBlue", "=", 
   RowBox[{"RGBColor", "[", 
    RowBox[{
     RowBox[{"115", "/", "255"}], ",", 
     RowBox[{"142", "/", "255"}], ",", 
     RowBox[{"193", "/", "255"}]}], "]"}]}], ";"}], "\[IndentingNewLine]", 
 RowBox[{
  RowBox[{
   RowBox[{"activatorGreen", "=", 
    RowBox[{"RGBColor", "[", 
     RowBox[{
      RowBox[{"190", "/", "255"}], ",", 
      RowBox[{"212", "/", "255"}], ",", 
      RowBox[{"151", "/", "255"}]}], "]"}]}], ";"}], "\[IndentingNewLine]", 
  RowBox[{"(*", 
   RowBox[{
    RowBox[{"dnaRed", "=", 
     RowBox[{"RGBColor", "[", 
      RowBox[{
       RowBox[{"231", "/", "255"}], ",", 
       RowBox[{"175", "/", "255"}], ",", 
       RowBox[{"156", "/", "255"}]}], "]"}]}], ";"}], 
   "*)"}]}], "\[IndentingNewLine]", 
 RowBox[{
  RowBox[{"dnaRed", "=", 
   RowBox[{"RGBColor", "[", 
    RowBox[{
     RowBox[{"213", "/", "255"}], ",", 
     RowBox[{"102", "/", "255"}], ",", 
     RowBox[{"77", "/", "255"}]}], "]"}]}], ";"}], "\[IndentingNewLine]", 
 RowBox[{
  RowBox[{"regoYellow", "=", 
   RowBox[{"RGBColor", "[", 
    RowBox[{
     RowBox[{"242", "/", "255"}], ",", 
     RowBox[{"200", "/", "255"}], ",", 
     RowBox[{"117", "/", "255"}]}], "]"}]}], ";"}], "\[IndentingNewLine]", 
 RowBox[{
  RowBox[{"lightGrey", "=", 
   RowBox[{"RGBColor", "[", 
    RowBox[{
     RowBox[{"188", "/", "255"}], ",", 
     RowBox[{"190", "/", "255"}], ",", 
     RowBox[{"192", "/", "255"}]}], "]"}]}], ";"}], "\[IndentingNewLine]", 
 RowBox[{
  RowBox[{"regoPurple", "=", 
   RowBox[{"RGBColor", "[", 
    RowBox[{
     RowBox[{"203", "/", "255"}], ",", 
     RowBox[{"152", "/", "255"}], ",", 
     RowBox[{"177", "/", "255"}]}], "]"}]}], ";"}], "\[IndentingNewLine]", 
 RowBox[{
  RowBox[{"regoTeal", "=", 
   RowBox[{"RGBColor", "[", 
    RowBox[{
     RowBox[{"123", "/", "255"}], ",", 
     RowBox[{"182", "/", "255"}], ",", 
     RowBox[{"182", "/", "255"}]}], "]"}]}], ";"}], "\[IndentingNewLine]", 
 RowBox[{
  RowBox[{"regoRed", "=", 
   RowBox[{"RGBColor", "[", 
    RowBox[{
     RowBox[{"219", "/", "255"}], ",", 
     RowBox[{"133", "/", "255"}], ",", 
     RowBox[{"133", "/", "255"}]}], "]"}]}], ";"}], "\[IndentingNewLine]", 
 RowBox[{
  RowBox[{"regoAqua", "=", 
   RowBox[{"RGBColor", "[", 
    RowBox[{
     RowBox[{"145", "/", "255"}], ",", 
     RowBox[{"220", "/", "255"}], ",", 
     RowBox[{"240", "/", "255"}]}], "]"}]}], ";"}], "\[IndentingNewLine]", 
 RowBox[{
  RowBox[{"colours", "=", 
   RowBox[{"{", 
    RowBox[{
    "repressorBlue", ",", "activatorGreen", ",", "dnaRed", ",", "Gray", ",", 
     RowBox[{"Lighter", "[", "repressorBlue", "]"}], ",", "regoYellow", ",", 
     "lightGrey", ",", "regoPurple", ",", "regoTeal", ",", "regoRed", ",", 
     "regoAqua"}], "}"}]}], ";"}], "\[IndentingNewLine]", 
 RowBox[{
  RowBox[{"frame", "[", "legend_", "]"}], ":=", 
  RowBox[{"Framed", "[", 
   RowBox[{"legend", ",", 
    RowBox[{"FrameStyle", "\[Rule]", 
     RowBox[{"Directive", "[", 
      RowBox[{
       RowBox[{"AbsoluteThickness", "[", "0.7", "]"}], ",", "Black"}], 
      "]"}]}], ",", 
    RowBox[{"RoundingRadius", "\[Rule]", "0"}], ",", 
    RowBox[{"Background", "\[Rule]", "White"}]}], 
   "]"}]}], "\[IndentingNewLine]", 
 RowBox[{
  RowBox[{"SetOptions", "[", 
   RowBox[{"LineLegend", ",", 
    RowBox[{"LegendFunction", "\[Rule]", "frame"}], ",", 
    RowBox[{"LabelStyle", "\[Rule]", 
     RowBox[{"Directive", "[", 
      RowBox[{"12", ",", 
       RowBox[{"FontFamily", "\[Rule]", "font"}]}], "]"}]}]}], "]"}], 
  ";"}], "\[IndentingNewLine]", 
 RowBox[{
  RowBox[{"legendRightTop", "=", 
   RowBox[{"{", 
    RowBox[{
     RowBox[{"{", 
      RowBox[{".95", ",", ".95"}], "}"}], ",", 
     RowBox[{"{", 
      RowBox[{"1", ",", "1"}], "}"}]}], "}"}]}], ";"}], "\[IndentingNewLine]", 
 RowBox[{
  RowBox[{"legendLeftTop", "=", 
   RowBox[{"{", 
    RowBox[{
     RowBox[{"{", 
      RowBox[{".05", ",", ".95"}], "}"}], ",", 
     RowBox[{"{", 
      RowBox[{"0", ",", "1"}], "}"}]}], "}"}]}], ";"}], "\[IndentingNewLine]", 
 RowBox[{
  RowBox[{"legendRightBottom", "=", 
   RowBox[{"{", 
    RowBox[{
     RowBox[{"{", 
      RowBox[{".95", ",", ".05"}], "}"}], ",", 
     RowBox[{"{", 
      RowBox[{"1", ",", "0"}], "}"}]}], "}"}]}], ";"}], "\[IndentingNewLine]", 
 RowBox[{
  RowBox[{"legendLeftBottom", "=", 
   RowBox[{"{", 
    RowBox[{
     RowBox[{"{", 
      RowBox[{".05", ",", ".05"}], "}"}], ",", 
     RowBox[{"{", 
      RowBox[{"0", ",", "0"}], "}"}]}], "}"}]}], ";"}], "\[IndentingNewLine]", 
 RowBox[{
  RowBox[{
  "Needs", "[", "\"\<DifferentialEquations`NDSolveProblems`\>\"", "]"}], 
  ";"}], "\n", 
 RowBox[{
  RowBox[{
  "Needs", "[", "\"\<DifferentialEquations`NDSolveUtilities`\>\"", "]"}], 
  ";"}], "\n", 
 RowBox[{
  RowBox[{
  "Needs", "[", "\"\<DifferentialEquations`InterpolatingFunctionAnatomy`\>\"",
    "]"}], ";"}], "\n", 
 RowBox[{
  RowBox[{"Needs", "[", "\"\<GUIKit`\>\"", "]"}], 
  ";"}], "\[IndentingNewLine]", 
 RowBox[{
  RowBox[{"SetDirectory", "[", 
   RowBox[{"NotebookDirectory", "[", "]"}], "]"}], 
  ";"}], "\[IndentingNewLine]"}], "Input",
 CellChangeTimes->{{3.623495364123415*^9, 3.62349538061724*^9}, {
   3.6234959672522297`*^9, 3.623495967555456*^9}, {3.624688807913075*^9, 
   3.624688905133065*^9}, 3.6246889414890547`*^9, 3.6246890781901703`*^9, {
   3.624788014982428*^9, 3.624788020397622*^9}, {3.62478806769211*^9, 
   3.6247880681811247`*^9}, {3.624790981049238*^9, 3.624790983007098*^9}, {
   3.6289476234124727`*^9, 3.628947626027028*^9}, {3.6289495130348253`*^9, 
   3.6289495150084763`*^9}, {3.628949556856873*^9, 3.628949558161193*^9}, {
   3.628949598563031*^9, 3.628949599069521*^9}, {3.628949631865999*^9, 
   3.628949638532041*^9}, {3.628949713325591*^9, 3.628949715632888*^9}, {
   3.628949750021185*^9, 3.628949768930534*^9}, {3.628949952421171*^9, 
   3.6289499526694098`*^9}, {3.6301419000539217`*^9, 3.630141922531514*^9}, {
   3.630142014067083*^9, 3.630142016417821*^9}, {3.6301421339422894`*^9, 
   3.630142141262246*^9}, {3.630142524685581*^9, 3.630142526034831*^9}, {
   3.630142576715353*^9, 3.630142609864647*^9}, {3.630386617572989*^9, 
   3.630386737615931*^9}, {3.630994930234231*^9, 3.63099493732346*^9}, {
   3.6309950133360643`*^9, 3.630995030249372*^9}, {3.631855738986549*^9, 
   3.631855771760062*^9}, {3.6318559917865267`*^9, 3.631855996282906*^9}, {
   3.63185616387122*^9, 3.631856164036702*^9}, 3.63185641093703*^9, 
   3.631856564422131*^9, {3.631856672234211*^9, 3.631856686313237*^9}, {
   3.6318567242981243`*^9, 3.6318567324715633`*^9}, {3.6318568103277617`*^9, 
   3.631856814237338*^9}, {3.6318568613886547`*^9, 3.631856865360126*^9}, {
   3.633255208278757*^9, 3.6332552098515787`*^9}, {3.643689838094997*^9, 
   3.643689841404736*^9}, {3.645508449429596*^9, 3.645508457027423*^9}, {
   3.645508491388301*^9, 3.645508491602276*^9}, 3.653107979953649*^9, {
   3.653124299816119*^9, 3.65312434610266*^9}, {3.6531245213110113`*^9, 
   3.6531245404069366`*^9}, 3.653124633320281*^9, {3.653124679614046*^9, 
   3.6531247126831093`*^9}, {3.65312510622439*^9, 3.653125112551837*^9}, {
   3.653125269267084*^9, 3.6531252836242647`*^9}, {3.653209317112606*^9, 
   3.653209383402832*^9}, {3.653209691108652*^9, 3.653209700658002*^9}, {
   3.653210090782435*^9, 3.6532100909581957`*^9}, {3.654853965316011*^9, 
   3.654853976650881*^9}, {3.65485410285749*^9, 3.6548541029603853`*^9}, 
   3.6548556830372553`*^9, {3.654950068478784*^9, 3.654950085268663*^9}, {
   3.665207764238899*^9, 3.665207789821803*^9}, 3.667288903132532*^9, {
   3.671789558197516*^9, 3.671789561470058*^9}, {3.671789595717272*^9, 
   3.671789606508206*^9}, {3.6732452544215384`*^9, 3.673245277152802*^9}, {
   3.673247003976295*^9, 3.67324701510853*^9}, {3.6737648078237743`*^9, 
   3.6737648337992487`*^9}, {3.673764872305212*^9, 3.6737648842166433`*^9}, {
   3.673764929249332*^9, 3.673764959166531*^9}, {3.67376501245532*^9, 
   3.673765028146167*^9}, {3.67394124472503*^9, 3.673941251548558*^9}, {
   3.675071292871059*^9, 3.6750712930241833`*^9}, {3.676179514494471*^9, 
   3.676179514907177*^9}, {3.678168400258554*^9, 3.678168400429441*^9}, {
   3.696586153667984*^9, 3.696586162101927*^9}, {3.698138780334443*^9, 
   3.698138857480385*^9}, {3.698138893672489*^9, 3.698138924181884*^9}, {
   3.700471238336269*^9, 3.700471271445459*^9}, {3.7004715920945807`*^9, 
   3.700471592201215*^9}, {3.700471685589505*^9, 3.700471690308229*^9}, {
   3.7004797558443947`*^9, 3.700479788953529*^9}, {3.7005406788054667`*^9, 
   3.700540684508665*^9}, {3.700540884479847*^9, 3.700540897511964*^9}, {
   3.700563892899087*^9, 3.700563900905344*^9}, {3.705296888074758*^9, 
   3.7052968950702667`*^9}, {3.705297689127797*^9, 3.705297802752046*^9}, {
   3.705297976437203*^9, 3.705298089603444*^9}, {3.705298173346869*^9, 
   3.7052982001275597`*^9}, {3.7052982535636883`*^9, 3.705298257631542*^9}, {
   3.7052982923980722`*^9, 3.705298350800212*^9}, {3.705298533091969*^9, 
   3.705298538787779*^9}, {3.705298767950748*^9, 3.705298768370698*^9}, {
   3.705300398946706*^9, 3.70530040268475*^9}, {3.705300468886014*^9, 
   3.705300472035778*^9}, {3.705300509300291*^9, 3.705300539432374*^9}, {
   3.705305459711421*^9, 3.7053054689889927`*^9}, {3.706949814349625*^9, 
   3.7069498596757402`*^9}, {3.7069514115282393`*^9, 3.70695141503076*^9}, {
   3.706953008785698*^9, 3.706953037919862*^9}, {3.706953092216673*^9, 
   3.706953122927002*^9}, {3.706959581275022*^9, 3.706959599018076*^9}, {
   3.707040537909295*^9, 3.707040544548354*^9}, {3.71194420490722*^9, 
   3.711944255687348*^9}, 3.7119443193590603`*^9, {3.711944372585683*^9, 
   3.711944376933041*^9}, 3.712894076119061*^9, {3.713673487059058*^9, 
   3.713673500335628*^9}, {3.7136735408080797`*^9, 3.713673564821939*^9}, {
   3.713673619582514*^9, 3.713673736054639*^9}, {3.713673786381418*^9, 
   3.713673933380302*^9}, {3.713674003098444*^9, 3.713674071216928*^9}, {
   3.7174067273913183`*^9, 3.7174067398091927`*^9}, {3.720943913637888*^9, 
   3.720943914029935*^9}, {3.745055672433023*^9, 3.745055840753099*^9}, {
   3.7450558715489388`*^9, 3.745055892143347*^9}, {3.745055937832653*^9, 
   3.745056001304961*^9}, {3.745056103374763*^9, 3.745056104140664*^9}, {
   3.745056142494049*^9, 3.745056158323553*^9}, {3.745056195691925*^9, 
   3.7450562095979357`*^9}, {3.745056367771183*^9, 3.745056434854095*^9}, {
   3.745056477289308*^9, 3.745056491882285*^9}, {3.7450565604798117`*^9, 
   3.745056653490554*^9}, {3.783144582049348*^9, 3.783144613446888*^9}, 
   3.783148762179081*^9, {3.783150668444062*^9, 3.783150676208145*^9}, {
   3.783150744698639*^9, 3.7831507545193977`*^9}, {3.783150798473648*^9, 
   3.783150799388562*^9}, {3.793082258689981*^9, 3.793082298355701*^9}, {
   3.793354028792557*^9, 3.7933540288931427`*^9}, {3.793940109783368*^9, 
   3.7939401131016483`*^9}, {3.859881006928836*^9, 3.859881008049254*^9}, {
   3.860231636194528*^9, 3.860231656640437*^9}},
 CellLabel->
  "In[242]:=",ExpressionUUID->"0f698a0a-3760-4cf8-8935-c8d1313932b6"]
}, Open  ]],

Cell[CellGroupData[{

Cell["Dynamic model", "Section",
 CellChangeTimes->{{3.6304127065907307`*^9, 
  3.6304127126139927`*^9}},ExpressionUUID->"3b392968-0848-4dbe-a8dd-\
3e7dc5328489"],

Cell[CellGroupData[{

Cell["The base equations", "Subsection",
 CellChangeTimes->{{3.796627691943379*^9, 
  3.7966276942605257`*^9}},ExpressionUUID->"39a12b3d-e939-4e9f-9475-\
69c09909649e"],

Cell["\<\
The fold-change equations of a number of common genetic architectures in the \
grand canonical ensemble can be constructed according to Landman et al. 2017. \
All solutions remain a function of \[Lambda], the transcription factor \
fugacity.\
\>", "Text",
 CellChangeTimes->{{3.8605591875982*^9, 
  3.860559246526319*^9}},ExpressionUUID->"503aa922-01b3-4d48-aeb8-\
5903ed4596de"],

Cell[BoxData[{
 RowBox[{
  RowBox[{
   RowBox[{"fc", "[", 
    RowBox[{"\[Lambda]\[Lambda]_", ",", "xr_"}], "]"}], ":=", 
   FractionBox["1", 
    RowBox[{"1", "+", 
     RowBox[{"\[Lambda]\[Lambda]", " ", "xr"}]}]]}], 
  RowBox[{"(*", 
   RowBox[{"Fold", "-", 
    RowBox[{
    "change", " ", "function", " ", "for", " ", "simple", " ", 
     "repression"}]}], "*)"}]}], "\[IndentingNewLine]", 
 RowBox[{
  RowBox[{
   RowBox[{"fcA", "[", 
    RowBox[{"\[Lambda]\[Lambda]_", ",", "xr_", ",", "xap_"}], "]"}], ":=", 
   FractionBox[
    RowBox[{"1", "+", 
     RowBox[{"\[Lambda]\[Lambda]", " ", "xr", " ", "xap"}]}], 
    RowBox[{"1", "+", 
     RowBox[{"\[Lambda]\[Lambda]", " ", "xr"}]}]]}], 
  RowBox[{"(*", 
   RowBox[{"Fold", "-", 
    RowBox[{
    "change", " ", "function", " ", "for", " ", "simple", " ", 
     "activation"}]}], "*)"}]}], "\[IndentingNewLine]", 
 RowBox[{
  RowBox[{
   RowBox[{"fcL", "[", 
    RowBox[{"\[Lambda]\[Lambda]_", ",", "xm_", ",", "xa_", ",", "xL_"}], 
    "]"}], ":=", 
   FractionBox[
    RowBox[{"1", "+", 
     RowBox[{"\[Lambda]\[Lambda]", " ", "xa"}]}], 
    RowBox[{"1", "+", 
     RowBox[{"\[Lambda]\[Lambda]", " ", 
      RowBox[{"(", 
       RowBox[{"xm", "+", "xa", "+", 
        RowBox[{"xm", " ", "xa", " ", "xL"}]}], ")"}]}], "+", 
     RowBox[{
      SuperscriptBox["\[Lambda]\[Lambda]", "2"], "xm", " ", "xa"}]}]]}], 
  RowBox[{"(*", 
   RowBox[{"Fold", "-", 
    RowBox[{"change", " ", "function", " ", "for", " ", "looping"}]}], 
   "*)"}]}], "\[IndentingNewLine]", 
 RowBox[{
  RowBox[{"fcn", "[", 
   RowBox[{"\[Lambda]r_", ",", "xrn_", ",", "n_"}], "]"}], ":=", 
  FractionBox["1", 
   RowBox[{"1", "+", 
    RowBox[{
     SuperscriptBox["\[Lambda]r", "n"], "xrn"}]}]], 
  RowBox[{"(*", 
   RowBox[{"Fold", "-", 
    RowBox[{"change", " ", "function", " ", "for", " ", "an", " ", "n"}], "-", 
    RowBox[{"meric", " ", "repressor"}]}], "*)"}]}]}], "Input",
 CellChangeTimes->CompressedData["
1:eJwdyFsoQwEAxvHjsilptHiwjSEhlKI0xcPhgZUS8WItuZysaMvStCE1jDSX
VluIXYpCYmpuTworycPKJSkcl4QzWqzV5rrvPHz9+v7pLao6KpIgCHF48Pdu
7qdRxpCRY8E/qJ845sjCugyBJNiw1ymA7WdXrDuWtgwoYGKzoaKjswDyoiuL
YInRNQx972+sVaI/NzQGH4+hPdbE5DUxZHLebQDu134Q+dBsj4CBFHEZ5Fab
WMvpQut8M0MKqZANphJTC9BTH1iGoQT7Gpxdn92HxWo9tRCWchtYPy+cm3Ht
DPlazfVAfdYQDUeX4h9g1qQ2BHPppS8o8rX6XQqGlDQe/kDe6rV2E3+kQgcz
KpOVW2FPhPUqaB2X98CbaHUf2+9bqH6pl7y8z9HAxMVUHdTobgfg2BHPAE/i
aFZLt2MSbn9vsKZlK6ahJIozA/018qHSXS95+jxogE8l40b4yE9xwC6beQUK
pXwn5Gc6TcoDL0nH9Jrh08f5Mhw9emH9Bwlr/Ww=
  
  "],ExpressionUUID->"34e4a8a9-79de-4629-9acc-b22a7ee5a165"],

Cell["\<\
The fugacity of a transcription factor is calculated by solving a mass \
balance equation across all reservoirs that are relevant to the system. For \
simple repression, in the absence of competitor sites, the mass balance \
equation leads to a quadratic polynomial, but more complicated scenarios \
increase the order of the polynomial. For a number of often-used scenarios, \
the solutions to the polynomial are written out here.\
\>", "Text",
 CellChangeTimes->{{3.860559025876478*^9, 
  3.86055910475788*^9}},ExpressionUUID->"90e04195-8f81-490f-a447-\
e687070e5e70"],

Cell[BoxData[{
 RowBox[{
  RowBox[{
   RowBox[{"\[Lambda]", "[", 
    RowBox[{"Q_", ",", "NN_", ",", "Nns_", ",", "xq_"}], "]"}], ":=", 
   FractionBox[
    RowBox[{
     RowBox[{
      RowBox[{"(", 
       RowBox[{"Q", "-", "NN"}], ")"}], "xq"}], "-", "Nns", "+", 
     SqrtBox[
      RowBox[{
       SuperscriptBox["Nns", "2"], "+", 
       RowBox[{"2", " ", "NN", " ", "Nns", " ", "xq"}], "+", 
       RowBox[{"2", " ", "Nns", " ", "Q", " ", "xq"}], "+", 
       RowBox[{
        SuperscriptBox["NN", "2"], " ", 
        SuperscriptBox["xq", "2"]}], "-", 
       RowBox[{"2", " ", "NN", " ", "Q", " ", 
        SuperscriptBox["xq", "2"]}], "+", 
       RowBox[{
        SuperscriptBox["Q", "2"], " ", 
        SuperscriptBox["xq", "2"]}]}]]}], 
    RowBox[{"2", "Nns", " ", "xq"}]]}], 
  RowBox[{"(*", 
   RowBox[{
   "solution", " ", "for", " ", "the", " ", "fugacity", " ", "for", " ", 
    "simple", " ", "repression", " ", "in", " ", "the", " ", "absence", " ", 
    "of", " ", "competitor", " ", "sites"}], 
   "*)"}]}], "\[IndentingNewLine]", 
 RowBox[{
  RowBox[{
   RowBox[{"\[Lambda]L", "[", 
    RowBox[{
    "RRR_", ",", "NN0_", ",", "Nns_", ",", "xa_", ",", "xm_", ",", "xL_"}], 
    "]"}], ":=", 
   RowBox[{"With", "[", 
    RowBox[{
     RowBox[{"{", 
      RowBox[{
       RowBox[{"a", "=", 
        RowBox[{"xa", " ", "xm", " ", "Nns"}]}], ",", 
       RowBox[{"b", "=", 
        RowBox[{
         RowBox[{
          RowBox[{"(", 
           RowBox[{"xa", "+", "xm", "+", 
            RowBox[{"xa", " ", "xm", " ", "xL"}]}], ")"}], "Nns"}], " ", "+", 
         " ", 
         RowBox[{"xa", " ", "xm", 
          RowBox[{"(", 
           RowBox[{
            RowBox[{"2", "NN0"}], "-", "RRR"}], ")"}]}]}]}], ",", 
       RowBox[{"c", "=", 
        RowBox[{"Nns", "+", 
         RowBox[{
          RowBox[{"(", 
           RowBox[{"xa", "+", "xm", "+", 
            RowBox[{"xa", " ", "xm", " ", "xL"}]}], ")"}], 
          RowBox[{"(", 
           RowBox[{"NN0", "-", "RRR"}], ")"}]}]}]}]}], "}"}], ",", 
     RowBox[{
      SuperscriptBox[
       RowBox[{"(", 
        RowBox[{
         RowBox[{"(", 
          RowBox[{
           FractionBox[
            RowBox[{"b", " ", "c"}], 
            RowBox[{"6", 
             SuperscriptBox["a", "2"]}]], "+", 
           FractionBox["RRR", 
            RowBox[{"2", "a"}]], "-", 
           SuperscriptBox[
            RowBox[{"(", 
             FractionBox["b", 
              RowBox[{"3", "a"}]], ")"}], "3"]}], ")"}], "+", 
         SqrtBox[
          RowBox[{
           SuperscriptBox[
            RowBox[{"(", 
             RowBox[{
              FractionBox["c", 
               RowBox[{"3", "a"}]], "-", 
              SuperscriptBox[
               RowBox[{"(", 
                FractionBox["b", 
                 RowBox[{"3", "a"}]], ")"}], "2"]}], ")"}], "3"], "+", 
           SuperscriptBox[
            RowBox[{"(", 
             RowBox[{
              FractionBox[
               RowBox[{"b", " ", "c"}], 
               RowBox[{"6", 
                SuperscriptBox["a", "2"]}]], "+", 
              FractionBox["RRR", 
               RowBox[{"2", "a"}]], "-", 
              SuperscriptBox[
               RowBox[{"(", 
                FractionBox["b", 
                 RowBox[{"3", "a"}]], ")"}], "3"]}], ")"}], "2"]}]]}], ")"}], 
       
       RowBox[{"1", "/", "3"}]], "+", 
      SuperscriptBox[
       RowBox[{"(", 
        RowBox[{
         RowBox[{"(", 
          RowBox[{
           FractionBox[
            RowBox[{"b", " ", "c"}], 
            RowBox[{"6", 
             SuperscriptBox["a", "2"]}]], "+", 
           FractionBox["RRR", 
            RowBox[{"2", "a"}]], "-", 
           SuperscriptBox[
            RowBox[{"(", 
             FractionBox["b", 
              RowBox[{"3", "a"}]], ")"}], "3"]}], ")"}], "-", 
         SqrtBox[
          RowBox[{
           SuperscriptBox[
            RowBox[{"(", 
             RowBox[{
              FractionBox["c", 
               RowBox[{"3", "a"}]], "-", 
              SuperscriptBox[
               RowBox[{"(", 
                FractionBox["b", 
                 RowBox[{"3", "a"}]], ")"}], "2"]}], ")"}], "3"], "+", 
           SuperscriptBox[
            RowBox[{"(", 
             RowBox[{
              FractionBox[
               RowBox[{"b", " ", "c"}], 
               RowBox[{"6", 
                SuperscriptBox["a", "2"]}]], "+", 
              FractionBox["RRR", 
               RowBox[{"2", "a"}]], "-", 
              SuperscriptBox[
               RowBox[{"(", 
                FractionBox["b", 
                 RowBox[{"3", "a"}]], ")"}], "3"]}], ")"}], "2"]}]]}], ")"}], 
       
       RowBox[{"1", "/", "3"}]], "-", 
      FractionBox["b", 
       RowBox[{"3", "a"}]]}]}], "]"}]}], ";", 
  RowBox[{"(*", 
   RowBox[{
   "solution", " ", "for", " ", "the", " ", "fugacity", " ", "for", " ", 
    "looping", " ", "in", " ", "the", " ", "absence", " ", "of", " ", 
    "competitor", " ", "sites"}], "*)"}], "\[IndentingNewLine]", 
  RowBox[{
   RowBox[{"\[Lambda]c", "[", 
    RowBox[{
    "RRR_", ",", "NN0_", ",", "Nns_", ",", "NNc_", ",", "xr_", ",", "xc_"}], 
    "]"}], ":=", 
   RowBox[{"With", "[", 
    RowBox[{
     RowBox[{"{", 
      RowBox[{
       RowBox[{"a", "=", 
        RowBox[{"xr", " ", "xc", " ", "Nns"}]}], ",", 
       RowBox[{"b", "=", 
        RowBox[{
         RowBox[{
          RowBox[{"(", 
           RowBox[{"xc", "+", "xr"}], ")"}], "Nns"}], "+", 
         RowBox[{"xr", " ", "xc", 
          RowBox[{"(", 
           RowBox[{"NN0", "+", "NNc", "-", "RRR"}], ")"}]}]}]}], ",", 
       RowBox[{"c", "=", 
        RowBox[{"Nns", "+", 
         RowBox[{"xc", 
          RowBox[{"(", 
           RowBox[{"NNc", "-", "RRR"}], ")"}]}], "+", 
         RowBox[{"xr", 
          RowBox[{"(", 
           RowBox[{"NN0", "-", "RRR"}], ")"}]}]}]}]}], "}"}], ",", 
     RowBox[{
      SuperscriptBox[
       RowBox[{"(", 
        RowBox[{
         RowBox[{"(", 
          RowBox[{
           FractionBox[
            RowBox[{"b", " ", "c"}], 
            RowBox[{"6", 
             SuperscriptBox["a", "2"]}]], "+", 
           FractionBox["RRR", 
            RowBox[{"2", "a"}]], "-", 
           SuperscriptBox[
            RowBox[{"(", 
             FractionBox["b", 
              RowBox[{"3", "a"}]], ")"}], "3"]}], ")"}], "+", 
         SqrtBox[
          RowBox[{
           SuperscriptBox[
            RowBox[{"(", 
             RowBox[{
              FractionBox["c", 
               RowBox[{"3", "a"}]], "-", 
              SuperscriptBox[
               RowBox[{"(", 
                FractionBox["b", 
                 RowBox[{"3", "a"}]], ")"}], "2"]}], ")"}], "3"], "+", 
           SuperscriptBox[
            RowBox[{"(", 
             RowBox[{
              FractionBox[
               RowBox[{"b", " ", "c"}], 
               RowBox[{"6", 
                SuperscriptBox["a", "2"]}]], "+", 
              FractionBox["RRR", 
               RowBox[{"2", "a"}]], "-", 
              SuperscriptBox[
               RowBox[{"(", 
                FractionBox["b", 
                 RowBox[{"3", "a"}]], ")"}], "3"]}], ")"}], "2"]}]]}], ")"}], 
       
       RowBox[{"1", "/", "3"}]], "+", 
      SuperscriptBox[
       RowBox[{"(", 
        RowBox[{
         RowBox[{"(", 
          RowBox[{
           FractionBox[
            RowBox[{"b", " ", "c"}], 
            RowBox[{"6", 
             SuperscriptBox["a", "2"]}]], "+", 
           FractionBox["RRR", 
            RowBox[{"2", "a"}]], "-", 
           SuperscriptBox[
            RowBox[{"(", 
             FractionBox["b", 
              RowBox[{"3", "a"}]], ")"}], "3"]}], ")"}], "-", 
         SqrtBox[
          RowBox[{
           SuperscriptBox[
            RowBox[{"(", 
             RowBox[{
              FractionBox["c", 
               RowBox[{"3", "a"}]], "-", 
              SuperscriptBox[
               RowBox[{"(", 
                FractionBox["b", 
                 RowBox[{"3", "a"}]], ")"}], "2"]}], ")"}], "3"], "+", 
           SuperscriptBox[
            RowBox[{"(", 
             RowBox[{
              FractionBox[
               RowBox[{"b", " ", "c"}], 
               RowBox[{"6", 
                SuperscriptBox["a", "2"]}]], "+", 
              FractionBox["RRR", 
               RowBox[{"2", "a"}]], "-", 
              SuperscriptBox[
               RowBox[{"(", 
                FractionBox["b", 
                 RowBox[{"3", "a"}]], ")"}], "3"]}], ")"}], "2"]}]]}], ")"}], 
       
       RowBox[{"1", "/", "3"}]], "-", 
      FractionBox["b", 
       RowBox[{"3", "a"}]]}]}], "]"}]}], ";", 
  RowBox[{"(*", 
   RowBox[{
   "solution", " ", "for", " ", "the", " ", "fugacity", " ", "for", " ", 
    "simple", " ", "repression", " ", "in", " ", "the", " ", "presence", " ", 
    "of", " ", "competitor", " ", "sites"}], "*)"}], "\[IndentingNewLine]", 
  RowBox[{
   RowBox[{"\[Lambda]n", "[", 
    RowBox[{"RRR_", ",", "NN0_", ",", "Nns_", ",", "xrn_", ",", "n_"}], "]"}],
    ":=", 
   RowBox[{"\[Lambda]r", "/.", 
    RowBox[{
     RowBox[{"Flatten", "[", 
      RowBox[{"NSolve", "[", 
       RowBox[{
        RowBox[{"{", 
         RowBox[{
          RowBox[{
           RowBox[{"RRR", "+", 
            RowBox[{"RRR", " ", 
             SuperscriptBox["\[Lambda]r", "n"], "xrn"}]}], "\[Equal]", 
           RowBox[{
            RowBox[{"Nns", " ", "\[Lambda]r"}], " ", "+", 
            RowBox[{"Nns", " ", 
             SuperscriptBox["\[Lambda]r", 
              RowBox[{"n", "+", "1"}]], "xrn"}], "+", 
            RowBox[{"NN0", " ", "n", " ", 
             SuperscriptBox["\[Lambda]r", "n"], "xrn"}]}]}], ",", 
          RowBox[{"\[Lambda]r", ">", "0"}]}], "}"}], ",", "\[Lambda]r", ",", 
        "Reals"}], "]"}], "]"}], "\[LeftDoubleBracket]", "1", 
     "\[RightDoubleBracket]"}], 
    RowBox[{"(*", 
     RowBox[{
      RowBox[{
      "solution", " ", "for", " ", "the", " ", "fugacity", " ", "of", " ", 
       "an", " ", "n"}], "-", 
      RowBox[{
      "mer", " ", "repressing", " ", "in", " ", "the", " ", "absence", " ", 
       "of", " ", "competitor", " ", "sites"}]}], "*)"}]}]}]}]}], "Input",
 CellChangeTimes->{{3.671775212902587*^9, 3.6717752317980967`*^9}, {
   3.671775278329896*^9, 3.6717754077039433`*^9}, {3.671775443398356*^9, 
   3.671775446838428*^9}, {3.6717755071433983`*^9, 3.671775544341199*^9}, {
   3.671775611388111*^9, 3.671775642219245*^9}, {3.671776301642117*^9, 
   3.671776303435417*^9}, {3.6717768159722023`*^9, 3.6717768551554623`*^9}, {
   3.673775964563797*^9, 3.673776054974011*^9}, {3.67377613557248*^9, 
   3.673776141018281*^9}, {3.6737766169724073`*^9, 3.67377662057178*^9}, {
   3.675057393589875*^9, 3.675057407824842*^9}, {3.6750574445000143`*^9, 
   3.675057487697853*^9}, {3.6750575250020723`*^9, 3.6750576848339357`*^9}, {
   3.675071276076442*^9, 3.675071276211596*^9}, {3.677906349526239*^9, 
   3.677906560196889*^9}, {3.6779066921297007`*^9, 3.6779067124893227`*^9}, {
   3.677906899798724*^9, 3.677906909277364*^9}, {3.67877520312306*^9, 
   3.678775278136013*^9}, {3.678776270927253*^9, 3.678776274110256*^9}, {
   3.678778224789933*^9, 3.678778234628393*^9}, {3.6787782989235373`*^9, 
   3.678778339563094*^9}, {3.796626219090185*^9, 3.796626353277691*^9}, {
   3.796626384957651*^9, 3.796626430983699*^9}, {3.79662648046198*^9, 
   3.796626487001562*^9}, {3.7966265570454817`*^9, 3.796626557562099*^9}, {
   3.796626627254776*^9, 3.796626632156643*^9}, {3.85521360291601*^9, 
   3.855213620122171*^9}, {3.8552136684133177`*^9, 3.855213832908556*^9}, {
   3.855213908675713*^9, 3.855213952571424*^9}, {3.860558997504403*^9, 
   3.8605590198447113`*^9}, 
   3.8605591205915527`*^9},ExpressionUUID->"814525c0-d227-4936-9714-\
c452bba16e56"],

Cell["\<\
We also calculated analytical solutions to the slope of the fold-change d\
\[CapitalPhi]/dp for a number of often used scenarios.\
\>", "Text",
 CellChangeTimes->{{3.8605591421040297`*^9, 
  3.860559176899848*^9}},ExpressionUUID->"516beb30-f5f6-457e-827b-\
adae8b2e0a82"],

Cell[BoxData[{
 RowBox[{
  RowBox[{
   RowBox[{"slope", "[", 
    RowBox[{"R_", ",", "R0_", ",", "NR_", ",", "Nns_", ",", "xr_"}], "]"}], ":=", 
   RowBox[{"-", 
    FractionBox[
     RowBox[{
      RowBox[{"NR", " ", "R0", " ", "xr"}], "+", 
      FractionBox[
       RowBox[{
        RowBox[{"2", " ", "Nns", " ", "NR", " ", "R0", " ", "xr"}], "-", 
        RowBox[{"2", " ", 
         SuperscriptBox["NR", "2"], " ", "R0", " ", 
         SuperscriptBox["xr", "2"]}], "+", 
        RowBox[{"2", " ", 
         SuperscriptBox["NR", "2"], " ", "R", " ", 
         SuperscriptBox["R0", "2"], " ", 
         SuperscriptBox["xr", "2"]}]}], 
       RowBox[{"2", " ", 
        SqrtBox[
         RowBox[{
          SuperscriptBox["Nns", "2"], "+", 
          RowBox[{"2", " ", "Nns", " ", "NR", " ", "xr"}], "+", 
          RowBox[{
          "2", " ", "Nns", " ", "NR", " ", "R", " ", "R0", " ", "xr"}], "+", 
          RowBox[{
           SuperscriptBox["NR", "2"], " ", 
           SuperscriptBox["xr", "2"]}], "-", 
          RowBox[{"2", " ", 
           SuperscriptBox["NR", "2"], " ", "R", " ", "R0", " ", 
           SuperscriptBox["xr", "2"]}], "+", 
          RowBox[{
           SuperscriptBox["NR", "2"], " ", 
           SuperscriptBox["R", "2"], " ", 
           SuperscriptBox["R0", "2"], " ", 
           SuperscriptBox["xr", "2"]}]}]]}]]}], 
     RowBox[{"2", " ", "Nns", " ", 
      SuperscriptBox[
       RowBox[{"(", 
        RowBox[{"1", "+", 
         FractionBox[
          RowBox[{
           RowBox[{"-", "Nns"}], "+", 
           RowBox[{
            RowBox[{"(", 
             RowBox[{
              RowBox[{"-", "NR"}], "+", 
              RowBox[{"NR", " ", "R", " ", "R0"}]}], ")"}], " ", "xr"}], "+", 
           
           SqrtBox[
            RowBox[{
             SuperscriptBox["Nns", "2"], "+", 
             RowBox[{"2", " ", "Nns", " ", "NR", " ", "xr"}], "+", 
             RowBox[{
             "2", " ", "Nns", " ", "NR", " ", "R", " ", "R0", " ", "xr"}], 
             "+", 
             RowBox[{
              SuperscriptBox["NR", "2"], " ", 
              SuperscriptBox["xr", "2"]}], "-", 
             RowBox[{"2", " ", 
              SuperscriptBox["NR", "2"], " ", "R", " ", "R0", " ", 
              SuperscriptBox["xr", "2"]}], "+", 
             RowBox[{
              SuperscriptBox["NR", "2"], " ", 
              SuperscriptBox["R", "2"], " ", 
              SuperscriptBox["R0", "2"], " ", 
              SuperscriptBox["xr", "2"]}]}]]}], 
          RowBox[{"2", " ", "Nns"}]]}], ")"}], "2"]}]]}]}], 
  RowBox[{"(*", 
   RowBox[{
    RowBox[{
    "analytical", " ", "solution", " ", "for", " ", "the", " ", "slope", " ", 
     "of", " ", "the", " ", "fold"}], "-", 
    RowBox[{
    "change", " ", "of", " ", "simple", " ", "repression", " ", "in", " ", 
     "the", " ", "absence", " ", "of", " ", "competitors"}]}], 
   "*)"}]}], "\[IndentingNewLine]", 
 RowBox[{
  RowBox[{
   RowBox[{"slopeC", "[", 
    RowBox[{
    "R_", ",", "R0_", ",", "NR_", ",", "Nns_", ",", "NNc_", ",", "xr_", ",", 
     "xc_"}], "]"}], ":=", 
   RowBox[{
    FractionBox[
     RowBox[{
      RowBox[{"-", "NR"}], " ", "R0", " ", "xr"}], 
     SuperscriptBox[
      RowBox[{"(", 
       RowBox[{"1", "+", 
        RowBox[{
         RowBox[{"\[Lambda]c", "[", 
          RowBox[{
           RowBox[{"R", " ", "R0", " ", "NR"}], ",", "NR", ",", "Nns", ",", 
           "NNc", ",", "xr", ",", "xc"}], "]"}], "xr"}]}], ")"}], "2"]], 
    RowBox[{"d\[Lambda]c", "[", 
     RowBox[{
      RowBox[{"R", " ", "R0", " ", "NR"}], ",", "NR", ",", "Nns", ",", "NNc", 
      ",", "xr", ",", "xc"}], "]"}]}]}], 
  RowBox[{"(*", 
   RowBox[{
    RowBox[{
     RowBox[{
     "analytical", " ", "solution", " ", "for", " ", "the", " ", "slope", " ",
       "of", " ", "the", " ", "fold"}], "-", 
     RowBox[{
     "chagne", " ", "of", " ", "simple", " ", "repression", " ", "in", " ", 
      "the", " ", "presence", " ", "of", " ", "competitors"}]}], ",", " ", 
    RowBox[{
    "using", " ", "the", " ", "chain", " ", "rule", " ", "to", " ", "express",
      " ", "the", " ", "slope", " ", "as", " ", "a", " ", "function", " ", 
     "of", " ", "the", " ", "slope", " ", "of", " ", "the", " ", "fugacity", 
     " ", "with", " ", "respect", " ", "to", " ", "the", " ", "normalised", 
     " ", "transcription", " ", "factor", " ", "number"}]}], 
   "*)"}]}], "\[IndentingNewLine]", 
 RowBox[{
  RowBox[{
   RowBox[{"d\[Lambda]c", "[", 
    RowBox[{
    "RRR_", ",", "NR_", ",", "Nns_", ",", "NNc_", ",", "xr_", ",", "xc_"}], 
    "]"}], ":=", 
   RowBox[{
    FractionBox["1", 
     RowBox[{"3", " ", "Nns"}]], "+", 
    RowBox[{
     RowBox[{"(", 
      RowBox[{
       FractionBox["1", 
        RowBox[{"2", " ", "Nns", " ", "xc", " ", "xr"}]], "-", 
       FractionBox[
        RowBox[{"Nns", "+", 
         RowBox[{
          RowBox[{"(", 
           RowBox[{"NNc", "-", "RRR"}], ")"}], " ", "xc"}], "+", 
         RowBox[{
          RowBox[{"(", 
           RowBox[{"NR", "-", "RRR"}], ")"}], " ", "xr"}]}], 
        RowBox[{"6", " ", 
         SuperscriptBox["Nns", "2"], " ", "xc", " ", "xr"}]], "+", 
       FractionBox[
        RowBox[{
         RowBox[{"(", 
          RowBox[{
           RowBox[{"-", "xc"}], "-", "xr"}], ")"}], " ", 
         RowBox[{"(", 
          RowBox[{
           RowBox[{
            RowBox[{"(", 
             RowBox[{"NNc", "+", "NR", "-", "RRR"}], ")"}], " ", "xc", " ", 
            "xr"}], "+", 
           RowBox[{"Nns", " ", 
            RowBox[{"(", 
             RowBox[{"xc", "+", "xr"}], ")"}]}]}], ")"}]}], 
        RowBox[{"6", " ", 
         SuperscriptBox["Nns", "2"], " ", 
         SuperscriptBox["xc", "2"], " ", 
         SuperscriptBox["xr", "2"]}]], "+", 
       FractionBox[
        SuperscriptBox[
         RowBox[{"(", 
          RowBox[{
           RowBox[{
            RowBox[{"(", 
             RowBox[{"NNc", "+", "NR", "-", "RRR"}], ")"}], " ", "xc", " ", 
            "xr"}], "+", 
           RowBox[{"Nns", " ", 
            RowBox[{"(", 
             RowBox[{"xc", "+", "xr"}], ")"}]}]}], ")"}], "2"], 
        RowBox[{"9", " ", 
         SuperscriptBox["Nns", "3"], " ", 
         SuperscriptBox["xc", "2"], " ", 
         SuperscriptBox["xr", "2"]}]], "-", 
       RowBox[{
        RowBox[{"(", 
         RowBox[{
          RowBox[{"3", " ", 
           RowBox[{"(", 
            RowBox[{
             FractionBox[
              RowBox[{
               RowBox[{"-", "xc"}], "-", "xr"}], 
              RowBox[{"3", " ", "Nns", " ", "xc", " ", "xr"}]], "+", 
             FractionBox[
              RowBox[{"2", " ", 
               RowBox[{"(", 
                RowBox[{
                 RowBox[{
                  RowBox[{"(", 
                   RowBox[{"NNc", "+", "NR", "-", "RRR"}], ")"}], " ", "xc", 
                  " ", "xr"}], "+", 
                 RowBox[{"Nns", " ", 
                  RowBox[{"(", 
                   RowBox[{"xc", "+", "xr"}], ")"}]}]}], ")"}]}], 
              RowBox[{"9", " ", 
               SuperscriptBox["Nns", "2"], " ", "xc", " ", "xr"}]]}], ")"}], 
           " ", 
           SuperscriptBox[
            RowBox[{"(", 
             RowBox[{
              FractionBox[
               RowBox[{"Nns", "+", 
                RowBox[{
                 RowBox[{"(", 
                  RowBox[{"NNc", "-", "RRR"}], ")"}], " ", "xc"}], "+", 
                RowBox[{
                 RowBox[{"(", 
                  RowBox[{"NR", "-", "RRR"}], ")"}], " ", "xr"}]}], 
               RowBox[{"3", " ", "Nns", " ", "xc", " ", "xr"}]], "-", 
              FractionBox[
               SuperscriptBox[
                RowBox[{"(", 
                 RowBox[{
                  RowBox[{
                   RowBox[{"(", 
                    RowBox[{"NNc", "+", "NR", "-", "RRR"}], ")"}], " ", "xc", 
                   " ", "xr"}], "+", 
                  RowBox[{"Nns", " ", 
                   RowBox[{"(", 
                    RowBox[{"xc", "+", "xr"}], ")"}]}]}], ")"}], "2"], 
               RowBox[{"9", " ", 
                SuperscriptBox["Nns", "2"], " ", 
                SuperscriptBox["xc", "2"], " ", 
                SuperscriptBox["xr", "2"]}]]}], ")"}], "2"]}], "+", 
          RowBox[{"2", " ", 
           RowBox[{"(", 
            RowBox[{
             FractionBox["1", 
              RowBox[{"2", " ", "Nns", " ", "xc", " ", "xr"}]], "-", 
             FractionBox[
              RowBox[{"Nns", "+", 
               RowBox[{
                RowBox[{"(", 
                 RowBox[{"NNc", "-", "RRR"}], ")"}], " ", "xc"}], "+", 
               RowBox[{
                RowBox[{"(", 
                 RowBox[{"NR", "-", "RRR"}], ")"}], " ", "xr"}]}], 
              RowBox[{"6", " ", 
               SuperscriptBox["Nns", "2"], " ", "xc", " ", "xr"}]], "+", 
             FractionBox[
              RowBox[{
               RowBox[{"(", 
                RowBox[{
                 RowBox[{"-", "xc"}], "-", "xr"}], ")"}], " ", 
               RowBox[{"(", 
                RowBox[{
                 RowBox[{
                  RowBox[{"(", 
                   RowBox[{"NNc", "+", "NR", "-", "RRR"}], ")"}], " ", "xc", 
                  " ", "xr"}], "+", 
                 RowBox[{"Nns", " ", 
                  RowBox[{"(", 
                   RowBox[{"xc", "+", "xr"}], ")"}]}]}], ")"}]}], 
              RowBox[{"6", " ", 
               SuperscriptBox["Nns", "2"], " ", 
               SuperscriptBox["xc", "2"], " ", 
               SuperscriptBox["xr", "2"]}]], "+", 
             FractionBox[
              SuperscriptBox[
               RowBox[{"(", 
                RowBox[{
                 RowBox[{
                  RowBox[{"(", 
                   RowBox[{"NNc", "+", "NR", "-", "RRR"}], ")"}], " ", "xc", 
                  " ", "xr"}], "+", 
                 RowBox[{"Nns", " ", 
                  RowBox[{"(", 
                   RowBox[{"xc", "+", "xr"}], ")"}]}]}], ")"}], "2"], 
              RowBox[{"9", " ", 
               SuperscriptBox["Nns", "3"], " ", 
               SuperscriptBox["xc", "2"], " ", 
               SuperscriptBox["xr", "2"]}]]}], ")"}], " ", 
           RowBox[{"(", 
            RowBox[{
             FractionBox["RRR", 
              RowBox[{"2", " ", "Nns", " ", "xc", " ", "xr"}]], "+", 
             FractionBox[
              RowBox[{
               RowBox[{"(", 
                RowBox[{"Nns", "+", 
                 RowBox[{
                  RowBox[{"(", 
                   RowBox[{"NNc", "-", "RRR"}], ")"}], " ", "xc"}], "+", 
                 RowBox[{
                  RowBox[{"(", 
                   RowBox[{"NR", "-", "RRR"}], ")"}], " ", "xr"}]}], ")"}], 
               " ", 
               RowBox[{"(", 
                RowBox[{
                 RowBox[{
                  RowBox[{"(", 
                   RowBox[{"NNc", "+", "NR", "-", "RRR"}], ")"}], " ", "xc", 
                  " ", "xr"}], "+", 
                 RowBox[{"Nns", " ", 
                  RowBox[{"(", 
                   RowBox[{"xc", "+", "xr"}], ")"}]}]}], ")"}]}], 
              RowBox[{"6", " ", 
               SuperscriptBox["Nns", "2"], " ", 
               SuperscriptBox["xc", "2"], " ", 
               SuperscriptBox["xr", "2"]}]], "-", 
             FractionBox[
              SuperscriptBox[
               RowBox[{"(", 
                RowBox[{
                 RowBox[{
                  RowBox[{"(", 
                   RowBox[{"NNc", "+", "NR", "-", "RRR"}], ")"}], " ", "xc", 
                  " ", "xr"}], "+", 
                 RowBox[{"Nns", " ", 
                  RowBox[{"(", 
                   RowBox[{"xc", "+", "xr"}], ")"}]}]}], ")"}], "3"], 
              RowBox[{"27", " ", 
               SuperscriptBox["Nns", "3"], " ", 
               SuperscriptBox["xc", "3"], " ", 
               SuperscriptBox["xr", "3"]}]]}], ")"}]}]}], ")"}], "/", 
        RowBox[{"(", 
         RowBox[{"2", " ", 
          RowBox[{"\[Sqrt]", 
           RowBox[{"(", 
            RowBox[{
             SuperscriptBox[
              RowBox[{"(", 
               RowBox[{
                FractionBox[
                 RowBox[{"Nns", "+", 
                  RowBox[{
                   RowBox[{"(", 
                    RowBox[{"NNc", "-", "RRR"}], ")"}], " ", "xc"}], "+", 
                  RowBox[{
                   RowBox[{"(", 
                    RowBox[{"NR", "-", "RRR"}], ")"}], " ", "xr"}]}], 
                 RowBox[{"3", " ", "Nns", " ", "xc", " ", "xr"}]], "-", 
                FractionBox[
                 SuperscriptBox[
                  RowBox[{"(", 
                   RowBox[{
                    RowBox[{
                    RowBox[{"(", 
                    RowBox[{"NNc", "+", "NR", "-", "RRR"}], ")"}], " ", "xc", 
                    " ", "xr"}], "+", 
                    RowBox[{"Nns", " ", 
                    RowBox[{"(", 
                    RowBox[{"xc", "+", "xr"}], ")"}]}]}], ")"}], "2"], 
                 RowBox[{"9", " ", 
                  SuperscriptBox["Nns", "2"], " ", 
                  SuperscriptBox["xc", "2"], " ", 
                  SuperscriptBox["xr", "2"]}]]}], ")"}], "3"], "+", 
             SuperscriptBox[
              RowBox[{"(", 
               RowBox[{
                FractionBox["RRR", 
                 RowBox[{"2", " ", "Nns", " ", "xc", " ", "xr"}]], "+", 
                RowBox[{
                 FractionBox["1", 
                  RowBox[{"6", " ", 
                   SuperscriptBox["Nns", "2"], " ", 
                   SuperscriptBox["xc", "2"], " ", 
                   SuperscriptBox["xr", "2"]}]], 
                 RowBox[{
                  RowBox[{"(", 
                   RowBox[{"Nns", "+", 
                    RowBox[{
                    RowBox[{"(", 
                    RowBox[{"NNc", "-", "RRR"}], ")"}], " ", "xc"}], "+", 
                    RowBox[{
                    RowBox[{"(", 
                    RowBox[{"NR", "-", "RRR"}], ")"}], " ", "xr"}]}], ")"}], 
                  " ", 
                  RowBox[{"(", 
                   RowBox[{
                    RowBox[{
                    RowBox[{"(", 
                    RowBox[{"NNc", "+", "NR", "-", "RRR"}], ")"}], " ", "xc", 
                    " ", "xr"}], "+", 
                    RowBox[{"Nns", " ", 
                    RowBox[{"(", 
                    RowBox[{"xc", "+", "xr"}], ")"}]}]}], ")"}]}]}], "-", 
                FractionBox[
                 SuperscriptBox[
                  RowBox[{"(", 
                   RowBox[{
                    RowBox[{
                    RowBox[{"(", 
                    RowBox[{"NNc", "+", "NR", "-", "RRR"}], ")"}], " ", "xc", 
                    " ", "xr"}], "+", 
                    RowBox[{"Nns", " ", 
                    RowBox[{"(", 
                    RowBox[{"xc", "+", "xr"}], ")"}]}]}], ")"}], "3"], 
                 RowBox[{"27", " ", 
                  SuperscriptBox["Nns", "3"], " ", 
                  SuperscriptBox["xc", "3"], " ", 
                  SuperscriptBox["xr", "3"]}]]}], ")"}], "2"]}], ")"}]}]}], 
         ")"}]}]}], ")"}], "/", 
     RowBox[{"(", 
      RowBox[{"3", " ", 
       SuperscriptBox[
        RowBox[{"(", 
         RowBox[{
          FractionBox["RRR", 
           RowBox[{"2", " ", "Nns", " ", "xc", " ", "xr"}]], "+", 
          FractionBox[
           RowBox[{
            RowBox[{"(", 
             RowBox[{"Nns", "+", 
              RowBox[{
               RowBox[{"(", 
                RowBox[{"NNc", "-", "RRR"}], ")"}], " ", "xc"}], "+", 
              RowBox[{
               RowBox[{"(", 
                RowBox[{"NR", "-", "RRR"}], ")"}], " ", "xr"}]}], ")"}], " ", 
            
            RowBox[{"(", 
             RowBox[{
              RowBox[{
               RowBox[{"(", 
                RowBox[{"NNc", "+", "NR", "-", "RRR"}], ")"}], " ", "xc", " ",
                "xr"}], "+", 
              RowBox[{"Nns", " ", 
               RowBox[{"(", 
                RowBox[{"xc", "+", "xr"}], ")"}]}]}], ")"}]}], 
           RowBox[{"6", " ", 
            SuperscriptBox["Nns", "2"], " ", 
            SuperscriptBox["xc", "2"], " ", 
            SuperscriptBox["xr", "2"]}]], "-", 
          FractionBox[
           SuperscriptBox[
            RowBox[{"(", 
             RowBox[{
              RowBox[{
               RowBox[{"(", 
                RowBox[{"NNc", "+", "NR", "-", "RRR"}], ")"}], " ", "xc", " ",
                "xr"}], "+", 
              RowBox[{"Nns", " ", 
               RowBox[{"(", 
                RowBox[{"xc", "+", "xr"}], ")"}]}]}], ")"}], "3"], 
           RowBox[{"27", " ", 
            SuperscriptBox["Nns", "3"], " ", 
            SuperscriptBox["xc", "3"], " ", 
            SuperscriptBox["xr", "3"]}]], "-", 
          RowBox[{"\[Sqrt]", 
           RowBox[{"(", 
            RowBox[{
             SuperscriptBox[
              RowBox[{"(", 
               RowBox[{
                FractionBox[
                 RowBox[{"Nns", "+", 
                  RowBox[{
                   RowBox[{"(", 
                    RowBox[{"NNc", "-", "RRR"}], ")"}], " ", "xc"}], "+", 
                  RowBox[{
                   RowBox[{"(", 
                    RowBox[{"NR", "-", "RRR"}], ")"}], " ", "xr"}]}], 
                 RowBox[{"3", " ", "Nns", " ", "xc", " ", "xr"}]], "-", 
                FractionBox[
                 SuperscriptBox[
                  RowBox[{"(", 
                   RowBox[{
                    RowBox[{
                    RowBox[{"(", 
                    RowBox[{"NNc", "+", "NR", "-", "RRR"}], ")"}], " ", "xc", 
                    " ", "xr"}], "+", 
                    RowBox[{"Nns", " ", 
                    RowBox[{"(", 
                    RowBox[{"xc", "+", "xr"}], ")"}]}]}], ")"}], "2"], 
                 RowBox[{"9", " ", 
                  SuperscriptBox["Nns", "2"], " ", 
                  SuperscriptBox["xc", "2"], " ", 
                  SuperscriptBox["xr", "2"]}]]}], ")"}], "3"], "+", 
             SuperscriptBox[
              RowBox[{"(", 
               RowBox[{
                FractionBox["RRR", 
                 RowBox[{"2", " ", "Nns", " ", "xc", " ", "xr"}]], "+", 
                RowBox[{
                 FractionBox["1", 
                  RowBox[{"6", " ", 
                   SuperscriptBox["Nns", "2"], " ", 
                   SuperscriptBox["xc", "2"], " ", 
                   SuperscriptBox["xr", "2"]}]], 
                 RowBox[{
                  RowBox[{"(", 
                   RowBox[{"Nns", "+", 
                    RowBox[{
                    RowBox[{"(", 
                    RowBox[{"NNc", "-", "RRR"}], ")"}], " ", "xc"}], "+", 
                    RowBox[{
                    RowBox[{"(", 
                    RowBox[{"NR", "-", "RRR"}], ")"}], " ", "xr"}]}], ")"}], 
                  " ", 
                  RowBox[{"(", 
                   RowBox[{
                    RowBox[{
                    RowBox[{"(", 
                    RowBox[{"NNc", "+", "NR", "-", "RRR"}], ")"}], " ", "xc", 
                    " ", "xr"}], "+", 
                    RowBox[{"Nns", " ", 
                    RowBox[{"(", 
                    RowBox[{"xc", "+", "xr"}], ")"}]}]}], ")"}]}]}], "-", 
                FractionBox[
                 SuperscriptBox[
                  RowBox[{"(", 
                   RowBox[{
                    RowBox[{
                    RowBox[{"(", 
                    RowBox[{"NNc", "+", "NR", "-", "RRR"}], ")"}], " ", "xc", 
                    " ", "xr"}], "+", 
                    RowBox[{"Nns", " ", 
                    RowBox[{"(", 
                    RowBox[{"xc", "+", "xr"}], ")"}]}]}], ")"}], "3"], 
                 RowBox[{"27", " ", 
                  SuperscriptBox["Nns", "3"], " ", 
                  SuperscriptBox["xc", "3"], " ", 
                  SuperscriptBox["xr", "3"]}]]}], ")"}], "2"]}], ")"}]}]}], 
         ")"}], 
        RowBox[{"2", "/", "3"}]]}], ")"}]}], "+", 
    RowBox[{
     RowBox[{"(", 
      RowBox[{
       FractionBox["1", 
        RowBox[{"2", " ", "Nns", " ", "xc", " ", "xr"}]], "-", 
       FractionBox[
        RowBox[{"Nns", "+", 
         RowBox[{
          RowBox[{"(", 
           RowBox[{"NNc", "-", "RRR"}], ")"}], " ", "xc"}], "+", 
         RowBox[{
          RowBox[{"(", 
           RowBox[{"NR", "-", "RRR"}], ")"}], " ", "xr"}]}], 
        RowBox[{"6", " ", 
         SuperscriptBox["Nns", "2"], " ", "xc", " ", "xr"}]], "+", 
       FractionBox[
        RowBox[{
         RowBox[{"(", 
          RowBox[{
           RowBox[{"-", "xc"}], "-", "xr"}], ")"}], " ", 
         RowBox[{"(", 
          RowBox[{
           RowBox[{
            RowBox[{"(", 
             RowBox[{"NNc", "+", "NR", "-", "RRR"}], ")"}], " ", "xc", " ", 
            "xr"}], "+", 
           RowBox[{"Nns", " ", 
            RowBox[{"(", 
             RowBox[{"xc", "+", "xr"}], ")"}]}]}], ")"}]}], 
        RowBox[{"6", " ", 
         SuperscriptBox["Nns", "2"], " ", 
         SuperscriptBox["xc", "2"], " ", 
         SuperscriptBox["xr", "2"]}]], "+", 
       FractionBox[
        SuperscriptBox[
         RowBox[{"(", 
          RowBox[{
           RowBox[{
            RowBox[{"(", 
             RowBox[{"NNc", "+", "NR", "-", "RRR"}], ")"}], " ", "xc", " ", 
            "xr"}], "+", 
           RowBox[{"Nns", " ", 
            RowBox[{"(", 
             RowBox[{"xc", "+", "xr"}], ")"}]}]}], ")"}], "2"], 
        RowBox[{"9", " ", 
         SuperscriptBox["Nns", "3"], " ", 
         SuperscriptBox["xc", "2"], " ", 
         SuperscriptBox["xr", "2"]}]], "+", 
       RowBox[{
        RowBox[{"(", 
         RowBox[{
          RowBox[{"3", " ", 
           RowBox[{"(", 
            RowBox[{
             FractionBox[
              RowBox[{
               RowBox[{"-", "xc"}], "-", "xr"}], 
              RowBox[{"3", " ", "Nns", " ", "xc", " ", "xr"}]], "+", 
             FractionBox[
              RowBox[{"2", " ", 
               RowBox[{"(", 
                RowBox[{
                 RowBox[{
                  RowBox[{"(", 
                   RowBox[{"NNc", "+", "NR", "-", "RRR"}], ")"}], " ", "xc", 
                  " ", "xr"}], "+", 
                 RowBox[{"Nns", " ", 
                  RowBox[{"(", 
                   RowBox[{"xc", "+", "xr"}], ")"}]}]}], ")"}]}], 
              RowBox[{"9", " ", 
               SuperscriptBox["Nns", "2"], " ", "xc", " ", "xr"}]]}], ")"}], 
           " ", 
           SuperscriptBox[
            RowBox[{"(", 
             RowBox[{
              FractionBox[
               RowBox[{"Nns", "+", 
                RowBox[{
                 RowBox[{"(", 
                  RowBox[{"NNc", "-", "RRR"}], ")"}], " ", "xc"}], "+", 
                RowBox[{
                 RowBox[{"(", 
                  RowBox[{"NR", "-", "RRR"}], ")"}], " ", "xr"}]}], 
               RowBox[{"3", " ", "Nns", " ", "xc", " ", "xr"}]], "-", 
              FractionBox[
               SuperscriptBox[
                RowBox[{"(", 
                 RowBox[{
                  RowBox[{
                   RowBox[{"(", 
                    RowBox[{"NNc", "+", "NR", "-", "RRR"}], ")"}], " ", "xc", 
                   " ", "xr"}], "+", 
                  RowBox[{"Nns", " ", 
                   RowBox[{"(", 
                    RowBox[{"xc", "+", "xr"}], ")"}]}]}], ")"}], "2"], 
               RowBox[{"9", " ", 
                SuperscriptBox["Nns", "2"], " ", 
                SuperscriptBox["xc", "2"], " ", 
                SuperscriptBox["xr", "2"]}]]}], ")"}], "2"]}], "+", 
          RowBox[{"2", " ", 
           RowBox[{"(", 
            RowBox[{
             FractionBox["1", 
              RowBox[{"2", " ", "Nns", " ", "xc", " ", "xr"}]], "-", 
             FractionBox[
              RowBox[{"Nns", "+", 
               RowBox[{
                RowBox[{"(", 
                 RowBox[{"NNc", "-", "RRR"}], ")"}], " ", "xc"}], "+", 
               RowBox[{
                RowBox[{"(", 
                 RowBox[{"NR", "-", "RRR"}], ")"}], " ", "xr"}]}], 
              RowBox[{"6", " ", 
               SuperscriptBox["Nns", "2"], " ", "xc", " ", "xr"}]], "+", 
             FractionBox[
              RowBox[{
               RowBox[{"(", 
                RowBox[{
                 RowBox[{"-", "xc"}], "-", "xr"}], ")"}], " ", 
               RowBox[{"(", 
                RowBox[{
                 RowBox[{
                  RowBox[{"(", 
                   RowBox[{"NNc", "+", "NR", "-", "RRR"}], ")"}], " ", "xc", 
                  " ", "xr"}], "+", 
                 RowBox[{"Nns", " ", 
                  RowBox[{"(", 
                   RowBox[{"xc", "+", "xr"}], ")"}]}]}], ")"}]}], 
              RowBox[{"6", " ", 
               SuperscriptBox["Nns", "2"], " ", 
               SuperscriptBox["xc", "2"], " ", 
               SuperscriptBox["xr", "2"]}]], "+", 
             FractionBox[
              SuperscriptBox[
               RowBox[{"(", 
                RowBox[{
                 RowBox[{
                  RowBox[{"(", 
                   RowBox[{"NNc", "+", "NR", "-", "RRR"}], ")"}], " ", "xc", 
                  " ", "xr"}], "+", 
                 RowBox[{"Nns", " ", 
                  RowBox[{"(", 
                   RowBox[{"xc", "+", "xr"}], ")"}]}]}], ")"}], "2"], 
              RowBox[{"9", " ", 
               SuperscriptBox["Nns", "3"], " ", 
               SuperscriptBox["xc", "2"], " ", 
               SuperscriptBox["xr", "2"]}]]}], ")"}], " ", 
           RowBox[{"(", 
            RowBox[{
             FractionBox["RRR", 
              RowBox[{"2", " ", "Nns", " ", "xc", " ", "xr"}]], "+", 
             FractionBox[
              RowBox[{
               RowBox[{"(", 
                RowBox[{"Nns", "+", 
                 RowBox[{
                  RowBox[{"(", 
                   RowBox[{"NNc", "-", "RRR"}], ")"}], " ", "xc"}], "+", 
                 RowBox[{
                  RowBox[{"(", 
                   RowBox[{"NR", "-", "RRR"}], ")"}], " ", "xr"}]}], ")"}], 
               " ", 
               RowBox[{"(", 
                RowBox[{
                 RowBox[{
                  RowBox[{"(", 
                   RowBox[{"NNc", "+", "NR", "-", "RRR"}], ")"}], " ", "xc", 
                  " ", "xr"}], "+", 
                 RowBox[{"Nns", " ", 
                  RowBox[{"(", 
                   RowBox[{"xc", "+", "xr"}], ")"}]}]}], ")"}]}], 
              RowBox[{"6", " ", 
               SuperscriptBox["Nns", "2"], " ", 
               SuperscriptBox["xc", "2"], " ", 
               SuperscriptBox["xr", "2"]}]], "-", 
             FractionBox[
              SuperscriptBox[
               RowBox[{"(", 
                RowBox[{
                 RowBox[{
                  RowBox[{"(", 
                   RowBox[{"NNc", "+", "NR", "-", "RRR"}], ")"}], " ", "xc", 
                  " ", "xr"}], "+", 
                 RowBox[{"Nns", " ", 
                  RowBox[{"(", 
                   RowBox[{"xc", "+", "xr"}], ")"}]}]}], ")"}], "3"], 
              RowBox[{"27", " ", 
               SuperscriptBox["Nns", "3"], " ", 
               SuperscriptBox["xc", "3"], " ", 
               SuperscriptBox["xr", "3"]}]]}], ")"}]}]}], ")"}], "/", 
        RowBox[{"(", 
         RowBox[{"2", " ", 
          RowBox[{"\[Sqrt]", 
           RowBox[{"(", 
            RowBox[{
             SuperscriptBox[
              RowBox[{"(", 
               RowBox[{
                FractionBox[
                 RowBox[{"Nns", "+", 
                  RowBox[{
                   RowBox[{"(", 
                    RowBox[{"NNc", "-", "RRR"}], ")"}], " ", "xc"}], "+", 
                  RowBox[{
                   RowBox[{"(", 
                    RowBox[{"NR", "-", "RRR"}], ")"}], " ", "xr"}]}], 
                 RowBox[{"3", " ", "Nns", " ", "xc", " ", "xr"}]], "-", 
                FractionBox[
                 SuperscriptBox[
                  RowBox[{"(", 
                   RowBox[{
                    RowBox[{
                    RowBox[{"(", 
                    RowBox[{"NNc", "+", "NR", "-", "RRR"}], ")"}], " ", "xc", 
                    " ", "xr"}], "+", 
                    RowBox[{"Nns", " ", 
                    RowBox[{"(", 
                    RowBox[{"xc", "+", "xr"}], ")"}]}]}], ")"}], "2"], 
                 RowBox[{"9", " ", 
                  SuperscriptBox["Nns", "2"], " ", 
                  SuperscriptBox["xc", "2"], " ", 
                  SuperscriptBox["xr", "2"]}]]}], ")"}], "3"], "+", 
             SuperscriptBox[
              RowBox[{"(", 
               RowBox[{
                FractionBox["RRR", 
                 RowBox[{"2", " ", "Nns", " ", "xc", " ", "xr"}]], "+", 
                RowBox[{
                 FractionBox["1", 
                  RowBox[{"6", " ", 
                   SuperscriptBox["Nns", "2"], " ", 
                   SuperscriptBox["xc", "2"], " ", 
                   SuperscriptBox["xr", "2"]}]], 
                 RowBox[{
                  RowBox[{"(", 
                   RowBox[{"Nns", "+", 
                    RowBox[{
                    RowBox[{"(", 
                    RowBox[{"NNc", "-", "RRR"}], ")"}], " ", "xc"}], "+", 
                    RowBox[{
                    RowBox[{"(", 
                    RowBox[{"NR", "-", "RRR"}], ")"}], " ", "xr"}]}], ")"}], 
                  " ", 
                  RowBox[{"(", 
                   RowBox[{
                    RowBox[{
                    RowBox[{"(", 
                    RowBox[{"NNc", "+", "NR", "-", "RRR"}], ")"}], " ", "xc", 
                    " ", "xr"}], "+", 
                    RowBox[{"Nns", " ", 
                    RowBox[{"(", 
                    RowBox[{"xc", "+", "xr"}], ")"}]}]}], ")"}]}]}], "-", 
                FractionBox[
                 SuperscriptBox[
                  RowBox[{"(", 
                   RowBox[{
                    RowBox[{
                    RowBox[{"(", 
                    RowBox[{"NNc", "+", "NR", "-", "RRR"}], ")"}], " ", "xc", 
                    " ", "xr"}], "+", 
                    RowBox[{"Nns", " ", 
                    RowBox[{"(", 
                    RowBox[{"xc", "+", "xr"}], ")"}]}]}], ")"}], "3"], 
                 RowBox[{"27", " ", 
                  SuperscriptBox["Nns", "3"], " ", 
                  SuperscriptBox["xc", "3"], " ", 
                  SuperscriptBox["xr", "3"]}]]}], ")"}], "2"]}], ")"}]}]}], 
         ")"}]}]}], ")"}], "/", 
     RowBox[{"(", 
      RowBox[{"3", " ", 
       SuperscriptBox[
        RowBox[{"(", 
         RowBox[{
          FractionBox["RRR", 
           RowBox[{"2", " ", "Nns", " ", "xc", " ", "xr"}]], "+", 
          FractionBox[
           RowBox[{
            RowBox[{"(", 
             RowBox[{"Nns", "+", 
              RowBox[{
               RowBox[{"(", 
                RowBox[{"NNc", "-", "RRR"}], ")"}], " ", "xc"}], "+", 
              RowBox[{
               RowBox[{"(", 
                RowBox[{"NR", "-", "RRR"}], ")"}], " ", "xr"}]}], ")"}], " ", 
            
            RowBox[{"(", 
             RowBox[{
              RowBox[{
               RowBox[{"(", 
                RowBox[{"NNc", "+", "NR", "-", "RRR"}], ")"}], " ", "xc", " ",
                "xr"}], "+", 
              RowBox[{"Nns", " ", 
               RowBox[{"(", 
                RowBox[{"xc", "+", "xr"}], ")"}]}]}], ")"}]}], 
           RowBox[{"6", " ", 
            SuperscriptBox["Nns", "2"], " ", 
            SuperscriptBox["xc", "2"], " ", 
            SuperscriptBox["xr", "2"]}]], "-", 
          FractionBox[
           SuperscriptBox[
            RowBox[{"(", 
             RowBox[{
              RowBox[{
               RowBox[{"(", 
                RowBox[{"NNc", "+", "NR", "-", "RRR"}], ")"}], " ", "xc", " ",
                "xr"}], "+", 
              RowBox[{"Nns", " ", 
               RowBox[{"(", 
                RowBox[{"xc", "+", "xr"}], ")"}]}]}], ")"}], "3"], 
           RowBox[{"27", " ", 
            SuperscriptBox["Nns", "3"], " ", 
            SuperscriptBox["xc", "3"], " ", 
            SuperscriptBox["xr", "3"]}]], "+", 
          RowBox[{"\[Sqrt]", 
           RowBox[{"(", 
            RowBox[{
             SuperscriptBox[
              RowBox[{"(", 
               RowBox[{
                FractionBox[
                 RowBox[{"Nns", "+", 
                  RowBox[{
                   RowBox[{"(", 
                    RowBox[{"NNc", "-", "RRR"}], ")"}], " ", "xc"}], "+", 
                  RowBox[{
                   RowBox[{"(", 
                    RowBox[{"NR", "-", "RRR"}], ")"}], " ", "xr"}]}], 
                 RowBox[{"3", " ", "Nns", " ", "xc", " ", "xr"}]], "-", 
                FractionBox[
                 SuperscriptBox[
                  RowBox[{"(", 
                   RowBox[{
                    RowBox[{
                    RowBox[{"(", 
                    RowBox[{"NNc", "+", "NR", "-", "RRR"}], ")"}], " ", "xc", 
                    " ", "xr"}], "+", 
                    RowBox[{"Nns", " ", 
                    RowBox[{"(", 
                    RowBox[{"xc", "+", "xr"}], ")"}]}]}], ")"}], "2"], 
                 RowBox[{"9", " ", 
                  SuperscriptBox["Nns", "2"], " ", 
                  SuperscriptBox["xc", "2"], " ", 
                  SuperscriptBox["xr", "2"]}]]}], ")"}], "3"], "+", 
             SuperscriptBox[
              RowBox[{"(", 
               RowBox[{
                FractionBox["RRR", 
                 RowBox[{"2", " ", "Nns", " ", "xc", " ", "xr"}]], "+", 
                RowBox[{
                 FractionBox["1", 
                  RowBox[{"6", " ", 
                   SuperscriptBox["Nns", "2"], " ", 
                   SuperscriptBox["xc", "2"], " ", 
                   SuperscriptBox["xr", "2"]}]], 
                 RowBox[{
                  RowBox[{"(", 
                   RowBox[{"Nns", "+", 
                    RowBox[{
                    RowBox[{"(", 
                    RowBox[{"NNc", "-", "RRR"}], ")"}], " ", "xc"}], "+", 
                    RowBox[{
                    RowBox[{"(", 
                    RowBox[{"NR", "-", "RRR"}], ")"}], " ", "xr"}]}], ")"}], 
                  " ", 
                  RowBox[{"(", 
                   RowBox[{
                    RowBox[{
                    RowBox[{"(", 
                    RowBox[{"NNc", "+", "NR", "-", "RRR"}], ")"}], " ", "xc", 
                    " ", "xr"}], "+", 
                    RowBox[{"Nns", " ", 
                    RowBox[{"(", 
                    RowBox[{"xc", "+", "xr"}], ")"}]}]}], ")"}]}]}], "-", 
                FractionBox[
                 SuperscriptBox[
                  RowBox[{"(", 
                   RowBox[{
                    RowBox[{
                    RowBox[{"(", 
                    RowBox[{"NNc", "+", "NR", "-", "RRR"}], ")"}], " ", "xc", 
                    " ", "xr"}], "+", 
                    RowBox[{"Nns", " ", 
                    RowBox[{"(", 
                    RowBox[{"xc", "+", "xr"}], ")"}]}]}], ")"}], "3"], 
                 RowBox[{"27", " ", 
                  SuperscriptBox["Nns", "3"], " ", 
                  SuperscriptBox["xc", "3"], " ", 
                  SuperscriptBox["xr", "3"]}]]}], ")"}], "2"]}], ")"}]}]}], 
         ")"}], 
        RowBox[{"2", "/", "3"}]]}], ")"}]}]}]}], 
  RowBox[{"(*", 
   RowBox[{
   "analytical", " ", "solution", " ", "for", " ", "the", " ", "slope", " ", 
    "of", " ", "the", " ", "fugacity", " ", "of", " ", "a", " ", 
    "transcripion", " ", "factor", " ", "for", " ", "the", " ", "simple", " ",
     "repression", " ", "architecture", " ", "in", " ", "the", " ", 
    "presence", " ", "of", " ", "competitors"}], 
   "*)"}]}], "\[IndentingNewLine]", 
 RowBox[{
  RowBox[{
   RowBox[{"slopeL", "[", 
    RowBox[{
    "R_", ",", "R0_", ",", "NR_", ",", "Nns_", ",", "xm_", ",", "xa_", ",", 
     "xL_"}], "]"}], ":=", 
   RowBox[{"With", "[", 
    RowBox[{
     RowBox[{"{", 
      RowBox[{"\[Lambda]\[Lambda]", "=", 
       RowBox[{"\[Lambda]L", "[", 
        RowBox[{
         RowBox[{"R", " ", "R0", " ", "NR"}], ",", "NR", ",", "Nns", ",", 
         "xa", ",", "xm", ",", "xL"}], "]"}]}], "}"}], ",", 
     RowBox[{"NR", " ", "R0", 
      RowBox[{"(", 
       RowBox[{
        RowBox[{"-", 
         FractionBox[
          RowBox[{
           RowBox[{"(", 
            RowBox[{"1", "+", 
             RowBox[{"xa", " ", "\[Lambda]\[Lambda]"}]}], ")"}], " ", 
           RowBox[{"(", 
            RowBox[{"xa", "+", "xm", "+", 
             RowBox[{"xa", " ", "xL", " ", "xm"}], "+", 
             RowBox[{"2", " ", "xa", " ", "xm", " ", "\[Lambda]\[Lambda]"}]}],
             ")"}]}], 
          SuperscriptBox[
           RowBox[{"(", 
            RowBox[{"1", "+", 
             RowBox[{
              RowBox[{"(", 
               RowBox[{"xa", "+", "xm", "+", 
                RowBox[{"xa", " ", "xL", " ", "xm"}]}], ")"}], " ", 
              "\[Lambda]\[Lambda]"}], "+", 
             RowBox[{"xa", " ", "xm", " ", 
              SuperscriptBox["\[Lambda]\[Lambda]", "2"]}]}], ")"}], "2"]]}], 
        "+", 
        FractionBox["xa", 
         RowBox[{"1", "+", 
          RowBox[{
           RowBox[{"(", 
            RowBox[{"xa", "+", "xm", "+", 
             RowBox[{"xa", " ", "xL", " ", "xm"}]}], ")"}], " ", 
           "\[Lambda]\[Lambda]"}], "+", 
          RowBox[{"xa", " ", "xm", " ", 
           SuperscriptBox["\[Lambda]\[Lambda]", "2"]}]}]]}], ")"}], 
      RowBox[{"d\[Lambda]L", "[", 
       RowBox[{
        RowBox[{"R", " ", "R0", " ", "NR"}], ",", "NR", ",", "Nns", ",", "xm",
         ",", "xa", ",", "xL"}], "]"}]}]}], "]"}]}], 
  RowBox[{"(*", 
   RowBox[{
    RowBox[{
     RowBox[{
     "analytical", " ", "solution", " ", "for", " ", "the", " ", "slope", " ",
       "of", " ", "the", " ", "fold"}], "-", 
     RowBox[{
     "change", " ", "of", " ", "looping", " ", "in", " ", "the", " ", 
      "absence", " ", "of", " ", "competitors"}]}], ",", " ", 
    RowBox[{
    "using", " ", "the", " ", "chain", " ", "rule", " ", "to", " ", "express",
      " ", "the", " ", "slope", " ", "as", " ", "a", " ", "function", " ", 
     "of", " ", "the", " ", "slope", " ", "of", " ", "the", " ", "fugacity", 
     " ", "with", " ", "respect", " ", "to", " ", "the", " ", "normalised", 
     " ", "transcription", " ", "factor", " ", "number"}]}], 
   "*)"}]}], "\[IndentingNewLine]", 
 RowBox[{
  RowBox[{"d\[Lambda]L", "[", 
   RowBox[{
   "RRR_", ",", "NR_", ",", "Nns_", ",", "xm_", ",", "xa_", ",", "xL_"}], 
   "]"}], ":=", 
  RowBox[{
   FractionBox["1", 
    RowBox[{"3", " ", "Nns"}]], "+", 
   RowBox[{
    RowBox[{"(", 
     RowBox[{
      FractionBox["1", 
       RowBox[{"2", " ", "Nns", " ", "xa", " ", "xm"}]], "+", 
      FractionBox[
       RowBox[{
        RowBox[{"(", 
         RowBox[{
          RowBox[{"-", "xa"}], "-", "xm", "-", 
          RowBox[{"xa", " ", "xL", " ", "xm"}]}], ")"}], " ", 
        RowBox[{"(", 
         RowBox[{
          RowBox[{
           RowBox[{"(", 
            RowBox[{
             RowBox[{"2", " ", "NR"}], "-", "RRR"}], ")"}], " ", "xa", " ", 
           "xm"}], "+", 
          RowBox[{"Nns", " ", 
           RowBox[{"(", 
            RowBox[{"xa", "+", "xm", "+", 
             RowBox[{"xa", " ", "xL", " ", "xm"}]}], ")"}]}]}], ")"}]}], 
       RowBox[{"6", " ", 
        SuperscriptBox["Nns", "2"], " ", 
        SuperscriptBox["xa", "2"], " ", 
        SuperscriptBox["xm", "2"]}]], "+", 
      FractionBox[
       SuperscriptBox[
        RowBox[{"(", 
         RowBox[{
          RowBox[{
           RowBox[{"(", 
            RowBox[{
             RowBox[{"2", " ", "NR"}], "-", "RRR"}], ")"}], " ", "xa", " ", 
           "xm"}], "+", 
          RowBox[{"Nns", " ", 
           RowBox[{"(", 
            RowBox[{"xa", "+", "xm", "+", 
             RowBox[{"xa", " ", "xL", " ", "xm"}]}], ")"}]}]}], ")"}], "2"], 
       RowBox[{"9", " ", 
        SuperscriptBox["Nns", "3"], " ", 
        SuperscriptBox["xa", "2"], " ", 
        SuperscriptBox["xm", "2"]}]], "-", 
      FractionBox[
       RowBox[{"Nns", "+", 
        RowBox[{
         RowBox[{"(", 
          RowBox[{"NR", "-", "RRR"}], ")"}], " ", 
         RowBox[{"(", 
          RowBox[{"xa", "+", "xm", "+", 
           RowBox[{"xa", " ", "xL", " ", "xm"}]}], ")"}]}]}], 
       RowBox[{"6", " ", 
        SuperscriptBox["Nns", "2"], " ", "xa", " ", "xm"}]], "-", 
      RowBox[{
       RowBox[{"(", 
        RowBox[{
         RowBox[{"3", " ", 
          RowBox[{"(", 
           RowBox[{
            FractionBox[
             RowBox[{
              RowBox[{"-", "xa"}], "-", "xm", "-", 
              RowBox[{"xa", " ", "xL", " ", "xm"}]}], 
             RowBox[{"3", " ", "Nns", " ", "xa", " ", "xm"}]], "+", 
            FractionBox[
             RowBox[{"2", " ", 
              RowBox[{"(", 
               RowBox[{
                RowBox[{
                 RowBox[{"(", 
                  RowBox[{
                   RowBox[{"2", " ", "NR"}], "-", "RRR"}], ")"}], " ", "xa", 
                 " ", "xm"}], "+", 
                RowBox[{"Nns", " ", 
                 RowBox[{"(", 
                  RowBox[{"xa", "+", "xm", "+", 
                   RowBox[{"xa", " ", "xL", " ", "xm"}]}], ")"}]}]}], ")"}]}], 
             RowBox[{"9", " ", 
              SuperscriptBox["Nns", "2"], " ", "xa", " ", "xm"}]]}], ")"}], 
          " ", 
          SuperscriptBox[
           RowBox[{"(", 
            RowBox[{
             RowBox[{"-", 
              FractionBox[
               SuperscriptBox[
                RowBox[{"(", 
                 RowBox[{
                  RowBox[{
                   RowBox[{"(", 
                    RowBox[{
                    RowBox[{"2", " ", "NR"}], "-", "RRR"}], ")"}], " ", "xa", 
                   " ", "xm"}], "+", 
                  RowBox[{"Nns", " ", 
                   RowBox[{"(", 
                    RowBox[{"xa", "+", "xm", "+", 
                    RowBox[{"xa", " ", "xL", " ", "xm"}]}], ")"}]}]}], ")"}], 
                "2"], 
               RowBox[{"9", " ", 
                SuperscriptBox["Nns", "2"], " ", 
                SuperscriptBox["xa", "2"], " ", 
                SuperscriptBox["xm", "2"]}]]}], "+", 
             FractionBox[
              RowBox[{"Nns", "+", 
               RowBox[{
                RowBox[{"(", 
                 RowBox[{"NR", "-", "RRR"}], ")"}], " ", 
                RowBox[{"(", 
                 RowBox[{"xa", "+", "xm", "+", 
                  RowBox[{"xa", " ", "xL", " ", "xm"}]}], ")"}]}]}], 
              RowBox[{"3", " ", "Nns", " ", "xa", " ", "xm"}]]}], ")"}], 
           "2"]}], "+", 
         RowBox[{"2", " ", 
          RowBox[{"(", 
           RowBox[{
            FractionBox["1", 
             RowBox[{"2", " ", "Nns", " ", "xa", " ", "xm"}]], "+", 
            FractionBox[
             RowBox[{
              RowBox[{"(", 
               RowBox[{
                RowBox[{"-", "xa"}], "-", "xm", "-", 
                RowBox[{"xa", " ", "xL", " ", "xm"}]}], ")"}], " ", 
              RowBox[{"(", 
               RowBox[{
                RowBox[{
                 RowBox[{"(", 
                  RowBox[{
                   RowBox[{"2", " ", "NR"}], "-", "RRR"}], ")"}], " ", "xa", 
                 " ", "xm"}], "+", 
                RowBox[{"Nns", " ", 
                 RowBox[{"(", 
                  RowBox[{"xa", "+", "xm", "+", 
                   RowBox[{"xa", " ", "xL", " ", "xm"}]}], ")"}]}]}], ")"}]}], 
             RowBox[{"6", " ", 
              SuperscriptBox["Nns", "2"], " ", 
              SuperscriptBox["xa", "2"], " ", 
              SuperscriptBox["xm", "2"]}]], "+", 
            FractionBox[
             SuperscriptBox[
              RowBox[{"(", 
               RowBox[{
                RowBox[{
                 RowBox[{"(", 
                  RowBox[{
                   RowBox[{"2", " ", "NR"}], "-", "RRR"}], ")"}], " ", "xa", 
                 " ", "xm"}], "+", 
                RowBox[{"Nns", " ", 
                 RowBox[{"(", 
                  RowBox[{"xa", "+", "xm", "+", 
                   RowBox[{"xa", " ", "xL", " ", "xm"}]}], ")"}]}]}], ")"}], 
              "2"], 
             RowBox[{"9", " ", 
              SuperscriptBox["Nns", "3"], " ", 
              SuperscriptBox["xa", "2"], " ", 
              SuperscriptBox["xm", "2"]}]], "-", 
            FractionBox[
             RowBox[{"Nns", "+", 
              RowBox[{
               RowBox[{"(", 
                RowBox[{"NR", "-", "RRR"}], ")"}], " ", 
               RowBox[{"(", 
                RowBox[{"xa", "+", "xm", "+", 
                 RowBox[{"xa", " ", "xL", " ", "xm"}]}], ")"}]}]}], 
             RowBox[{"6", " ", 
              SuperscriptBox["Nns", "2"], " ", "xa", " ", "xm"}]]}], ")"}], 
          " ", 
          RowBox[{"(", 
           RowBox[{
            FractionBox["RRR", 
             RowBox[{"2", " ", "Nns", " ", "xa", " ", "xm"}]], "-", 
            FractionBox[
             SuperscriptBox[
              RowBox[{"(", 
               RowBox[{
                RowBox[{
                 RowBox[{"(", 
                  RowBox[{
                   RowBox[{"2", " ", "NR"}], "-", "RRR"}], ")"}], " ", "xa", 
                 " ", "xm"}], "+", 
                RowBox[{"Nns", " ", 
                 RowBox[{"(", 
                  RowBox[{"xa", "+", "xm", "+", 
                   RowBox[{"xa", " ", "xL", " ", "xm"}]}], ")"}]}]}], ")"}], 
              "3"], 
             RowBox[{"27", " ", 
              SuperscriptBox["Nns", "3"], " ", 
              SuperscriptBox["xa", "3"], " ", 
              SuperscriptBox["xm", "3"]}]], "+", 
            FractionBox[
             RowBox[{
              RowBox[{"(", 
               RowBox[{
                RowBox[{
                 RowBox[{"(", 
                  RowBox[{
                   RowBox[{"2", " ", "NR"}], "-", "RRR"}], ")"}], " ", "xa", 
                 " ", "xm"}], "+", 
                RowBox[{"Nns", " ", 
                 RowBox[{"(", 
                  RowBox[{"xa", "+", "xm", "+", 
                   RowBox[{"xa", " ", "xL", " ", "xm"}]}], ")"}]}]}], ")"}], 
              " ", 
              RowBox[{"(", 
               RowBox[{"Nns", "+", 
                RowBox[{
                 RowBox[{"(", 
                  RowBox[{"NR", "-", "RRR"}], ")"}], " ", 
                 RowBox[{"(", 
                  RowBox[{"xa", "+", "xm", "+", 
                   RowBox[{"xa", " ", "xL", " ", "xm"}]}], ")"}]}]}], ")"}]}], 
             RowBox[{"6", " ", 
              SuperscriptBox["Nns", "2"], " ", 
              SuperscriptBox["xa", "2"], " ", 
              SuperscriptBox["xm", "2"]}]]}], ")"}]}]}], ")"}], "/", 
       RowBox[{"(", 
        RowBox[{"2", " ", 
         RowBox[{"\[Sqrt]", 
          RowBox[{"(", 
           RowBox[{
            SuperscriptBox[
             RowBox[{"(", 
              RowBox[{
               RowBox[{"-", 
                FractionBox[
                 SuperscriptBox[
                  RowBox[{"(", 
                   RowBox[{
                    RowBox[{
                    RowBox[{"(", 
                    RowBox[{
                    RowBox[{"2", " ", "NR"}], "-", "RRR"}], ")"}], " ", "xa", 
                    " ", "xm"}], "+", 
                    RowBox[{"Nns", " ", 
                    RowBox[{"(", 
                    RowBox[{"xa", "+", "xm", "+", 
                    RowBox[{"xa", " ", "xL", " ", "xm"}]}], ")"}]}]}], ")"}], 
                  "2"], 
                 RowBox[{"9", " ", 
                  SuperscriptBox["Nns", "2"], " ", 
                  SuperscriptBox["xa", "2"], " ", 
                  SuperscriptBox["xm", "2"]}]]}], "+", 
               FractionBox[
                RowBox[{"Nns", "+", 
                 RowBox[{
                  RowBox[{"(", 
                   RowBox[{"NR", "-", "RRR"}], ")"}], " ", 
                  RowBox[{"(", 
                   RowBox[{"xa", "+", "xm", "+", 
                    RowBox[{"xa", " ", "xL", " ", "xm"}]}], ")"}]}]}], 
                RowBox[{"3", " ", "Nns", " ", "xa", " ", "xm"}]]}], ")"}], 
             "3"], "+", 
            SuperscriptBox[
             RowBox[{"(", 
              RowBox[{
               FractionBox["RRR", 
                RowBox[{"2", " ", "Nns", " ", "xa", " ", "xm"}]], "-", 
               FractionBox[
                SuperscriptBox[
                 RowBox[{"(", 
                  RowBox[{
                   RowBox[{
                    RowBox[{"(", 
                    RowBox[{
                    RowBox[{"2", " ", "NR"}], "-", "RRR"}], ")"}], " ", "xa", 
                    " ", "xm"}], "+", 
                   RowBox[{"Nns", " ", 
                    RowBox[{"(", 
                    RowBox[{"xa", "+", "xm", "+", 
                    RowBox[{"xa", " ", "xL", " ", "xm"}]}], ")"}]}]}], ")"}], 
                 "3"], 
                RowBox[{"27", " ", 
                 SuperscriptBox["Nns", "3"], " ", 
                 SuperscriptBox["xa", "3"], " ", 
                 SuperscriptBox["xm", "3"]}]], "+", 
               FractionBox[
                RowBox[{
                 RowBox[{"(", 
                  RowBox[{
                   RowBox[{
                    RowBox[{"(", 
                    RowBox[{
                    RowBox[{"2", " ", "NR"}], "-", "RRR"}], ")"}], " ", "xa", 
                    " ", "xm"}], "+", 
                   RowBox[{"Nns", " ", 
                    RowBox[{"(", 
                    RowBox[{"xa", "+", "xm", "+", 
                    RowBox[{"xa", " ", "xL", " ", "xm"}]}], ")"}]}]}], ")"}], 
                 " ", 
                 RowBox[{"(", 
                  RowBox[{"Nns", "+", 
                   RowBox[{
                    RowBox[{"(", 
                    RowBox[{"NR", "-", "RRR"}], ")"}], " ", 
                    RowBox[{"(", 
                    RowBox[{"xa", "+", "xm", "+", 
                    RowBox[{"xa", " ", "xL", " ", "xm"}]}], ")"}]}]}], 
                  ")"}]}], 
                RowBox[{"6", " ", 
                 SuperscriptBox["Nns", "2"], " ", 
                 SuperscriptBox["xa", "2"], " ", 
                 SuperscriptBox["xm", "2"]}]]}], ")"}], "2"]}], ")"}]}]}], 
        ")"}]}]}], ")"}], "/", 
    RowBox[{"(", 
     RowBox[{"3", " ", 
      SuperscriptBox[
       RowBox[{"(", 
        RowBox[{
         FractionBox["RRR", 
          RowBox[{"2", " ", "Nns", " ", "xa", " ", "xm"}]], "-", 
         FractionBox[
          SuperscriptBox[
           RowBox[{"(", 
            RowBox[{
             RowBox[{
              RowBox[{"(", 
               RowBox[{
                RowBox[{"2", " ", "NR"}], "-", "RRR"}], ")"}], " ", "xa", " ",
               "xm"}], "+", 
             RowBox[{"Nns", " ", 
              RowBox[{"(", 
               RowBox[{"xa", "+", "xm", "+", 
                RowBox[{"xa", " ", "xL", " ", "xm"}]}], ")"}]}]}], ")"}], 
           "3"], 
          RowBox[{"27", " ", 
           SuperscriptBox["Nns", "3"], " ", 
           SuperscriptBox["xa", "3"], " ", 
           SuperscriptBox["xm", "3"]}]], "+", 
         FractionBox[
          RowBox[{
           RowBox[{"(", 
            RowBox[{
             RowBox[{
              RowBox[{"(", 
               RowBox[{
                RowBox[{"2", " ", "NR"}], "-", "RRR"}], ")"}], " ", "xa", " ",
               "xm"}], "+", 
             RowBox[{"Nns", " ", 
              RowBox[{"(", 
               RowBox[{"xa", "+", "xm", "+", 
                RowBox[{"xa", " ", "xL", " ", "xm"}]}], ")"}]}]}], ")"}], " ", 
           RowBox[{"(", 
            RowBox[{"Nns", "+", 
             RowBox[{
              RowBox[{"(", 
               RowBox[{"NR", "-", "RRR"}], ")"}], " ", 
              RowBox[{"(", 
               RowBox[{"xa", "+", "xm", "+", 
                RowBox[{"xa", " ", "xL", " ", "xm"}]}], ")"}]}]}], ")"}]}], 
          RowBox[{"6", " ", 
           SuperscriptBox["Nns", "2"], " ", 
           SuperscriptBox["xa", "2"], " ", 
           SuperscriptBox["xm", "2"]}]], "-", 
         RowBox[{"\[Sqrt]", 
          RowBox[{"(", 
           RowBox[{
            SuperscriptBox[
             RowBox[{"(", 
              RowBox[{
               RowBox[{"-", 
                FractionBox[
                 SuperscriptBox[
                  RowBox[{"(", 
                   RowBox[{
                    RowBox[{
                    RowBox[{"(", 
                    RowBox[{
                    RowBox[{"2", " ", "NR"}], "-", "RRR"}], ")"}], " ", "xa", 
                    " ", "xm"}], "+", 
                    RowBox[{"Nns", " ", 
                    RowBox[{"(", 
                    RowBox[{"xa", "+", "xm", "+", 
                    RowBox[{"xa", " ", "xL", " ", "xm"}]}], ")"}]}]}], ")"}], 
                  "2"], 
                 RowBox[{"9", " ", 
                  SuperscriptBox["Nns", "2"], " ", 
                  SuperscriptBox["xa", "2"], " ", 
                  SuperscriptBox["xm", "2"]}]]}], "+", 
               FractionBox[
                RowBox[{"Nns", "+", 
                 RowBox[{
                  RowBox[{"(", 
                   RowBox[{"NR", "-", "RRR"}], ")"}], " ", 
                  RowBox[{"(", 
                   RowBox[{"xa", "+", "xm", "+", 
                    RowBox[{"xa", " ", "xL", " ", "xm"}]}], ")"}]}]}], 
                RowBox[{"3", " ", "Nns", " ", "xa", " ", "xm"}]]}], ")"}], 
             "3"], "+", 
            SuperscriptBox[
             RowBox[{"(", 
              RowBox[{
               FractionBox["RRR", 
                RowBox[{"2", " ", "Nns", " ", "xa", " ", "xm"}]], "-", 
               FractionBox[
                SuperscriptBox[
                 RowBox[{"(", 
                  RowBox[{
                   RowBox[{
                    RowBox[{"(", 
                    RowBox[{
                    RowBox[{"2", " ", "NR"}], "-", "RRR"}], ")"}], " ", "xa", 
                    " ", "xm"}], "+", 
                   RowBox[{"Nns", " ", 
                    RowBox[{"(", 
                    RowBox[{"xa", "+", "xm", "+", 
                    RowBox[{"xa", " ", "xL", " ", "xm"}]}], ")"}]}]}], ")"}], 
                 "3"], 
                RowBox[{"27", " ", 
                 SuperscriptBox["Nns", "3"], " ", 
                 SuperscriptBox["xa", "3"], " ", 
                 SuperscriptBox["xm", "3"]}]], "+", 
               RowBox[{
                FractionBox["1", 
                 RowBox[{"6", " ", 
                  SuperscriptBox["Nns", "2"], " ", 
                  SuperscriptBox["xa", "2"], " ", 
                  SuperscriptBox["xm", "2"]}]], 
                RowBox[{
                 RowBox[{"(", 
                  RowBox[{
                   RowBox[{
                    RowBox[{"(", 
                    RowBox[{
                    RowBox[{"2", " ", "NR"}], "-", "RRR"}], ")"}], " ", "xa", 
                    " ", "xm"}], "+", 
                   RowBox[{"Nns", " ", 
                    RowBox[{"(", 
                    RowBox[{"xa", "+", "xm", "+", 
                    RowBox[{"xa", " ", "xL", " ", "xm"}]}], ")"}]}]}], ")"}], 
                 " ", 
                 RowBox[{"(", 
                  RowBox[{"Nns", "+", 
                   RowBox[{
                    RowBox[{"(", 
                    RowBox[{"NR", "-", "RRR"}], ")"}], " ", 
                    RowBox[{"(", 
                    RowBox[{"xa", "+", "xm", "+", 
                    RowBox[{"xa", " ", "xL", " ", "xm"}]}], ")"}]}]}], 
                  ")"}]}]}]}], ")"}], "2"]}], ")"}]}]}], ")"}], 
       RowBox[{"2", "/", "3"}]]}], ")"}]}], "+", 
   RowBox[{
    RowBox[{"(", 
     RowBox[{
      FractionBox["1", 
       RowBox[{"2", " ", "Nns", " ", "xa", " ", "xm"}]], "+", 
      FractionBox[
       RowBox[{
        RowBox[{"(", 
         RowBox[{
          RowBox[{"-", "xa"}], "-", "xm", "-", 
          RowBox[{"xa", " ", "xL", " ", "xm"}]}], ")"}], " ", 
        RowBox[{"(", 
         RowBox[{
          RowBox[{
           RowBox[{"(", 
            RowBox[{
             RowBox[{"2", " ", "NR"}], "-", "RRR"}], ")"}], " ", "xa", " ", 
           "xm"}], "+", 
          RowBox[{"Nns", " ", 
           RowBox[{"(", 
            RowBox[{"xa", "+", "xm", "+", 
             RowBox[{"xa", " ", "xL", " ", "xm"}]}], ")"}]}]}], ")"}]}], 
       RowBox[{"6", " ", 
        SuperscriptBox["Nns", "2"], " ", 
        SuperscriptBox["xa", "2"], " ", 
        SuperscriptBox["xm", "2"]}]], "+", 
      FractionBox[
       SuperscriptBox[
        RowBox[{"(", 
         RowBox[{
          RowBox[{
           RowBox[{"(", 
            RowBox[{
             RowBox[{"2", " ", "NR"}], "-", "RRR"}], ")"}], " ", "xa", " ", 
           "xm"}], "+", 
          RowBox[{"Nns", " ", 
           RowBox[{"(", 
            RowBox[{"xa", "+", "xm", "+", 
             RowBox[{"xa", " ", "xL", " ", "xm"}]}], ")"}]}]}], ")"}], "2"], 
       RowBox[{"9", " ", 
        SuperscriptBox["Nns", "3"], " ", 
        SuperscriptBox["xa", "2"], " ", 
        SuperscriptBox["xm", "2"]}]], "-", 
      FractionBox[
       RowBox[{"Nns", "+", 
        RowBox[{
         RowBox[{"(", 
          RowBox[{"NR", "-", "RRR"}], ")"}], " ", 
         RowBox[{"(", 
          RowBox[{"xa", "+", "xm", "+", 
           RowBox[{"xa", " ", "xL", " ", "xm"}]}], ")"}]}]}], 
       RowBox[{"6", " ", 
        SuperscriptBox["Nns", "2"], " ", "xa", " ", "xm"}]], "+", 
      RowBox[{
       RowBox[{"(", 
        RowBox[{
         RowBox[{"3", " ", 
          RowBox[{"(", 
           RowBox[{
            FractionBox[
             RowBox[{
              RowBox[{"-", "xa"}], "-", "xm", "-", 
              RowBox[{"xa", " ", "xL", " ", "xm"}]}], 
             RowBox[{"3", " ", "Nns", " ", "xa", " ", "xm"}]], "+", 
            FractionBox[
             RowBox[{"2", " ", 
              RowBox[{"(", 
               RowBox[{
                RowBox[{
                 RowBox[{"(", 
                  RowBox[{
                   RowBox[{"2", " ", "NR"}], "-", "RRR"}], ")"}], " ", "xa", 
                 " ", "xm"}], "+", 
                RowBox[{"Nns", " ", 
                 RowBox[{"(", 
                  RowBox[{"xa", "+", "xm", "+", 
                   RowBox[{"xa", " ", "xL", " ", "xm"}]}], ")"}]}]}], ")"}]}], 
             RowBox[{"9", " ", 
              SuperscriptBox["Nns", "2"], " ", "xa", " ", "xm"}]]}], ")"}], 
          " ", 
          SuperscriptBox[
           RowBox[{"(", 
            RowBox[{
             RowBox[{"-", 
              FractionBox[
               SuperscriptBox[
                RowBox[{"(", 
                 RowBox[{
                  RowBox[{
                   RowBox[{"(", 
                    RowBox[{
                    RowBox[{"2", " ", "NR"}], "-", "RRR"}], ")"}], " ", "xa", 
                   " ", "xm"}], "+", 
                  RowBox[{"Nns", " ", 
                   RowBox[{"(", 
                    RowBox[{"xa", "+", "xm", "+", 
                    RowBox[{"xa", " ", "xL", " ", "xm"}]}], ")"}]}]}], ")"}], 
                "2"], 
               RowBox[{"9", " ", 
                SuperscriptBox["Nns", "2"], " ", 
                SuperscriptBox["xa", "2"], " ", 
                SuperscriptBox["xm", "2"]}]]}], "+", 
             FractionBox[
              RowBox[{"Nns", "+", 
               RowBox[{
                RowBox[{"(", 
                 RowBox[{"NR", "-", "RRR"}], ")"}], " ", 
                RowBox[{"(", 
                 RowBox[{"xa", "+", "xm", "+", 
                  RowBox[{"xa", " ", "xL", " ", "xm"}]}], ")"}]}]}], 
              RowBox[{"3", " ", "Nns", " ", "xa", " ", "xm"}]]}], ")"}], 
           "2"]}], "+", 
         RowBox[{"2", " ", 
          RowBox[{"(", 
           RowBox[{
            FractionBox["1", 
             RowBox[{"2", " ", "Nns", " ", "xa", " ", "xm"}]], "+", 
            FractionBox[
             RowBox[{
              RowBox[{"(", 
               RowBox[{
                RowBox[{"-", "xa"}], "-", "xm", "-", 
                RowBox[{"xa", " ", "xL", " ", "xm"}]}], ")"}], " ", 
              RowBox[{"(", 
               RowBox[{
                RowBox[{
                 RowBox[{"(", 
                  RowBox[{
                   RowBox[{"2", " ", "NR"}], "-", "RRR"}], ")"}], " ", "xa", 
                 " ", "xm"}], "+", 
                RowBox[{"Nns", " ", 
                 RowBox[{"(", 
                  RowBox[{"xa", "+", "xm", "+", 
                   RowBox[{"xa", " ", "xL", " ", "xm"}]}], ")"}]}]}], ")"}]}], 
             RowBox[{"6", " ", 
              SuperscriptBox["Nns", "2"], " ", 
              SuperscriptBox["xa", "2"], " ", 
              SuperscriptBox["xm", "2"]}]], "+", 
            FractionBox[
             SuperscriptBox[
              RowBox[{"(", 
               RowBox[{
                RowBox[{
                 RowBox[{"(", 
                  RowBox[{
                   RowBox[{"2", " ", "NR"}], "-", "RRR"}], ")"}], " ", "xa", 
                 " ", "xm"}], "+", 
                RowBox[{"Nns", " ", 
                 RowBox[{"(", 
                  RowBox[{"xa", "+", "xm", "+", 
                   RowBox[{"xa", " ", "xL", " ", "xm"}]}], ")"}]}]}], ")"}], 
              "2"], 
             RowBox[{"9", " ", 
              SuperscriptBox["Nns", "3"], " ", 
              SuperscriptBox["xa", "2"], " ", 
              SuperscriptBox["xm", "2"]}]], "-", 
            FractionBox[
             RowBox[{"Nns", "+", 
              RowBox[{
               RowBox[{"(", 
                RowBox[{"NR", "-", "RRR"}], ")"}], " ", 
               RowBox[{"(", 
                RowBox[{"xa", "+", "xm", "+", 
                 RowBox[{"xa", " ", "xL", " ", "xm"}]}], ")"}]}]}], 
             RowBox[{"6", " ", 
              SuperscriptBox["Nns", "2"], " ", "xa", " ", "xm"}]]}], ")"}], 
          " ", 
          RowBox[{"(", 
           RowBox[{
            FractionBox["RRR", 
             RowBox[{"2", " ", "Nns", " ", "xa", " ", "xm"}]], "-", 
            FractionBox[
             SuperscriptBox[
              RowBox[{"(", 
               RowBox[{
                RowBox[{
                 RowBox[{"(", 
                  RowBox[{
                   RowBox[{"2", " ", "NR"}], "-", "RRR"}], ")"}], " ", "xa", 
                 " ", "xm"}], "+", 
                RowBox[{"Nns", " ", 
                 RowBox[{"(", 
                  RowBox[{"xa", "+", "xm", "+", 
                   RowBox[{"xa", " ", "xL", " ", "xm"}]}], ")"}]}]}], ")"}], 
              "3"], 
             RowBox[{"27", " ", 
              SuperscriptBox["Nns", "3"], " ", 
              SuperscriptBox["xa", "3"], " ", 
              SuperscriptBox["xm", "3"]}]], "+", 
            FractionBox[
             RowBox[{
              RowBox[{"(", 
               RowBox[{
                RowBox[{
                 RowBox[{"(", 
                  RowBox[{
                   RowBox[{"2", " ", "NR"}], "-", "RRR"}], ")"}], " ", "xa", 
                 " ", "xm"}], "+", 
                RowBox[{"Nns", " ", 
                 RowBox[{"(", 
                  RowBox[{"xa", "+", "xm", "+", 
                   RowBox[{"xa", " ", "xL", " ", "xm"}]}], ")"}]}]}], ")"}], 
              " ", 
              RowBox[{"(", 
               RowBox[{"Nns", "+", 
                RowBox[{
                 RowBox[{"(", 
                  RowBox[{"NR", "-", "RRR"}], ")"}], " ", 
                 RowBox[{"(", 
                  RowBox[{"xa", "+", "xm", "+", 
                   RowBox[{"xa", " ", "xL", " ", "xm"}]}], ")"}]}]}], ")"}]}], 
             RowBox[{"6", " ", 
              SuperscriptBox["Nns", "2"], " ", 
              SuperscriptBox["xa", "2"], " ", 
              SuperscriptBox["xm", "2"]}]]}], ")"}]}]}], ")"}], "/", 
       RowBox[{"(", 
        RowBox[{"2", " ", 
         RowBox[{"\[Sqrt]", 
          RowBox[{"(", 
           RowBox[{
            SuperscriptBox[
             RowBox[{"(", 
              RowBox[{
               RowBox[{"-", 
                FractionBox[
                 SuperscriptBox[
                  RowBox[{"(", 
                   RowBox[{
                    RowBox[{
                    RowBox[{"(", 
                    RowBox[{
                    RowBox[{"2", " ", "NR"}], "-", "RRR"}], ")"}], " ", "xa", 
                    " ", "xm"}], "+", 
                    RowBox[{"Nns", " ", 
                    RowBox[{"(", 
                    RowBox[{"xa", "+", "xm", "+", 
                    RowBox[{"xa", " ", "xL", " ", "xm"}]}], ")"}]}]}], ")"}], 
                  "2"], 
                 RowBox[{"9", " ", 
                  SuperscriptBox["Nns", "2"], " ", 
                  SuperscriptBox["xa", "2"], " ", 
                  SuperscriptBox["xm", "2"]}]]}], "+", 
               FractionBox[
                RowBox[{"Nns", "+", 
                 RowBox[{
                  RowBox[{"(", 
                   RowBox[{"NR", "-", "RRR"}], ")"}], " ", 
                  RowBox[{"(", 
                   RowBox[{"xa", "+", "xm", "+", 
                    RowBox[{"xa", " ", "xL", " ", "xm"}]}], ")"}]}]}], 
                RowBox[{"3", " ", "Nns", " ", "xa", " ", "xm"}]]}], ")"}], 
             "3"], "+", 
            SuperscriptBox[
             RowBox[{"(", 
              RowBox[{
               FractionBox["RRR", 
                RowBox[{"2", " ", "Nns", " ", "xa", " ", "xm"}]], "-", 
               FractionBox[
                SuperscriptBox[
                 RowBox[{"(", 
                  RowBox[{
                   RowBox[{
                    RowBox[{"(", 
                    RowBox[{
                    RowBox[{"2", " ", "NR"}], "-", "RRR"}], ")"}], " ", "xa", 
                    " ", "xm"}], "+", 
                   RowBox[{"Nns", " ", 
                    RowBox[{"(", 
                    RowBox[{"xa", "+", "xm", "+", 
                    RowBox[{"xa", " ", "xL", " ", "xm"}]}], ")"}]}]}], ")"}], 
                 "3"], 
                RowBox[{"27", " ", 
                 SuperscriptBox["Nns", "3"], " ", 
                 SuperscriptBox["xa", "3"], " ", 
                 SuperscriptBox["xm", "3"]}]], "+", 
               RowBox[{
                FractionBox["1", 
                 RowBox[{"6", " ", 
                  SuperscriptBox["Nns", "2"], " ", 
                  SuperscriptBox["xa", "2"], " ", 
                  SuperscriptBox["xm", "2"]}]], 
                RowBox[{
                 RowBox[{"(", 
                  RowBox[{
                   RowBox[{
                    RowBox[{"(", 
                    RowBox[{
                    RowBox[{"2", " ", "NR"}], "-", "RRR"}], ")"}], " ", "xa", 
                    " ", "xm"}], "+", 
                   RowBox[{"Nns", " ", 
                    RowBox[{"(", 
                    RowBox[{"xa", "+", "xm", "+", 
                    RowBox[{"xa", " ", "xL", " ", "xm"}]}], ")"}]}]}], ")"}], 
                 " ", 
                 RowBox[{"(", 
                  RowBox[{"Nns", "+", 
                   RowBox[{
                    RowBox[{"(", 
                    RowBox[{"NR", "-", "RRR"}], ")"}], " ", 
                    RowBox[{"(", 
                    RowBox[{"xa", "+", "xm", "+", 
                    RowBox[{"xa", " ", "xL", " ", "xm"}]}], ")"}]}]}], 
                  ")"}]}]}]}], ")"}], "2"]}], ")"}]}]}], ")"}]}]}], ")"}], 
    "/", 
    RowBox[{"(", 
     RowBox[{"3", " ", 
      SuperscriptBox[
       RowBox[{"(", 
        RowBox[{
         FractionBox["RRR", 
          RowBox[{"2", " ", "Nns", " ", "xa", " ", "xm"}]], "-", 
         FractionBox[
          SuperscriptBox[
           RowBox[{"(", 
            RowBox[{
             RowBox[{
              RowBox[{"(", 
               RowBox[{
                RowBox[{"2", " ", "NR"}], "-", "RRR"}], ")"}], " ", "xa", " ",
               "xm"}], "+", 
             RowBox[{"Nns", " ", 
              RowBox[{"(", 
               RowBox[{"xa", "+", "xm", "+", 
                RowBox[{"xa", " ", "xL", " ", "xm"}]}], ")"}]}]}], ")"}], 
           "3"], 
          RowBox[{"27", " ", 
           SuperscriptBox["Nns", "3"], " ", 
           SuperscriptBox["xa", "3"], " ", 
           SuperscriptBox["xm", "3"]}]], "+", 
         FractionBox[
          RowBox[{
           RowBox[{"(", 
            RowBox[{
             RowBox[{
              RowBox[{"(", 
               RowBox[{
                RowBox[{"2", " ", "NR"}], "-", "RRR"}], ")"}], " ", "xa", " ",
               "xm"}], "+", 
             RowBox[{"Nns", " ", 
              RowBox[{"(", 
               RowBox[{"xa", "+", "xm", "+", 
                RowBox[{"xa", " ", "xL", " ", "xm"}]}], ")"}]}]}], ")"}], " ", 
           RowBox[{"(", 
            RowBox[{"Nns", "+", 
             RowBox[{
              RowBox[{"(", 
               RowBox[{"NR", "-", "RRR"}], ")"}], " ", 
              RowBox[{"(", 
               RowBox[{"xa", "+", "xm", "+", 
                RowBox[{"xa", " ", "xL", " ", "xm"}]}], ")"}]}]}], ")"}]}], 
          RowBox[{"6", " ", 
           SuperscriptBox["Nns", "2"], " ", 
           SuperscriptBox["xa", "2"], " ", 
           SuperscriptBox["xm", "2"]}]], "+", 
         RowBox[{"\[Sqrt]", 
          RowBox[{"(", 
           RowBox[{
            SuperscriptBox[
             RowBox[{"(", 
              RowBox[{
               RowBox[{"-", 
                FractionBox[
                 SuperscriptBox[
                  RowBox[{"(", 
                   RowBox[{
                    RowBox[{
                    RowBox[{"(", 
                    RowBox[{
                    RowBox[{"2", " ", "NR"}], "-", "RRR"}], ")"}], " ", "xa", 
                    " ", "xm"}], "+", 
                    RowBox[{"Nns", " ", 
                    RowBox[{"(", 
                    RowBox[{"xa", "+", "xm", "+", 
                    RowBox[{"xa", " ", "xL", " ", "xm"}]}], ")"}]}]}], ")"}], 
                  "2"], 
                 RowBox[{"9", " ", 
                  SuperscriptBox["Nns", "2"], " ", 
                  SuperscriptBox["xa", "2"], " ", 
                  SuperscriptBox["xm", "2"]}]]}], "+", 
               FractionBox[
                RowBox[{"Nns", "+", 
                 RowBox[{
                  RowBox[{"(", 
                   RowBox[{"NR", "-", "RRR"}], ")"}], " ", 
                  RowBox[{"(", 
                   RowBox[{"xa", "+", "xm", "+", 
                    RowBox[{"xa", " ", "xL", " ", "xm"}]}], ")"}]}]}], 
                RowBox[{"3", " ", "Nns", " ", "xa", " ", "xm"}]]}], ")"}], 
             "3"], "+", 
            SuperscriptBox[
             RowBox[{"(", 
              RowBox[{
               FractionBox["RRR", 
                RowBox[{"2", " ", "Nns", " ", "xa", " ", "xm"}]], "-", 
               FractionBox[
                SuperscriptBox[
                 RowBox[{"(", 
                  RowBox[{
                   RowBox[{
                    RowBox[{"(", 
                    RowBox[{
                    RowBox[{"2", " ", "NR"}], "-", "RRR"}], ")"}], " ", "xa", 
                    " ", "xm"}], "+", 
                   RowBox[{"Nns", " ", 
                    RowBox[{"(", 
                    RowBox[{"xa", "+", "xm", "+", 
                    RowBox[{"xa", " ", "xL", " ", "xm"}]}], ")"}]}]}], ")"}], 
                 "3"], 
                RowBox[{"27", " ", 
                 SuperscriptBox["Nns", "3"], " ", 
                 SuperscriptBox["xa", "3"], " ", 
                 SuperscriptBox["xm", "3"]}]], "+", 
               RowBox[{
                FractionBox["1", 
                 RowBox[{"6", " ", 
                  SuperscriptBox["Nns", "2"], " ", 
                  SuperscriptBox["xa", "2"], " ", 
                  SuperscriptBox["xm", "2"]}]], 
                RowBox[{
                 RowBox[{"(", 
                  RowBox[{
                   RowBox[{
                    RowBox[{"(", 
                    RowBox[{
                    RowBox[{"2", " ", "NR"}], "-", "RRR"}], ")"}], " ", "xa", 
                    " ", "xm"}], "+", 
                   RowBox[{"Nns", " ", 
                    RowBox[{"(", 
                    RowBox[{"xa", "+", "xm", "+", 
                    RowBox[{"xa", " ", "xL", " ", "xm"}]}], ")"}]}]}], ")"}], 
                 " ", 
                 RowBox[{"(", 
                  RowBox[{"Nns", "+", 
                   RowBox[{
                    RowBox[{"(", 
                    RowBox[{"NR", "-", "RRR"}], ")"}], " ", 
                    RowBox[{"(", 
                    RowBox[{"xa", "+", "xm", "+", 
                    RowBox[{"xa", " ", "xL", " ", "xm"}]}], ")"}]}]}], 
                  ")"}]}]}]}], ")"}], "2"]}], ")"}]}]}], ")"}], 
       RowBox[{"2", "/", "3"}]]}], ")"}], 
    RowBox[{"(*", 
     RowBox[{
      RowBox[{
      "analytical", " ", "solution", " ", "of", " ", "the", " ", "slope", " ",
        "of", " ", "the", " ", "fugacity", " ", "for", " ", "a", " ", 
       "transcription", " ", "factor"}], ",", " ", 
      RowBox[{"for", " ", "the", " ", "looping", " ", "scenario"}]}], 
     "*)"}]}]}]}]}], "Input",
 CellChangeTimes->{{3.671775212902587*^9, 3.6717752317980967`*^9}, {
   3.671775278329896*^9, 3.6717754077039433`*^9}, {3.671775443398356*^9, 
   3.671775446838428*^9}, {3.6717755071433983`*^9, 3.671775544341199*^9}, {
   3.671775611388111*^9, 3.671775642219245*^9}, {3.671776301642117*^9, 
   3.671776303435417*^9}, {3.6717768159722023`*^9, 3.6717768551554623`*^9}, {
   3.673775964563797*^9, 3.673776054974011*^9}, {3.67377613557248*^9, 
   3.673776141018281*^9}, {3.6737766169724073`*^9, 3.67377662057178*^9}, {
   3.675057393589875*^9, 3.675057407824842*^9}, {3.6750574445000143`*^9, 
   3.675057487697853*^9}, {3.6750575250020723`*^9, 3.6750576848339357`*^9}, {
   3.675071276076442*^9, 3.675071276211596*^9}, {3.677906349526239*^9, 
   3.677906560196889*^9}, {3.6779066921297007`*^9, 3.6779067124893227`*^9}, {
   3.677906899798724*^9, 3.677906909277364*^9}, {3.67877520312306*^9, 
   3.678775278136013*^9}, {3.678776270927253*^9, 3.678776274110256*^9}, {
   3.678778224789933*^9, 3.678778234628393*^9}, {3.6787782989235373`*^9, 
   3.678778339563094*^9}, {3.796626219090185*^9, 3.796626353277691*^9}, {
   3.796626384957651*^9, 3.796626430983699*^9}, {3.79662648046198*^9, 
   3.796626487001562*^9}, {3.7966265570454817`*^9, 3.796626557562099*^9}, {
   3.796626627254776*^9, 3.796626632156643*^9}, {3.85521360291601*^9, 
   3.855213620122171*^9}, {3.8552136684133177`*^9, 3.855213832908556*^9}, {
   3.855213908675713*^9, 3.855213952571424*^9}, {3.860558997504403*^9, 
   3.8605590198447113`*^9}, 3.8605591205915527`*^9, {3.8605592587337103`*^9, 
   3.860559454504444*^9}},ExpressionUUID->"f38842c2-fb55-483c-921f-\
e8469eb58d11"],

Cell[BoxData[""], "Input",
 CellChangeTimes->{{3.7970634454306707`*^9, 3.797063606069644*^9}, {
   3.797063645557678*^9, 3.7970636456132603`*^9}, {3.7970637826731653`*^9, 
   3.7970637829532967`*^9}, {3.797063958570807*^9, 3.797063985906597*^9}, 
   3.8605593821466217`*^9},ExpressionUUID->"d0cee6cc-e231-4b1d-bb13-\
071a45ef20fd"],

Cell[BoxData[""], "Input",
 CellChangeTimes->{{3.7970636630510187`*^9, 3.797063681950693*^9}, 
   3.797063745985797*^9, {3.855214003273423*^9, 3.8552140196755943`*^9}, 
   3.860559391037383*^9},ExpressionUUID->"92c5292e-b9d4-4880-b050-\
a7e4bcd8e24e"]
}, Open  ]],

Cell[CellGroupData[{

Cell["The Goodwin Oscillator \[Dash] numerical integrations and slopes", \
"Subsection",
 CellChangeTimes->{{3.796627706838435*^9, 3.79662770855942*^9}, {
  3.8605715544327993`*^9, 
  3.860571583055629*^9}},ExpressionUUID->"7d172261-11d5-4c5f-81d8-\
e2c1db8a3d02"],

Cell[TextData[{
 "Simple repression with one or multiple copies of the same gene. In general, \
numerical integrations of the rate equations follow the standard Mathematica \
function ParametricNDSolve, with the concentrations before t = 0 given by the \
parameter rstart (usually zero). The value for the time delay (\[Tau] or \
\[Delta]) needs to be given in the same dimensions as ",
 Cell[BoxData[
  FormBox[
   SuperscriptBox[
    RowBox[{"(", 
     RowBox[{"\[Gamma]m", ",", "\[Gamma]p"}], ")"}], 
    RowBox[{"-", "1"}]], TraditionalForm]],
  FormatType->TraditionalForm,ExpressionUUID->
  "e2ab714a-1519-45a1-9bca-a3d89aeac9e1"],
 ", here in minutes. Rate equations are written in dimensionless time, and \
therefore the time axis needs to be scaled with ",
 Cell[BoxData[
  FormBox[
   RowBox[{"\[Gamma]", "=", 
    SqrtBox[
     RowBox[{"\[Gamma]m", " ", "\[Gamma]p"}]]}], TraditionalForm]],
  FormatType->TraditionalForm,ExpressionUUID->
  "92dcbb9d-dc34-446c-92ca-86e9c6e10736"],
 "to get the traces in experimental time."
}], "Text",
 CellChangeTimes->{{3.796627892779407*^9, 3.796627896706852*^9}, {
   3.860563752620816*^9, 3.860563763241363*^9}, 3.86057062299771*^9, {
   3.860571590560586*^9, 3.860571622597941*^9}, {3.8605716668244543`*^9, 
   3.860571686669931*^9}, {3.860571729528893*^9, 3.860571789352364*^9}, {
   3.860571820057022*^9, 
   3.8605718755364637`*^9}},ExpressionUUID->"f0187ab3-8386-480d-b74e-\
b81667e2a08a"],

Cell[CellGroupData[{

Cell[BoxData[
 RowBox[{"With", "[", 
  RowBox[{
   RowBox[{"{", 
    RowBox[{
     RowBox[{"R0", "=", "10"}], ",", 
     RowBox[{"Nns", "=", 
      RowBox[{"5", " ", 
       SuperscriptBox["10", "6"]}]}], ",", 
     RowBox[{"xr", "=", 
      RowBox[{"Exp", "[", "15", "]"}]}], ",", 
     RowBox[{"\[Delta]", "=", "18.5"}], ",", 
     RowBox[{"\[Gamma]m", "=", "0.03"}], ",", 
     RowBox[{"\[Gamma]p", "=", "0.03"}], ",", 
     RowBox[{"rstart", "=", "0"}]}], "}"}], ",", "\[IndentingNewLine]", 
   RowBox[{
    RowBox[{"steadystate", "=", 
     RowBox[{"Plot", "[", "\[IndentingNewLine]", 
      RowBox[{
       RowBox[{"Evaluate", "[", 
        RowBox[{"Table", "[", 
         RowBox[{
          RowBox[{"fc", "[", 
           RowBox[{
            RowBox[{"\[Lambda]", "[", 
             RowBox[{
              RowBox[{"NR", " ", "R0", " ", "p"}], ",", "NR", ",", "Nns", ",",
               "xr"}], "]"}], ",", "xr"}], "]"}], ",", 
          RowBox[{"{", 
           RowBox[{"NR", ",", 
            RowBox[{"{", 
             RowBox[{"1", ",", "10", ",", "1000"}], "}"}]}], "}"}]}], "]"}], 
        "]"}], ",", 
       RowBox[{"{", 
        RowBox[{"p", ",", "0", ",", "1"}], "}"}], ",", "\[IndentingNewLine]", 
       
       RowBox[{"FrameLabel", "\[Rule]", 
        RowBox[{"{", 
         RowBox[{"\"\<\!\(\*StyleBox[\"r\",FontSlant->\"Italic\"]\)\>\"", ",", 
          RowBox[{"Style", "[", 
           RowBox[{
           "\"\<\!\(\*SubscriptBox[StyleBox[\"m\",FontSlant->\"Italic\"], \"R\
\"]\)\>\"", ",", 
            RowBox[{"SingleLetterItalics", "\[Rule]", "False"}]}], "]"}]}], 
         "}"}]}], ",", "\[IndentingNewLine]", 
       RowBox[{"PlotStyle", "\[Rule]", 
        RowBox[{"Evaluate", "[", 
         RowBox[{"Table", "[", 
          RowBox[{
           RowBox[{"Directive", "[", 
            RowBox[{
             RowBox[{
             "colours", "\[LeftDoubleBracket]", "i", 
              "\[RightDoubleBracket]"}], ",", "Dotted"}], "]"}], ",", 
           RowBox[{"{", 
            RowBox[{"i", ",", "1", ",", 
             RowBox[{"Length", "[", "colours", "]"}]}], "}"}]}], "]"}], 
         "]"}]}]}], "\[IndentingNewLine]", "]"}]}], ";", 
    "\[IndentingNewLine]", 
    RowBox[{"s", "=", 
     RowBox[{"ParametricNDSolve", "[", "\[IndentingNewLine]", 
      RowBox[{
       RowBox[{"{", 
        RowBox[{
         RowBox[{
          RowBox[{
           FractionBox[
            SqrtBox[
             RowBox[{"\[Gamma]m", " ", "\[Gamma]p"}]], "\[Gamma]m"], " ", 
           RowBox[{
            RowBox[{"m", "'"}], "[", "t", "]"}]}], "\[Equal]", 
          RowBox[{
           RowBox[{"-", 
            RowBox[{"m", "[", "t", "]"}]}], "+", 
           RowBox[{"fc", "[", 
            RowBox[{
             RowBox[{"\[Lambda]", "[", 
              RowBox[{
               RowBox[{"NR", " ", "R0", " ", 
                RowBox[{"r", "[", 
                 RowBox[{"t", "-", 
                  RowBox[{"\[Delta]", 
                   SqrtBox[
                    RowBox[{"\[Gamma]m", " ", "\[Gamma]p"}]]}]}], "]"}]}], 
               ",", "NR", ",", "Nns", ",", "xr"}], "]"}], ",", "xr"}], 
            "]"}]}]}], ",", 
         RowBox[{
          RowBox[{
           FractionBox[
            SqrtBox[
             RowBox[{"\[Gamma]m", " ", "\[Gamma]p"}]], "\[Gamma]p"], 
           RowBox[{
            RowBox[{"r", "'"}], "[", "t", "]"}]}], "\[Equal]", 
          RowBox[{
           RowBox[{"-", " ", 
            RowBox[{"r", "[", "t", "]"}]}], "+", 
           RowBox[{"m", "[", "t", "]"}]}]}], ",", 
         RowBox[{
          RowBox[{"r", "[", 
           RowBox[{"t", "/;", 
            RowBox[{"t", "\[LessEqual]", "0"}]}], "]"}], "\[Equal]", 
          RowBox[{"m", "[", 
           RowBox[{"t", "/;", 
            RowBox[{"t", "\[LessEqual]", "0"}]}], "]"}], "\[Equal]", 
          "rstart"}]}], "}"}], ",", 
       RowBox[{"{", 
        RowBox[{"r", ",", "m"}], "}"}], ",", 
       RowBox[{"{", 
        RowBox[{"t", ",", "0", ",", "50"}], "}"}], ",", 
       RowBox[{"{", "NR", "}"}]}], "\[IndentingNewLine]", "]"}]}], ";", 
    "\[IndentingNewLine]", 
    RowBox[{
     RowBox[{"With", "[", 
      RowBox[{
       RowBox[{"{", 
        RowBox[{"\[Gamma]", "=", 
         SqrtBox[
          RowBox[{"\[Gamma]m", " ", "\[Gamma]p"}]]}], "}"}], ",", 
       "\[IndentingNewLine]", 
       RowBox[{"Plot", "[", "\[IndentingNewLine]", 
        RowBox[{
         RowBox[{"Evaluate", "[", 
          RowBox[{"Table", "[", 
           RowBox[{
            RowBox[{
             RowBox[{"{", 
              RowBox[{
               RowBox[{
                RowBox[{"r", "[", "NR", "]"}], "[", 
                RowBox[{"60", " ", "\[Gamma]", " ", "t"}], "]"}], ",", 
               RowBox[{
                RowBox[{"m", "[", "NR", "]"}], "[", 
                RowBox[{"60", " ", "\[Gamma]", " ", "t"}], "]"}]}], "}"}], "/.",
              "s"}], ",", 
            RowBox[{"{", 
             RowBox[{"NR", ",", 
              RowBox[{"{", 
               RowBox[{"1", ",", "10", ",", "1000"}], "}"}]}], "}"}]}], "]"}],
           "]"}], ",", 
         RowBox[{"{", 
          RowBox[{"t", ",", "0", ",", "8"}], "}"}], ",", 
         "\[IndentingNewLine]", 
         RowBox[{"PlotRange", "\[Rule]", "All"}], ",", "\[IndentingNewLine]", 
         
         RowBox[{"FrameLabel", "\[Rule]", 
          RowBox[{"{", 
           RowBox[{
           "\"\<\!\(\*StyleBox[\"t\",FontSlant->\"Italic\"]\) / h\>\"", ",", 
            "\"\<normalised copy number\>\""}], "}"}]}], ",", 
         "\[IndentingNewLine]", 
         RowBox[{"PlotStyle", "\[Rule]", 
          RowBox[{"Evaluate", "[", 
           RowBox[{"Flatten", "[", 
            RowBox[{"Table", "[", 
             RowBox[{
              RowBox[{"{", 
               RowBox[{
                RowBox[{
                "colours", "\[LeftDoubleBracket]", "i", 
                 "\[RightDoubleBracket]"}], ",", 
                RowBox[{"Directive", "[", 
                 RowBox[{
                  RowBox[{
                  "colours", "\[LeftDoubleBracket]", "i", 
                   "\[RightDoubleBracket]"}], ",", "DotDashed"}], "]"}]}], 
               "}"}], ",", 
              RowBox[{"{", 
               RowBox[{"i", ",", "1", ",", 
                RowBox[{"Length", "[", "colours", "]"}]}], "}"}]}], "]"}], 
            "]"}], "]"}]}]}], "\[IndentingNewLine]", "]"}]}], 
      "\[IndentingNewLine]", "]"}], "\[IndentingNewLine]", 
     RowBox[{"Show", "[", "\[IndentingNewLine]", 
      RowBox[{
       RowBox[{"Plot", "[", "\[IndentingNewLine]", 
        RowBox[{"r", ",", 
         RowBox[{"{", 
          RowBox[{"r", ",", "0", ",", "1"}], "}"}], ",", 
         "\[IndentingNewLine]", 
         RowBox[{"PlotStyle", "\[Rule]", 
          RowBox[{"Directive", "[", 
           RowBox[{"Gray", ",", "Dotted"}], "]"}]}], ",", 
         "\[IndentingNewLine]", 
         RowBox[{"FrameLabel", "\[Rule]", 
          RowBox[{"{", 
           RowBox[{
           "\"\<\!\(\*StyleBox[\"r\",FontSlant->\"Italic\"]\)\>\"", ",", 
            RowBox[{"Style", "[", 
             RowBox[{
             "\"\<\!\(\*SubscriptBox[StyleBox[\"m\",FontSlant->\"Italic\"], \
\"R\"]\)\>\"", ",", 
              RowBox[{"SingleLetterItalics", "\[Rule]", "False"}]}], "]"}]}], 
           "}"}]}], ",", "\[IndentingNewLine]", 
         RowBox[{"PlotRange", "\[Rule]", 
          RowBox[{"{", 
           RowBox[{
            RowBox[{"{", 
             RowBox[{"0", ",", ".7"}], "}"}], ",", 
            RowBox[{"{", 
             RowBox[{"0", ",", ".7"}], "}"}]}], "}"}]}]}], "]"}], ",", 
       "\[IndentingNewLine]", "steadystate", ",", "\[IndentingNewLine]", 
       RowBox[{"ParametricPlot", "[", "\[IndentingNewLine]", 
        RowBox[{
         RowBox[{"Evaluate", "[", 
          RowBox[{"Table", "[", 
           RowBox[{
            RowBox[{
             RowBox[{"{", 
              RowBox[{
               RowBox[{
                RowBox[{"r", "[", "NR", "]"}], "[", "t", "]"}], ",", 
               RowBox[{
                RowBox[{"m", "[", "NR", "]"}], "[", "t", "]"}]}], "}"}], "/.",
              "s"}], ",", 
            RowBox[{"{", 
             RowBox[{"NR", ",", 
              RowBox[{"{", 
               RowBox[{"1", ",", "10", ",", "1000"}], "}"}]}], "}"}]}], "]"}],
           "]"}], ",", 
         RowBox[{"{", 
          RowBox[{"t", ",", "0", ",", "34"}], "}"}], ",", 
         "\[IndentingNewLine]", 
         RowBox[{"PlotLegends", "\[Rule]", 
          RowBox[{"Placed", "[", 
           RowBox[{
            RowBox[{"LineLegend", "[", 
             RowBox[{
              RowBox[{"{", 
               RowBox[{"1", ",", "10", ",", "1000"}], "}"}], ",", 
              RowBox[{"LegendLabel", "\[Rule]", 
               RowBox[{"Style", "[", 
                RowBox[{
                "\"\<\!\(\*SubscriptBox[StyleBox[\"N\",FontSlant->\"Italic\"],\
 \"R\"]\)\>\"", ",", 
                 RowBox[{"SingleLetterItalics", "\[Rule]", "False"}]}], 
                "]"}]}], ",", 
              RowBox[{"LabelStyle", "\[Rule]", 
               RowBox[{"Directive", "[", 
                RowBox[{"12", ",", 
                 RowBox[{"FontFamily", "\[Rule]", "font"}]}], "]"}]}], ",", 
              RowBox[{"LegendFunction", "\[Rule]", "frame"}]}], "]"}], ",", 
            "legendRightBottom"}], "]"}]}], ",", 
         RowBox[{"PlotStyle", "\[Rule]", "colours"}]}], "]"}]}], 
      "\[IndentingNewLine]", "]"}], "\[IndentingNewLine]", 
     RowBox[{"LogLogPlot", "[", "\[IndentingNewLine]", 
      RowBox[{
       RowBox[{"Evaluate", "[", 
        RowBox[{"Table", "[", 
         RowBox[{
          RowBox[{"fc", "[", 
           RowBox[{
            RowBox[{"\[Lambda]", "[", 
             RowBox[{"R", ",", "NR", ",", "Nns", ",", "xr"}], "]"}], ",", 
            "xr"}], "]"}], ",", 
          RowBox[{"{", 
           RowBox[{"NR", ",", 
            RowBox[{"{", 
             RowBox[{"1", ",", "10", ",", "1000"}], "}"}]}], "}"}]}], "]"}], 
        "]"}], ",", 
       RowBox[{"{", 
        RowBox[{"R", ",", "1", ",", "10000"}], "}"}], ",", 
       "\[IndentingNewLine]", 
       RowBox[{"FrameLabel", "\[Rule]", 
        RowBox[{"{", 
         RowBox[{"\"\<\!\(\*StyleBox[\"R\",FontSlant->\"Italic\"]\)\>\"", ",", 
          RowBox[{"Style", "[", 
           RowBox[{"\"\<Fold-change\>\"", ",", 
            RowBox[{"SingleLetterItalics", "\[Rule]", "False"}]}], "]"}]}], 
         "}"}]}], ",", "\[IndentingNewLine]", 
       RowBox[{"PlotStyle", "\[Rule]", 
        RowBox[{"Evaluate", "[", 
         RowBox[{"Table", "[", 
          RowBox[{
           RowBox[{"Directive", "[", 
            RowBox[{
            "colours", "\[LeftDoubleBracket]", "i", "\[RightDoubleBracket]"}],
             "]"}], ",", 
           RowBox[{"{", 
            RowBox[{"i", ",", "1", ",", 
             RowBox[{"Length", "[", "colours", "]"}]}], "}"}]}], "]"}], 
         "]"}]}], ",", "\[IndentingNewLine]", 
       RowBox[{"FrameTicks", "\[Rule]", 
        RowBox[{"{", "\[IndentingNewLine]", 
         RowBox[{
          RowBox[{"{", 
           RowBox[{
            RowBox[{"LogTicks", "[", 
             RowBox[{
              SuperscriptBox["10", 
               RowBox[{"-", "4"}]], ",", 
              SuperscriptBox["10", "1"]}], "]"}], ",", 
            RowBox[{"LogTicks", "[", 
             RowBox[{
              SuperscriptBox["10", 
               RowBox[{"-", "4"}]], ",", 
              SuperscriptBox["10", "1"], ",", 
              RowBox[{"ShowTickLabels", "\[Rule]", "False"}]}], "]"}]}], 
           "}"}], ",", "\[IndentingNewLine]", 
          RowBox[{"{", 
           RowBox[{
            RowBox[{"LogTicks", "[", 
             RowBox[{
              SuperscriptBox["10", "0"], ",", 
              SuperscriptBox["10", "4"]}], "]"}], ",", 
            RowBox[{"LogTicks", "[", 
             RowBox[{
              SuperscriptBox["10", "0"], ",", 
              SuperscriptBox["10", "4"], ",", 
              RowBox[{"ShowTickLabels", "\[Rule]", "False"}]}], "]"}]}], 
           "}"}]}], "\[IndentingNewLine]", "}"}]}]}], "\[IndentingNewLine]", 
      "]"}]}]}]}], "\[IndentingNewLine]", "]"}]], "Input",
 CellChangeTimes->{{3.673763855806951*^9, 3.6737639389360113`*^9}, {
   3.673763974296371*^9, 3.673764110498281*^9}, {3.673764144191863*^9, 
   3.6737641494230967`*^9}, {3.67376421154468*^9, 3.67376427671721*^9}, {
   3.6737643524225903`*^9, 3.6737643711236067`*^9}, {3.673764401484749*^9, 
   3.6737644873936768`*^9}, {3.6737645467228947`*^9, 3.673764587123104*^9}, {
   3.673764660352848*^9, 3.6737648003276997`*^9}, {3.6737648582275267`*^9, 
   3.673764863547473*^9}, {3.673765050638465*^9, 3.673765098871367*^9}, {
   3.673765135909135*^9, 3.673765159990048*^9}, {3.673765194609384*^9, 
   3.673765227042305*^9}, {3.673765259158742*^9, 3.6737652795982647`*^9}, {
   3.673765325759606*^9, 3.673765333391677*^9}, {3.673765794298552*^9, 
   3.6737658036945972`*^9}, {3.673765845666259*^9, 3.673765904358328*^9}, {
   3.67376604491398*^9, 3.673766053742552*^9}, {3.673772530789153*^9, 
   3.673772593317606*^9}, {3.6737726314997663`*^9, 3.6737727237431087`*^9}, {
   3.673772934724516*^9, 3.6737729772214527`*^9}, {3.673775371518176*^9, 
   3.673775467373988*^9}, {3.673775811450758*^9, 3.6737758219600477`*^9}, {
   3.673781515195506*^9, 3.673781541072414*^9}, {3.673781593103723*^9, 
   3.673781707952365*^9}, {3.673781789812167*^9, 3.673781790850919*^9}, {
   3.6750709824796953`*^9, 3.67507098479186*^9}, {3.67507102876633*^9, 
   3.6750710360217543`*^9}, {3.67507114907064*^9, 3.675071157179895*^9}, {
   3.675071190036121*^9, 3.675071229495225*^9}, {3.678091215164584*^9, 
   3.6780912381141768`*^9}, {3.678096256643525*^9, 3.678096277094104*^9}, {
   3.678096340274083*^9, 3.678096352977728*^9}, 3.678096419657422*^9, {
   3.6780967487572403`*^9, 3.678096748906324*^9}, {3.678167557864777*^9, 
   3.6781675714633083`*^9}, {3.720942562801916*^9, 3.720942595118475*^9}, {
   3.720942627767872*^9, 3.72094265118997*^9}, {3.796621262269372*^9, 
   3.79662129410529*^9}, {3.796621330491001*^9, 3.7966214584888163`*^9}, {
   3.7966215946492643`*^9, 3.7966216059093027`*^9}, {3.7966220033725233`*^9, 
   3.796622008750989*^9}, {3.796622154866274*^9, 3.7966221549495153`*^9}, {
   3.8018062899315367`*^9, 3.801806310260172*^9}, {3.8377690737079973`*^9, 
   3.837769122027425*^9}, {3.860559534556348*^9, 3.860559681077201*^9}},
 CellLabel->
  "In[301]:=",ExpressionUUID->"e5851fcf-dd15-4b32-94b1-c4eb07557fb2"],

Cell[BoxData[
 RowBox[{
  GraphicsBox[{{{}, {}, 
     TagBox[
      {RGBColor[
        NCache[
         Rational[23, 51], 0.45098039215686275`], 
        NCache[
         Rational[142, 255], 0.5568627450980392], 
        NCache[
         Rational[193, 255], 0.7568627450980392]], AbsoluteThickness[1.6], 
       Opacity[1.], LineBox[CompressedData["
1:eJwVi2s0lAkYgF1mBhONy8gwBt83w56ULhvrUnxvFxarhOWgGqMaU0NpOd1W
dJKSWySXstK0m1VydIha09b37hzVaWpdKkbXIbkViiS6sO2P5zw/nvMQmxND
pXo6Ojprv/G//ywvK9jrleXz9dAT46RWDe38g7RWJpJRQXWb2yRaDf2Bu8fT
TbSXShnvYUS91dDRGTMzfFEmVX3Mv1XK6aJN/lbFckSl1Eb2wLqx4C66XyOy
MBJVUUzTQduHD7roh30db5iia1Slv+6FJ9rH9N2ERZEM0R1qvXv6pWtWz+h7
lzdsny/oorj7w6ZHlN30413VHqqhHqr5uPyw9ele+uUvW4IzqwYoU+gvCFP1
07Xj5WHanhGq18GkUHXyNf1CdqpisGuM8g9BTVXqKO1XQrIXzE5Q1i29XFX2
GN00xaaa5k1RP+/UlsVPvKeDshRx3OlP1NTOC2Wnwibpf6ImGU3WM9Tx1Ikm
0JumnWu+BBan68DrHYXl7NOf6V99Xabev9MFI98INbVshr4+c0OyN00fQts8
F2/L1kHj4MpVsWMMOLRQ0Do7oIvr6GFt4mEWKFKmdStl+lgc0BsrmmsIBSsz
u/ReMXBYvmQTlWYE9o7bpOIAFrrWPLc4aDIHfAprmz1aDTA3o2e1Y7oxmC2I
OKpeYYQdB3wXv7OcC4ZBaeoYNRuF+ZGzkt85cIbR+LEvxBhX2saKbLNNwaZH
vWyWNsFBndtOZaFmcN74g1f1Wg5aLe2U3jMxhz3eET+pJKYYMOpdGnzLHJ6p
h15TVmaYfD3cKS7XAkzNaE7CczN0fMQbX+zHBaZU+OpQiTm2fcnh53IsIUqu
SveOscDU+gj35R2WkCvUnowXcbH+yv38M3nzIC9cb7/8GRe7m8d9C8Ot4CyD
ac46b4klRLOHlykPPg5lRm8Xz8PgOSMCtzs8WD2iXLTQ0gp1mLclqjxrYEyW
GGY+tULPwMBuvR9t4GVz5W+KIh7Kz6bd6ODwwd65vWD9JmsUgliz4R4fPuXw
blzn2aB2R3Gv62FbKBKL7qa12WDRpQNrFYECYN72i+8s5WO7K2fiJsMOHnTa
q/tCbJHVEjKV2GIHzxuV/Cy+AH0m3owmF9lDKeOAfnqPAGfreSeKnRyg3i3h
4pIyO3yafDJKme0A2JeUk7TZHlOebEGPQQegI4YbGuY6YLmBRNG9moAt1fnf
RcsdULnC9XJIFQEVKV9Zd//91q3EG20ZJGhXXdAvdCbQxktVp2SScPaBS+iS
hQSe3uhkEGVAgtO7vxQtLgSWnButK2aTUKzSes9ZSmD+goMGHDMSDPwT92W4
E5hOKep17Uhonj4xumcNgTLZS8MBdxISOu682CAmsD/LT3zEk4RdtZMun2II
3FpTfUW4nISAXOfUU7EESsaSxBIfEsDvHL9jK4HRKfoNj9d8+1epI9fFExiU
L4q5H0KCTMt6BPsIVNcda5CHkXDFMUOo3U9gwKNhI6NwEqRLWcmpKQT6WTc2
+EaSkJfFM1emEUj94cumxSRUtO9ev+wIgTdvXYzZJCHhqoanaD9K4IpBk8bP
sSRcysC3iccI9HDpjPGQkmDfLMivySHwarBXY2ccCcLghy8C8wh0S6pg795G
Ajspb9HQcQIbivQkFnISbOcHpWUWEPj9tbjGungSzu/itDgWEvgfyegzXA==

        "]]},
      Annotation[#, "Charting`Private`Tag$251902#1"]& ], 
     TagBox[
      {RGBColor[
        NCache[
         Rational[38, 51], 0.7450980392156863], 
        NCache[
         Rational[212, 255], 0.8313725490196079], 
        NCache[
         Rational[151, 255], 0.592156862745098]], AbsoluteThickness[1.6], 
       Opacity[1.], LineBox[CompressedData["
1:eJwVkGdQlFcDhellKUvvZd91wSgapReFe6UKonRDF1QgYJBmpylKUwOIgAoG
FRMQVJoUYYV7ISDSV6Sq9LCgFKW69M/vx5kzzzwz58chTgbZ+3CwsbE9+Jn/
d+7DzJSLBolGLAp/TvpsBdqt41PoR/MDOZn6vVVbFWhZ4oK+Nu0iiOTlhNPk
SuR6Y2tLnhYP7F3ODp/XqERCb+q9ybR7gFREiVS7VImYfTRxfloeCK0t7yR4
XqMPEz3T3LRKsGKdSU/cU4Wa//jVmYvWBJzyt/1G/qGjtBSZVI+EJjAqItAe
+IaOvMo42ipmmoBJtIKJ8Ac6WlnvBf7l74DthHReAtsbRL0VvbPDvAXkdDzS
9HF/gyLyGSv3/NtBfnRaXZt0DZIJq2pJ73sPZoIMQ7v/qkWtRW7+uxT7QVVR
6q7IZYxS08J7OKz7wca4fHgMRx1yvZx16POVfkA/HnMglVyHvhp/kk3u7weC
ZrN73u+qQ3y9ri1LdwdA3MFjjHbPOmS64aKGSZ9AVAVSbWmpQ7WHnWePswaB
pkOxi+jzejQQXKBX/2UUrIiqBwgkN6AhR+6jVWxjwMRHXzw/uwGN6Xl5F0uP
gWuq3loOhQ3oK5vUzWyzMeAx4UVqb29AaynXPl15Mgaci4p0nIUakUKJc5Sm
yziI8NWEvUmNyHOep+Hvd/8Bhnt1L856i8ZCTtnE500CExEng6Xhd2jit3NF
wXgS6N54bf186R2aMowluw5MAvu//XPP8Tejb/x5nXsEpsAQe8wFI81mtPHk
q03X2Smw67RXZHF8M5LsCrFV1PkCzsowuJS0WtBhjat2rxq+gprKdsmcrFZU
uPDQYXh0FjDeS1q8zO9AVGMTeeXVWUC3yi3+UNeBMu58GfMUmQMH7OKDhD92
oOj9OqFDRj/ZdFKvjtSJbM92pgxmzYFfBpRFlAI70fwX9o5PTt+A5/WxkTE5
BsoM1qTNnP4O1sQlLryYZqAhv/vZU/3zoKY90lG2uAvdTzF/dm1iHpxysx87
jLuQXdVSidzCPHjd/PlmPKMLNZDsGq0FFkBreWiAxnwXev6Sf6bYcAHQC4UV
oOYHdGnxiv7lnAXwpdjK3LL6AxKL9ujm/2MR1BcoOMV1d6O2PIGhnEuLwNLi
SN1rZjeKZVRNHohdBP0/kj02WN2IRUitB2YvgqKOb4GVij1ouKGD6GIsgh+N
7pNbfj3oBQkGZWovATUd08Pj2z3IPINKUtteAiiV82CcYR9i6K4YJwosg4wd
zzZy7PqQ60Bz+KT0MjC4y8js8ulDgQohs0/3L4Pd10g1AUl9KC0HMRROLoMl
Hg761ZE+NF7ofk+4cRkESlBmHRP60dWmDNrCzRUgHhPUtGdyAFWxSKBKigUG
d+rT7Zif0cax/OfGVBYQUReoF9/6jIz+sZBp28sCF3678O2r5CCqt7sxP2TK
AsYBqkIDZoOorWDzKVcYC7gdjbpakTuIhty/89l2ssA2celj/B9DiKOup4sZ
vwpsT3oyE7lGkKn0ORB8dxUYmXpvMkRHUFyg2IvV7J98SXR+h/IIEpCziRWs
WAXKtvYPZvVHkETYO12N/1ZBr0aUnGjwCNqpQn8YCdfAE0q8a87QCLJOfOwr
sboGhMnB+QaNoyhpRHY1g3sduOlWZTv0jP787+4tWbF18IS7UCViYhQ5MGOL
ldTWwew3FrHBPYZcTc6s/eKxDpIEj/tWWYwh/03tJMO6ddAoT36t3TGG4kJa
y30TN0Cj8cCVzMlxVOeywlUluwXYL68wNWyY6I2PQauvyhbQfueVZXqSiSpC
ou5IqG+B5KyCOd/zTFSQyKMUfHgL1GwrZw1mMVFalZTuzotb4HjPf7+kfWEi
X1ld//TuLTAvG9j8a8IkIg1cbA9J3gZrlCNJbl1TaPeLDav0GDZ4hjO10vLh
NEo+W9J4LIENuqDof21eTaOl/b6QL4kN3rpFivNrmUaovFM7/AEb7H+7ptfG
mkaOKIfiXcwG77c+Sw04PoOiug6v7Blig1L0v703JGZRFyvtSYM+O7Q48m/7
uUdz6IrZXtbid3Z4wTl6T+zSd0TfqvG6GMUJN9UdkMniEhK0+cfYe54Lcn4O
enSEvIqOoZnhoOs8MFmt56Tiy02UbjnuTRPmgydUAtxfSbDjmYD9HiCKH9rV
/HufIseJtV4MikcLCcCrV0JYOZrc+PaNUROVGEFoXkZxnBPnxT0RZvu+SwrD
P4vCIqZ4+fGOZOdtrxwytHGuueo5SsKHFLxpCjdFYIiu4aZekiCeYnurmmkv
CvfSn5JfOwhjafVen1YhMXhHuvzx0QUytpwzvGfTKAYFKk7eX8ciOIzupOp7
WxyaTWw15WWIYpVumYV95hJQgGuOnusmhhkbt+RvkyVhLT+fFtc+cRxZelz3
QI8kVKGNaKINcVz6qi35rz+lYGewebUTXQKPNCyYpTpJw71D/uwfEyRxBtGg
ZyAiA18K0FRaLaSwjcCsonaTDMw/GCZtziGN2bjfetX/KQt/zeWhrbZKY30r
qxEOCzmYybw3mRcvgwMeRdX0kOXh+dnfh5/Zy+Id0LPPrVUels0YJA2S5fBw
YPq41nUF6LEv/YxUsxxOex5x9LGVIhTVJXbX3pHH77XIS7VcSnDfrq79760V
ME+HHSuoQwmW6JtaekgrYqOl6bmwNGWoGcStKDakiLdLZe6kq1KgOMdXWft7
SvhT2F2X6psUOJ3FniLlpYzDP57CelMUyENRVKkSouCHvF6PR0wIeIbO7Iv3
p+Dqg1pFdnkELOVq/Cjf/tNLe7orcFEhnz0liX03geUM6kuquakwItfX7rEa
gR+4q/K68FKhvoqjBNhL4IwncyXpJCrEWOVBxH4CJ6tF85JFqbDP8Hn2Dx0C
x4DHpexKVLiPI/LBrAmB/fzG+CZ1qfBIpaLtgAeBmYnmnrH6VOhyiMF36QSB
T78oeLXjABUuXNeok/ImsNd8qKeXERXa6PCqO54msGs4Z9mAKRVOurMEOwMI
bJ1MO9FmR4WfgtUrGi4SuKUkoSzAgQqLrm36n7pMYMvuGX5+JyosPRSpyBFO
YHPZ8jIzZyqcb7x/HUQRGDw1IyFPKnS4a25dfYPAtY35Jzy8qPBbV8WmcxyB
D04Jla97U6FYwefCH/EE1tvbe0LPhwrPk61EtG8RuMLGoLzXlwqjJVPxh9sE
1g7NJp3/nQpzc1KCQ5MIXJbG4SUe8HN/wYwimkJgjUrf8pIzVFgPSjuL7hD4
f0ZCvLg=
        "]]},
      Annotation[#, "Charting`Private`Tag$251902#2"]& ], 
     TagBox[
      {RGBColor[
        NCache[
         Rational[71, 85], 0.8352941176470589], 
        NCache[
         Rational[2, 5], 0.4], 
        NCache[
         Rational[77, 255], 0.30196078431372547`]], AbsoluteThickness[1.6], 
       Opacity[1.], LineBox[CompressedData["
1:eJwVl2c8lQ8fxhGyMo7jcAZxskpDSpRx/1qislWSRKGMIpKGhGSlUGYJ2dIg
I4TfnYwKhRApRITsJEU8/+fV9eb7uT7f6+Uld9zNzIGLg4MjiZOD4/+ZmXg3
0ntbqG69K3vDwlETXLPF4clJ+ZNE8zr5mY9OJviLen6rurw3MRP2xrTcywSt
AhcXmfLBRFt7w0TSTRNcUV5lJyIfR9w3bnRsqDDBwY/y4vzyWYSUd1Vj40pT
/DDQ9oNH/jkx8+xkd9yIKb5xXW/JLV9HrF/POfAq0RyjI6VuHw2pIyrGHp9Z
+8gcbQu5GopH64jtq7ZKPHhhjrPz7YRT0WtiabdIz5NP5si+cVXpnd5bIskl
zuMo3QJ9cppm45waifJxBymRBAuU8ix9G/OxmciJDZjiTz2A9U+POK2W7iBu
rJAcS/98CG9HX27j2t9BXNx1UEdx/BBaXby3/fOlDqJ14+WThUuHcGRHFz2i
o4M4VG7o9pttiXztVm9n7nQSCyFmh+jOlrhr4bAKKdBFiO+Rmm79a4mV+pZj
B+e+EJL5R2nuilbY6f5Qs2r4KzHhlZ56Ltsauy14DEs5+oi+KbVSsQpr7NO0
tcuT7CPabn/NrGi2xhEOWljS7j7CTeuC2o55a/wb6d916UEfUX5imeaS0VFk
5Vv6bjrcT0jvkbtm9uco2kzxVqe//ka8YBVO5B4+hn1nTxgHZ30nIFv8b6eC
HQ4cOvfUnfxOZMj2qmtvssMhnesiVp3fCR3ag8FssMMJ/qz3awWHCNfIl3UP
jtjhwoMR45YzQ8TQ5D43ym07lGg5ayK9ZZgY2peePMtxHPXV/EwLqkcIjgMx
O3i/H8cn04nmPV/HCJaVtbJGuz2yd+xkrvwzRlR/2U53GLDH2KjhPhvRcWJI
O5OVNGOPV1W3eHTrjhNTOqaXN4o7oMmZ95Ff7o0TGz47+3SbOODUMOe7rgMT
RGLr5yrLdw54132T/Kj9JEFmhu7nb3HE7pPxSUMdU8TOGvVIvcVTGB+pl+0/
MEWMWVx4s4zihKalM/mM6Sniu1B1cpOCE1YLmNbsF5wmHDrFDiQYOmHuY/7R
PJ1pgteniRi674QXfl7aejF1mtguskoueLszUq4ebeV3/Umc+fTu+qoYF9SL
ZQuoLM0Qs7xaRo3uZ7BJY3ZHqOAvQl/+uq9TyBm06nxz+bvkL0Jsi89yqZQz
eJp1dixN9RfhFvjS+tH7Mxidik2s47+IhF5adsEGN+x/Yh0nXPOL8PQuCzD4
6YZ+dbHy02GzRNGsmeWVancsnRMgSmlzhNer/OHxCx64YJSTu4M9R6iPD24z
DPJA3Yw9Ug3r5ghDtptu0R0PrDINnOreNUecNXx5IfWJBzY8/JfG7TlHpH8O
8p/+5oHd1pN8Ju/niLDOJ+vczD2R62Vby2DwH2Kz+SorYc1zuD80xZH65y+x
SW5VWJTcebzVS/8TyzNPFG74RZ9WO//f3js36JR5okFnm6XtrvNoPng9T0Zl
ngiuuiDoePI8Wu10+at8dJ6IJtf6Sj45j07/1G/pvJwnYhja2ixdbww6W1/k
GLpAUIuoqgunLuDLw7PcpfRFolRpXP3x6CUsd9hW76iwSGidVVnpynEZi8/6
RlE3LhK6m+sitlIv48NQXhl3/UXipOIGNQ7tyxhdStNQ8l4kHFuW5+qEX0ZH
uoZTTOsiERAwy3ltgw8KdHo3no1YIhaFKGnX/a/gmkcLe2MCOEBl3weuf2v8
MOJMfo1RCAcUJxffS9rihzOqjsB3iwM+N6y7p7/DD7HovfrlBA7QtzAbLDrs
hxaYKmuXxwFGhxoOz4b4oW+L/uzabg44HLBXiTrshy1z0Q+qt3JCbr9Pz8RT
f7y0e93cz0lOaBQprbx3+BoeC3nPs+Y3J/xgR70uPXUNd9WfFbf9xwlyv4i8
fu9rKGxavL6BnwvMh+t0j8Rew1RrwiGdzQXntTPtPn24hm89TVssLLjAeQNF
Ts40EBmpXo+KnnNB1afwLRIHruOLxQpbb99lMCfESekIDMaFe7v5dgYug8yz
R1dzxgaj7tbGp8Jhy6DJNqljS1Ywkp6fFzNilsHunq3yr98EY+3Q38TWR8sg
WcfM+5pICDa1aHRu7FoGnuFXbR3uh+C3zHzTUQ1ueD4tcYTxKhSFjDN22E1x
g3pcdVOAZjg2ujKu5PzmhpOtC7yfjcLxVljE86l/3JCqZiKyxyEcRWsvrg0Q
4AHfzz/fm90OR6qOES1tFQ+0GPpm7RgLR5bK7+FvB3hg7a7B0MjMm7huuUHU
qTIe2OqTecFIKQKNcLTH7Rov5BceU7ZXi0LvhJn8u6G8kLCq6n0dEYUpngvX
aiJ44fG40191wyicVhJSZibyQs0d9vzGU1EYF6niXlvIC9Frh2JzkqKw186Z
Q3qQF9raLQqTVtxGD+4h2bf6y8Fxzrf/y8/bGGPQbycvzAfY2Xm9oD8aGb5N
jd/E+UB3VFxjYDoaU55VbM2g80HSzmAKmysGHzLjxRQV+KA/775ThWwMkmP7
Xypp88FkU0DgZZsYHIkqllVx5oOWjWQf63MMwqfQno21fPCtId94Y28sjjqr
HiV8+SE8bZ97yooEnFopaO0TyA/OD1ZT3OQScLZ1wKo0jB86KnbfMlRPQA7i
nuWmOH4oYOsabDuagBLivBZKefywcV2zZuvjBNR90bVXpI8fTCZT4yXM7mKk
YLBmz24BWLvly411Wfdw86Mv4ldXCIKLokL4h6AkjH1x/5GpuCCIxDRpOd1P
wt9vj+6WpwuC0k2NryKFSVg2/OX8G3lBOCJTtD3yaxISSt2d4tqCsM9Hrd5G
Jxn3pnYnZzsLgh3vTL7uXDLaxveotNQJQq75/ebCihQMD/y6UyFACP5aCDvo
H03F09QIt3MhQqB2UkJ9hWsqGqVr33t1Swh8V+ezui+lomh13LTdPSFgjeQd
SY9PxZhlRg+SCoVA47Zc2avWVEwKKFuU/C4E6+XV2IeM0zDP706pwP4VYFOj
PsA0Ssc2n90bJiWEoUzjTX78uUyUeXN9Wo4lDCeX11Y6BGXiKYnaInO2MCSY
79LcHp+Jfx/raT9fLwz2K2IerCr/j+/ZY+C7Rxi+myRlxHFn4ante08IXRSG
OdUth/fEZ+ECj3Gc8mdh+FObtShTn42rIiyXbFNFwNac80OaXS6+Vve1Vs4W
AUU54wMLXrl45nNa6cRjEfCJ9bCxD8vFktUTnr6lIrDCXUHjREEuGlVfH7rX
JAITpULHpXkf4aU/z5rbF0UgfD/3y1tPHuFwPq9Z5jpRWEVYUF8KPsHtLDt5
VpgoPPWr8910JQ9bnzqzdG+KgqvVjEtEWB467jxHtY0UhYNjZkGzcXkY7hzM
nR4rCl+CTjsPPsvD9pLH31TSRGHpdwWf0XAeOh/4m65VLgq97lXXdlvmY/St
OwpHxkVhsN4OZYhnOMRRq3jXTAx8C5+eHVIrxJztVT+CDohBMsde7f07CtE5
oDLP01IMvk2Na5abFuKPZc+3GdqIwSH9hSnSvRDHebONOJzFgLrjQ4jN00Kc
EQo77+gvBtWrveJ/ri9CDrpRrVqeGPy686+nWaMYJTe2O9SvoECOw0LqkEcJ
CjXdO58jSoHB4haG+fUS5HCzCw4Wp8CDra4yDXElOPJoNHsnnQKyodLzw+Ul
WKm8bPSFPAWa3me5ti8vRXtZVY9HWhTYcuGGy5WUUswTCfO96UQB89OzdrZf
ytBgXCfOuIYCjd5OiuEhFehreGnK5TUFglQj3o2lVOCzR8X7QuopoK6lW2df
WoEslw0cL5spkNC1tHB7pALHv8s6qXVToDiwuGrasBKjvy7TkvhNgSle930t
UojdrW+6PymLw7+CoRttx0j0fHFA0TFcHOKXd86eU6nC9rpAQ8MIcdjkkf0v
fWsVarYWnNt8WxxM3UYHe/dU4eKo2CuueHEYKPp708e+CsNk3h1LThMH0alV
p3clVWGKv15CR5k4HPd6eFuW+gob9mgI7RsWh8m3XMdt+KtRoVVqeoMeFQZc
R9KQVYuvUyqPHzCgwrsypsyrDbXofNr+w6X9VPC/7+LYsaMW83jzCmvMqBCw
r/mJplMtbtu6x/vIMSpUy5rtaCmuRZMkr4WgC1S4PVkydOlAHV461cLb/ZAK
k7pctzY9eI3S6he8lz2hwk04ZRxf/BpJTpkh5XwqSLcZXRVreI0895zeeD6n
QtcFv6Dtv19jZCNHOH81FXz3vy6/a/QGM9Q2iKl/oULoobIQPc632LRwgxku
IgGLNBVS1bses5TmP6ZSJGCXU4PV11v16GvmHF0qIQHq0w8eZmfWo0q2/orv
TAmwufuv+XJ7PQaZ8yxtV5aA+nxLWQ2NBtR66Nv3GyTgo8LTHfR/DZh56GzO
CQ8J+GEmrWly7x1eCeh1uOQlARNaie1Cxe/Q4rExO+qCBLw0aCzpb3qHnMvW
36v0lQC+kdyaXt73aP1kJJx+QwKK5l5eZJ57jxQee/f3aRJwbbG34+PqJrzy
7KCGVpsEfBPbmSlLbcaAsBKS1SEB/TYlerrsZgw6zti7+EkCukq91JxUmzGS
0m39svc/H6Gi1d/3N2O6h0PAnlEJeFUxang9qBnfqp1rNF9Gg1KFdR6WC80o
VRB1wnUjDR6/k7/5froFpW/8HDXcTIPM9LOuxVwfkH3iwPkNGjT4LSTw/BHl
A6qI00OntWlQMn28s07tA+p6pjy5oE+Dvsv7TpV5fkCHTU//BB6jAV/Gq6oH
cx/wWUFDxP2bNNDq4/vAJ9KGv/dlHK+IpIGv0sL1UHYban+7ov7lDg16r75y
WbmlDWuoG7pYd2mwYV5c78bRNuzwilJMzKTB5fctVxwft+GixsGKu0iD5ATB
37tN29GgvGckbooGS0rP/W8+/Ii3LEoqns/QIDZaWGua/Igto5GRH3/ToDW5
1dD940e0lt6xRXKRBhNX9Wil3B14xjfdP1ZAElTjyuz8bTswGpykYlZJQnpO
to2IdCf2Vk/vvn1AEugiMmv1cj+huUDlgI+lJPjdsEpyefUJa41Dr588IglR
x5Xrc7s+4aNPK2u07SRhSdrrp49QF3pP7t/13VUScv7kDTu6daEwK2uHdqAk
JD/T+HRl22fU8jxCDD6ThFsxhzvGBr/gkxLFnqYiSTAgd6+s5OpG2cUp3xcl
kvBh/4eaJzLdyBsaUhlZKQndYqqc0we7sSWpSEfrrSTUzHHP8rzpxlNvRbQj
v0rCH+aqW3cKejBWrlpzm6gUVM6I/xxv7kWdGkt5mrgU9BzTtKr62ovfTo2J
TEtIgXyBX3/2VC+q5dG+5zCloJVDqOep2Fds1HWKoStJgZHIHukcs6/IbS08
PacjBSt+BHU7dnxFj1jL3OcuUmB2Ygu3+Ewf0reNxd45IwWDA3l7Inn7kfzi
H+B2VgrKGvldFej9KKyQe1jJWwomLAUE4nX7Mafg3/K4AClY73A+Pi2sH3ub
Uu3PJ0iB7cD9wCtK39BYcExavU4Kmnn/jqV7DeAWtzkz47dSEHJsDa/1zQFk
fVgW4tQoBTW1s/waGQM4cpcxff+DFBwfrZSyahvAoDX6tby9UpCh+MLlqMYg
lhuknemYk4Jrny/pZXB9R+WQw3h5DR0WYt9zfykZQpFR+5mYdXS4u0ensLpt
CGeN3VfnqdJhXqX19efpIXwlGXzn2xY6NNVLU1PWDaNNVuFJw5102MiK0PbP
GMboWhHRldZ0CH05fVM+eQQ5eGptq27SQX7TaAa9chQlaNXHsyLp8HxlZ29Z
zyiuUaqyD7/zX590sFcc5xhaGFSeOphAh5Yzr3fz6I1h1s1i95F0OpDqXPtr
m8fQiJblRymnQ5lwduGVX+N4Qikj4HclHYYiH7kqMyfwgmZa4OeXdOhY46vJ
2D6BqVbJIZl1dDj+l3K6/eYE/kqKi9z2gQ63q4QG7CUmMVEpJOX4CB32sSUH
iksnMV8zKHXPGB1qJLmq599NYq1BYPraSTqcXpz76vJtEidd/LJnf9FBe3IN
s0lkCnfmXcgL42TAiLt4T8mpKRzRdCKfSTGAyt/hEb9qGrfu3dvLtYcB1u9O
OOdV/cRbTFRR3MuAaIP8+6Jff2Lf6CZvA0MG3DVUGCeXfmJ4hLRwpDkDispS
vCV1Z7C3dVJL2pYBjNxkxZrKGQw6FhencZEBLQf1ifDmX9ilKtRv5cOA3i6h
8Zxfv1CVy3+971UGlFhVVqgxZrEz3bmm+joDVIY2a96yn8W1Izo/TW8z4Oxc
7MHcxVlsOffNyDWXAe9X/T3wZO8cKukdvhvxhAHbT1IXk8/PoY/ku4Fn+Qw4
tig0oZg2hwplz33+PGfAgzG/7VyLc3hhKexhUDUDRHw2cFq8+IONTUu/cuoY
MK0sk2Ax+gfZqee2N75lQJeUwVM+mb9Yv8umQ7yZATzJOkOJ1/6iTNhG3gdf
GFBgoCT659A8eh7JNK3uZUA989M6qYh5fL2Wef97PwM8a+solLp5PPuee/P6
EQZwFa7b/HjrAlZTO+xezDLg82WfS+vW/EPnZN+KNhEmaKf3LvnqLuGY9GDb
KwoTrK9ufJTpv4TuiYbj+RJMeJG+cWimZgnPJ7BW3mIywfRF0kPKag7S/06Z
n54SE8Q3rx/sK+cguSnshM1rmPDWJ4o7pJ+DDIoMzWevY8KRk5t/9AtwkuE3
LfsW1Ziw83gIu/UIJxkfPLvzuS4TuoemE5WXc5FMXhvrjO1MUL2w4CaxmYtM
Cqw5d2cXE5Iyyu7123GR6f7RGW57mfC66bzpNpKLfHpZbbnywf/83/zjdwlZ
Rta6nXkbf5oJtgYPMpbt4yENxtv6gtyZkP3X6d7eEB6ywVVn/pwnEzoSvH48
ruUhW5yE1ppeZILfNS8lUo+X/HLi4U3+60wIDRup8jNfTs4cGjS5lMiEdzeS
ckxi+EnvdkOnU8lMKKdodk718JN/LYr8D6Yy4eP8xNN3awRIDrPAZ2rZTMh1
v6TVRgqQQvvZ1B8FTChcY+Fr+kOQXAU2H4/UM4Hxc0J/QVGY/MSK0NJ6x4RD
O20jA52Eycg/mMxoZsLNV6cFlXKFycVncqc625nQO103nKEiQn5SGJg72McE
L+nUqiRRUTKKi3Z0ywATjvGkhK5cL0rq9+i9lBhiwpB8eaXiPlGyOD47tHWM
+d+/4G9suCZK3hZ0ZZj9YYKZeLVV6oQoaTCU6LtxgQnOGTVqV/nFSI6axj7R
JSZoXeSan2CLkWd8N+S+52aBdmf/plgLMXLv1LSWoSgLLk0+Td1cIEZyfrx4
VF+JBUk9FguPj1HIkoKHL5XWsID/rIdBqyeFPBPZpbB8HQscFg5z5AdTyM8G
OuM1aizwrFDhi3nyH1/OcXWnLgs+BXKZa/6hkO6pwSm6B1iQc0Nu/b5r4qTS
1RJuGUsWzDxUWZF4R5zsPjJ86p8VCwbVB71epImT+yX2bSy3ZcFEkaeP8ytx
UjlEuGqrKwti5RMfZHFQyZ7TMf2br7Gge0yh/rwnlWwX0IkyC2LBoU8a300C
qGRD1jdd91AW3BWhuHBFUcmyr5vu5kawwGBIX3/iMZWMPdBiwk5kwUb1x8p8
g1Ryv45IpUgRC8zY4Y29xhJkmVBo/MggC9pA8MVlYRqZn6OqxzfCgvKA9IUE
Oo3M1uv4qTDGgk3iz1tT5WlkjJ+Ssd1PFrzP2fzSaxuNdJ+p4elYYsHJXMqR
NQ40Uukzl2eNlDRkkyqmtOc0MjrXxzBlrzS8uRF1/IuRJFn6i/Y6xFAaru9e
37bnkCTZTeTvOGsiDVGKIr8zj0mSyq0DGjsOSoNkgXL3TndJsnzBiP3NThqm
elevWYiUJPsN5X4rXZSG5nt3lQKbJEm1yZqUp1nSYM+uAlJfimzeLDJTyS0D
Yi+z//xh08kthGzJwHIZuFlxRXp8NZ28a7DRR0hQBgaca150qdJJextzbisx
GYjeW5mbpksn54LjqL+kZWC4jEd56DCdlOlaqa6iIQOv2a93mUbQSVd/1fNx
TjJw2GGgnneWTvK+M51zeycDZVZV7SFFDFJ35se4Z/RK4HHYcfEUD4tceiYV
FaMoC1yqKS6npaXJLs87h8vCZOEB110z980y5OVPJ0jNIVnQ++J50FZ5JZm4
3Dald6ccSN8NauXhlSXLtDc/Nc2Sg7Q7DHqmjyyZKGljzeJmQ05hS1LDd1mS
sa0qv4yHDWeTr15PH5YlE6wVlx9ezgbjk4SGzw9ZMvbBeH6MABuOOTYvrJmQ
JSNUri4XEWPD7isKtKBZWTKASHnGKcMGp/KRp2o8cuTJk3183zXYQPEdHHBk
y5GDoXo217ey4Zxx6R1NeTnS/tHDglVabMj2/0URUJQjbac8bGx12bD+oEPQ
o9VypNXlZYWdu9hwqUFdb0JVjtwfIX+swZQNt3z9TF0JOfJtfkihs/l/fJWL
itZ2OdKgdZSf/wAbUlbFdPLvlCP16EWFuy3ZMLbLpCBTT44k0nYLoA0bzrBW
2nUbypGVNTnHjtqy4X5TwddcYzlSe2hF0bwdG37GfNG4aCpHaq5rP6bpwIa/
q+IdxA/IkcXG24raHdmQesRHp/egHKnukSTgdYoNIwGJPx5ZypGF0Vy24s5s
uN4p537RSo5Ue+5YlO/ChmI39frd1nLk/wB8mH2d
        "]]},
      Annotation[#, "Charting`Private`Tag$251902#3"]& ]}, {}},
   AspectRatio->1,
   Axes->{False, False},
   AxesLabel->{None, None},
   AxesOrigin->{0., -8.785444678673521},
   CoordinatesToolOptions:>{"DisplayFunction" -> ({
       Exp[
        Part[#, 1]], 
       Exp[
        Part[#, 2]]}& ), "CopiedValueFunction" -> ({
       Exp[
        Part[#, 1]], 
       Exp[
        Part[#, 2]]}& )},
   DisplayFunction->Identity,
   Frame->{{True, True}, {True, True}},
   FrameLabel->{{
      FormBox[
       StyleBox[
       "\"Fold-change\"", SingleLetterItalics -> False, StripOnInput -> 
        False], TraditionalForm], None}, {
      FormBox[
      "\"\\!\\(\\*StyleBox[\\\"R\\\",FontSlant->\\\"Italic\\\"]\\)\"", 
       TraditionalForm], None}},
   FrameStyle->AbsoluteThickness[0.7],
   FrameTicks->{{{{-9.210340371976182, 
        FormBox[
         TagBox[
          SuperscriptBox["10", 
           RowBox[{"-", "4"}]], DisplayForm], TraditionalForm], {
        0.01, 0}, {}}, {-6.907755278982137, 
        FormBox[
         TagBox[
          SuperscriptBox["10", 
           RowBox[{"-", "3"}]], DisplayForm], TraditionalForm], {
        0.01, 0}, {}}, {-4.605170185988091, 
        FormBox[
         TagBox[
          SuperscriptBox["10", 
           RowBox[{"-", "2"}]], DisplayForm], TraditionalForm], {
        0.01, 0}, {}}, {-2.3025850929940455`, 
        FormBox[
         TagBox[
          SuperscriptBox["10", 
           RowBox[{"-", "1"}]], DisplayForm], TraditionalForm], {
        0.01, 0}, {}}, {0., 
        FormBox[
         TagBox[
          SuperscriptBox["10", "0"], DisplayForm], TraditionalForm], {
        0.01, 0}, {}}, {2.302585092994046, 
        FormBox[
         TagBox[
          SuperscriptBox["10", "1"], DisplayForm], TraditionalForm], {
        0.01, 0}, {}}, {-8.517193191416236, 
        FormBox["\"\"", TraditionalForm], {
        0.005, 0}, {}}, {-8.111728083308073, 
        FormBox["\"\"", TraditionalForm], {
        0.005, 0}, {}}, {-7.824046010856292, 
        FormBox["\"\"", TraditionalForm], {
        0.005, 0}, {}}, {-7.600902459542082, 
        FormBox["\"\"", TraditionalForm], {
        0.005, 0}, {}}, {-7.418580902748128, 
        FormBox["\"\"", TraditionalForm], {
        0.005, 0}, {}}, {-7.264430222920869, 
        FormBox["\"\"", TraditionalForm], {
        0.005, 0}, {}}, {-7.130898830296347, 
        FormBox["\"\"", TraditionalForm], {
        0.005, 0}, {}}, {-7.013115794639964, 
        FormBox["\"\"", TraditionalForm], {
        0.005, 0}, {}}, {-6.214608098422191, 
        FormBox["\"\"", TraditionalForm], {
        0.005, 0}, {}}, {-5.809142990314027, 
        FormBox["\"\"", TraditionalForm], {
        0.005, 0}, {}}, {-5.521460917862246, 
        FormBox["\"\"", TraditionalForm], {
        0.005, 0}, {}}, {-5.298317366548037, 
        FormBox["\"\"", TraditionalForm], {
        0.005, 0}, {}}, {-5.115995809754082, 
        FormBox["\"\"", TraditionalForm], {
        0.005, 0}, {}}, {-4.961845129926823, 
        FormBox["\"\"", TraditionalForm], {
        0.005, 0}, {}}, {-4.8283137373023015`, 
        FormBox["\"\"", TraditionalForm], {
        0.005, 0}, {}}, {-4.710530701645918, 
        FormBox["\"\"", TraditionalForm], {
        0.005, 0}, {}}, {-3.912023005428146, 
        FormBox["\"\"", TraditionalForm], {
        0.005, 0}, {}}, {-3.506557897319982, 
        FormBox["\"\"", TraditionalForm], {
        0.005, 0}, {}}, {-3.218875824868201, 
        FormBox["\"\"", TraditionalForm], {
        0.005, 0}, {}}, {-2.9957322735539913`, 
        FormBox["\"\"", TraditionalForm], {
        0.005, 0}, {}}, {-2.813410716760037, 
        FormBox["\"\"", TraditionalForm], {
        0.005, 0}, {}}, {-2.6592600369327783`, 
        FormBox["\"\"", TraditionalForm], {
        0.005, 0}, {}}, {-2.525728644308256, 
        FormBox["\"\"", TraditionalForm], {
        0.005, 0}, {}}, {-2.4079456086518722`, 
        FormBox["\"\"", TraditionalForm], {
        0.005, 0}, {}}, {-1.6094379124341005`, 
        FormBox["\"\"", TraditionalForm], {
        0.005, 0}, {}}, {-1.2039728043259361`, 
        FormBox["\"\"", TraditionalForm], {
        0.005, 0}, {}}, {-0.9162907318741553, 
        FormBox["\"\"", TraditionalForm], {
        0.005, 0}, {}}, {-0.6931471805599457, 
        FormBox["\"\"", TraditionalForm], {
        0.005, 0}, {}}, {-0.5108256237659909, 
        FormBox["\"\"", TraditionalForm], {
        0.005, 0}, {}}, {-0.3566749439387326, 
        FormBox["\"\"", TraditionalForm], {
        0.005, 0}, {}}, {-0.2231435513142104, 
        FormBox["\"\"", TraditionalForm], {
        0.005, 0}, {}}, {-0.10536051565782652`, 
        FormBox["\"\"", TraditionalForm], {0.005, 0}, {}}, {
       0.6931471805599452, 
        FormBox["\"\"", TraditionalForm], {0.005, 0}, {}}, {
       1.0986122886681096`, 
        FormBox["\"\"", TraditionalForm], {0.005, 0}, {}}, {
       1.3862943611198904`, 
        FormBox["\"\"", TraditionalForm], {0.005, 0}, {}}, {1.6094379124341, 
        FormBox["\"\"", TraditionalForm], {0.005, 0}, {}}, {
       1.7917594692280547`, 
        FormBox["\"\"", TraditionalForm], {0.005, 0}, {}}, {1.945910149055313, 
        FormBox["\"\"", TraditionalForm], {0.005, 0}, {}}, {
       2.0794415416798353`, 
        FormBox["\"\"", TraditionalForm], {0.005, 0}, {}}, {2.197224577336219, 
        FormBox["\"\"", TraditionalForm], {
        0.005, 0}, {}}}, {{-9.210340371976182, 
        FormBox["\"\"", TraditionalForm], {0.01, 0}, {}}, {-6.907755278982137, 
        FormBox["\"\"", TraditionalForm], {0.01, 0}, {}}, {-4.605170185988091, 
        FormBox["\"\"", TraditionalForm], {
        0.01, 0}, {}}, {-2.3025850929940455`, 
        FormBox["\"\"", TraditionalForm], {0.01, 0}, {}}, {0., 
        FormBox["\"\"", TraditionalForm], {0.01, 0}, {}}, {
       2.302585092994046, 
        FormBox["\"\"", TraditionalForm], {0.01, 0}, {}}, {-8.517193191416236, 
        FormBox["\"\"", TraditionalForm], {
        0.005, 0}, {}}, {-8.111728083308073, 
        FormBox["\"\"", TraditionalForm], {
        0.005, 0}, {}}, {-7.824046010856292, 
        FormBox["\"\"", TraditionalForm], {
        0.005, 0}, {}}, {-7.600902459542082, 
        FormBox["\"\"", TraditionalForm], {
        0.005, 0}, {}}, {-7.418580902748128, 
        FormBox["\"\"", TraditionalForm], {
        0.005, 0}, {}}, {-7.264430222920869, 
        FormBox["\"\"", TraditionalForm], {
        0.005, 0}, {}}, {-7.130898830296347, 
        FormBox["\"\"", TraditionalForm], {
        0.005, 0}, {}}, {-7.013115794639964, 
        FormBox["\"\"", TraditionalForm], {
        0.005, 0}, {}}, {-6.214608098422191, 
        FormBox["\"\"", TraditionalForm], {
        0.005, 0}, {}}, {-5.809142990314027, 
        FormBox["\"\"", TraditionalForm], {
        0.005, 0}, {}}, {-5.521460917862246, 
        FormBox["\"\"", TraditionalForm], {
        0.005, 0}, {}}, {-5.298317366548037, 
        FormBox["\"\"", TraditionalForm], {
        0.005, 0}, {}}, {-5.115995809754082, 
        FormBox["\"\"", TraditionalForm], {
        0.005, 0}, {}}, {-4.961845129926823, 
        FormBox["\"\"", TraditionalForm], {
        0.005, 0}, {}}, {-4.8283137373023015`, 
        FormBox["\"\"", TraditionalForm], {
        0.005, 0}, {}}, {-4.710530701645918, 
        FormBox["\"\"", TraditionalForm], {
        0.005, 0}, {}}, {-3.912023005428146, 
        FormBox["\"\"", TraditionalForm], {
        0.005, 0}, {}}, {-3.506557897319982, 
        FormBox["\"\"", TraditionalForm], {
        0.005, 0}, {}}, {-3.218875824868201, 
        FormBox["\"\"", TraditionalForm], {
        0.005, 0}, {}}, {-2.9957322735539913`, 
        FormBox["\"\"", TraditionalForm], {
        0.005, 0}, {}}, {-2.813410716760037, 
        FormBox["\"\"", TraditionalForm], {
        0.005, 0}, {}}, {-2.6592600369327783`, 
        FormBox["\"\"", TraditionalForm], {
        0.005, 0}, {}}, {-2.525728644308256, 
        FormBox["\"\"", TraditionalForm], {
        0.005, 0}, {}}, {-2.4079456086518722`, 
        FormBox["\"\"", TraditionalForm], {
        0.005, 0}, {}}, {-1.6094379124341005`, 
        FormBox["\"\"", TraditionalForm], {
        0.005, 0}, {}}, {-1.2039728043259361`, 
        FormBox["\"\"", TraditionalForm], {
        0.005, 0}, {}}, {-0.9162907318741553, 
        FormBox["\"\"", TraditionalForm], {
        0.005, 0}, {}}, {-0.6931471805599457, 
        FormBox["\"\"", TraditionalForm], {
        0.005, 0}, {}}, {-0.5108256237659909, 
        FormBox["\"\"", TraditionalForm], {
        0.005, 0}, {}}, {-0.3566749439387326, 
        FormBox["\"\"", TraditionalForm], {
        0.005, 0}, {}}, {-0.2231435513142104, 
        FormBox["\"\"", TraditionalForm], {
        0.005, 0}, {}}, {-0.10536051565782652`, 
        FormBox["\"\"", TraditionalForm], {0.005, 0}, {}}, {
       0.6931471805599452, 
        FormBox["\"\"", TraditionalForm], {0.005, 0}, {}}, {
       1.0986122886681096`, 
        FormBox["\"\"", TraditionalForm], {0.005, 0}, {}}, {
       1.3862943611198904`, 
        FormBox["\"\"", TraditionalForm], {0.005, 0}, {}}, {1.6094379124341, 
        FormBox["\"\"", TraditionalForm], {0.005, 0}, {}}, {
       1.7917594692280547`, 
        FormBox["\"\"", TraditionalForm], {0.005, 0}, {}}, {1.945910149055313, 
        FormBox["\"\"", TraditionalForm], {0.005, 0}, {}}, {
       2.0794415416798353`, 
        FormBox["\"\"", TraditionalForm], {0.005, 0}, {}}, {2.197224577336219, 
        FormBox["\"\"", TraditionalForm], {0.005, 0}, {}}}}, {{{0., 
        FormBox[
         TagBox[
          SuperscriptBox["10", "0"], DisplayForm], TraditionalForm], {
        0.01, 0}, {}}, {2.302585092994046, 
        FormBox[
         TagBox[
          SuperscriptBox["10", "1"], DisplayForm], TraditionalForm], {
        0.01, 0}, {}}, {4.605170185988092, 
        FormBox[
         TagBox[
          SuperscriptBox["10", "2"], DisplayForm], TraditionalForm], {
        0.01, 0}, {}}, {6.907755278982137, 
        FormBox[
         TagBox[
          SuperscriptBox["10", "3"], DisplayForm], TraditionalForm], {
        0.01, 0}, {}}, {9.210340371976184, 
        FormBox[
         TagBox[
          SuperscriptBox["10", "4"], DisplayForm], TraditionalForm], {
        0.01, 0}, {}}, {0.6931471805599452, 
        FormBox["\"\"", TraditionalForm], {0.005, 0}, {}}, {
       1.0986122886681096`, 
        FormBox["\"\"", TraditionalForm], {0.005, 0}, {}}, {
       1.3862943611198904`, 
        FormBox["\"\"", TraditionalForm], {0.005, 0}, {}}, {1.6094379124341, 
        FormBox["\"\"", TraditionalForm], {0.005, 0}, {}}, {
       1.7917594692280547`, 
        FormBox["\"\"", TraditionalForm], {0.005, 0}, {}}, {1.945910149055313, 
        FormBox["\"\"", TraditionalForm], {0.005, 0}, {}}, {
       2.0794415416798353`, 
        FormBox["\"\"", TraditionalForm], {0.005, 0}, {}}, {2.197224577336219, 
        FormBox["\"\"", TraditionalForm], {0.005, 0}, {}}, {
       2.9957322735539913`, 
        FormBox["\"\"", TraditionalForm], {0.005, 0}, {}}, {
       3.4011973816621555`, 
        FormBox["\"\"", TraditionalForm], {0.005, 0}, {}}, {
       3.6888794541139363`, 
        FormBox["\"\"", TraditionalForm], {0.005, 0}, {}}, {3.912023005428146, 
        FormBox["\"\"", TraditionalForm], {0.005, 0}, {}}, {4.0943445622221, 
        FormBox["\"\"", TraditionalForm], {0.005, 0}, {}}, {
       4.2484952420493585`, 
        FormBox["\"\"", TraditionalForm], {0.005, 0}, {}}, {4.382026634673881, 
        FormBox["\"\"", TraditionalForm], {0.005, 0}, {}}, {4.499809670330265, 
        FormBox["\"\"", TraditionalForm], {0.005, 0}, {}}, {5.298317366548037, 
        FormBox["\"\"", TraditionalForm], {0.005, 0}, {}}, {5.703782474656202, 
        FormBox["\"\"", TraditionalForm], {0.005, 0}, {}}, {5.991464547107983, 
        FormBox["\"\"", TraditionalForm], {0.005, 0}, {}}, {6.214608098422191, 
        FormBox["\"\"", TraditionalForm], {0.005, 0}, {}}, {6.396929655216145, 
        FormBox["\"\"", TraditionalForm], {0.005, 0}, {}}, {6.551080335043405, 
        FormBox["\"\"", TraditionalForm], {0.005, 0}, {}}, {6.684611727667927, 
        FormBox["\"\"", TraditionalForm], {0.005, 0}, {}}, {6.802394763324311, 
        FormBox["\"\"", TraditionalForm], {0.005, 0}, {}}, {7.600902459542082, 
        FormBox["\"\"", TraditionalForm], {0.005, 0}, {}}, {8.006367567650248, 
        FormBox["\"\"", TraditionalForm], {0.005, 0}, {}}, {8.294049640102028, 
        FormBox["\"\"", TraditionalForm], {0.005, 0}, {}}, {8.517193191416236, 
        FormBox["\"\"", TraditionalForm], {0.005, 0}, {}}, {8.699514748210191, 
        FormBox["\"\"", TraditionalForm], {0.005, 0}, {}}, {
       8.85366542803745, 
        FormBox["\"\"", TraditionalForm], {0.005, 0}, {}}, {8.987196820661973, 
        FormBox["\"\"", TraditionalForm], {0.005, 0}, {}}, {9.104979856318357, 
        FormBox["\"\"", TraditionalForm], {0.005, 0}, {}}}, {{0., 
        FormBox["\"\"", TraditionalForm], {0.01, 0}, {}}, {
       2.302585092994046, 
        FormBox["\"\"", TraditionalForm], {0.01, 0}, {}}, {
       4.605170185988092, 
        FormBox["\"\"", TraditionalForm], {0.01, 0}, {}}, {
       6.907755278982137, 
        FormBox["\"\"", TraditionalForm], {0.01, 0}, {}}, {
       9.210340371976184, 
        FormBox["\"\"", TraditionalForm], {0.01, 0}, {}}, {0.6931471805599452, 
        FormBox["\"\"", TraditionalForm], {0.005, 0}, {}}, {
       1.0986122886681096`, 
        FormBox["\"\"", TraditionalForm], {0.005, 0}, {}}, {
       1.3862943611198904`, 
        FormBox["\"\"", TraditionalForm], {0.005, 0}, {}}, {1.6094379124341, 
        FormBox["\"\"", TraditionalForm], {0.005, 0}, {}}, {
       1.7917594692280547`, 
        FormBox["\"\"", TraditionalForm], {0.005, 0}, {}}, {1.945910149055313, 
        FormBox["\"\"", TraditionalForm], {0.005, 0}, {}}, {
       2.0794415416798353`, 
        FormBox["\"\"", TraditionalForm], {0.005, 0}, {}}, {2.197224577336219, 
        FormBox["\"\"", TraditionalForm], {0.005, 0}, {}}, {
       2.9957322735539913`, 
        FormBox["\"\"", TraditionalForm], {0.005, 0}, {}}, {
       3.4011973816621555`, 
        FormBox["\"\"", TraditionalForm], {0.005, 0}, {}}, {
       3.6888794541139363`, 
        FormBox["\"\"", TraditionalForm], {0.005, 0}, {}}, {3.912023005428146, 
        FormBox["\"\"", TraditionalForm], {0.005, 0}, {}}, {4.0943445622221, 
        FormBox["\"\"", TraditionalForm], {0.005, 0}, {}}, {
       4.2484952420493585`, 
        FormBox["\"\"", TraditionalForm], {0.005, 0}, {}}, {4.382026634673881, 
        FormBox["\"\"", TraditionalForm], {0.005, 0}, {}}, {4.499809670330265, 
        FormBox["\"\"", TraditionalForm], {0.005, 0}, {}}, {5.298317366548037, 
        FormBox["\"\"", TraditionalForm], {0.005, 0}, {}}, {5.703782474656202, 
        FormBox["\"\"", TraditionalForm], {0.005, 0}, {}}, {5.991464547107983, 
        FormBox["\"\"", TraditionalForm], {0.005, 0}, {}}, {6.214608098422191, 
        FormBox["\"\"", TraditionalForm], {0.005, 0}, {}}, {6.396929655216145, 
        FormBox["\"\"", TraditionalForm], {0.005, 0}, {}}, {6.551080335043405, 
        FormBox["\"\"", TraditionalForm], {0.005, 0}, {}}, {6.684611727667927, 
        FormBox["\"\"", TraditionalForm], {0.005, 0}, {}}, {6.802394763324311, 
        FormBox["\"\"", TraditionalForm], {0.005, 0}, {}}, {7.600902459542082, 
        FormBox["\"\"", TraditionalForm], {0.005, 0}, {}}, {8.006367567650248, 
        FormBox["\"\"", TraditionalForm], {0.005, 0}, {}}, {8.294049640102028, 
        FormBox["\"\"", TraditionalForm], {0.005, 0}, {}}, {8.517193191416236, 
        FormBox["\"\"", TraditionalForm], {0.005, 0}, {}}, {8.699514748210191, 
        FormBox["\"\"", TraditionalForm], {0.005, 0}, {}}, {
       8.85366542803745, 
        FormBox["\"\"", TraditionalForm], {0.005, 0}, {}}, {8.987196820661973, 
        FormBox["\"\"", TraditionalForm], {0.005, 0}, {}}, {9.104979856318357, 
        FormBox["\"\"", TraditionalForm], {0.005, 0}, {}}}}},
   FrameTicksStyle->Directive[
     GrayLevel[0], 
     AbsoluteThickness[0.7]],
   GridLines->{None, None},
   GridLinesStyle->Directive[
     GrayLevel[0.5, 0.4]],
   ImagePadding->{{80, 15}, {50, 10}},
   ImageSize->{Automatic, 280},
   LabelStyle->Directive[15, 
     GrayLevel[0], FontFamily -> "Helvetica"],
   Method->{
    "DefaultBoundaryStyle" -> Automatic, 
     "DefaultGraphicsInteraction" -> {
      "Version" -> 1.2, "TrackMousePosition" -> {True, False}, 
       "Effects" -> {
        "Highlight" -> {"ratio" -> 2}, "HighlightPoint" -> {"ratio" -> 2}, 
         "Droplines" -> {
          "freeformCursorMode" -> True, 
           "placement" -> {"x" -> "All", "y" -> "None"}}}}, 
     "DefaultMeshStyle" -> AbsolutePointSize[6], "ScalingFunctions" -> None},
   PlotRange->NCache[{{0, 
       Log[10000]}, {-8.785444678673521, 0.}}, {{
      0, 9.210340371976184}, {-8.785444678673521, 0.}}],
   PlotRangeClipping->True,
   PlotRangePadding->{{
      Scaled[0.02], 
      Scaled[0.02]}, {
      Scaled[0.05], 
      Scaled[0.05]}},
   Ticks->{Quiet[
      Charting`ScaledTicks[{Log, Exp}][#, #2, {6, 6}]]& , Quiet[
      Charting`ScaledTicks[{Log, Exp}][#, #2, {6, 6}]]& },
   TicksStyle->Directive[
     GrayLevel[0], 
     AbsoluteThickness[0.7]]], " ", 
  GraphicsBox[{{{}, {}, 
     TagBox[
      {RGBColor[
        NCache[
         Rational[23, 51], 0.45098039215686275`], 
        NCache[
         Rational[142, 255], 0.5568627450980392], 
        NCache[
         Rational[193, 255], 0.7568627450980392]], AbsoluteThickness[1.6], 
       Opacity[1.], LineBox[CompressedData["
1:eJwd13c81d8bAHDbRda9wr1mRBTyrRDFeWTPyAiZKSmUJGmIhIjSkCSVlZKs
KCorGWWFuOZN2UL2TPzO/f3l9X7dj88Zz3Oe83y2HD1z6DgTAwPDNmYGBvpf
4+OjLRVj4VoR9Z4qhpqGmiw6FN8+8jGUdCb9nYT7oNbuZwlJBWR/tDeO1+SP
FQsaFN167YLsVRRZq/E0qUkQmTR2vHlCDkOHnC5IblPbirbGiD3fkIhC0z8V
BlSv7kRrxu4P3WRvo3mfDrfnj1XR77C2Krf4u4iH2//JqRwtdPjYUuk9chyq
PDbTa72qg6p0KEWfk+JRTtjY+RYVI6QsrZk3L/EI5XLsFzYmHERJTK6ZMmmP
Uf+9jujdxYcQoT801Vb2Kfod/bDOQ9UWffjZ2vjZOhkNx3Llkdbtka/FMWPH
+BQ0L3DtcyyPM6LtvKFzi5yOegLnQzOvu6O4Z8IVMkeeo9IA/VCZpePImPfV
/rKkDKRmOqj54ZYnevenQWVKIhMJ+j7cNyx1Gnk7O7+54fYKdTpw2fnc8UVS
TVNKkmlZqA0KeC0l/dDtbKKcpWwOch21YVHxO4/0xNLTx07kokHNjPmh3RfQ
1ZpEvk/WeejH54GyX6wX0R5VhVv28fkolu2conj3FZS8+WDETXIhojRvuv/x
WSi63PiwyvZDIYrb7dKTXn4d2Yb/ZJI+8hb1nj2kKjIShjYtnA3+mPQO3YFV
g+OmN1BgW1zghMR7RIXXOWdPxyCrGNq74or36D5LiXr1l1tISVd2IcztA2JN
Eb2/eXssGiwoOiuW9hGtgHdAAcNdZHm/+5S5bBlyVC/XOc8QhxRMpDMptWVI
2aN0KvlLHCIwe48MnyhHg0+WS9jiHiCX9+v55dYVaNDKMcdlz0O0Wf6Okl38
J3THgfXV0cREdI1QsC2KXIVOLPywdlxNRtsN7ka+8a1C1E25L3+GpKDW8DNj
PbVVqHFpfjsDRyrayqyQpRRQjdICRMb/iaWhmn/pSm2tNSil9GGmn8NztGku
XkUi5itaYS+RsSC/Qgm0Szpv15uQpXdgeJThG6Qtap/+w+Ybolx4zHAg5Q36
7aDGSsj+hrSOZ86Erb5B4hMX3bMVm5G50GhPak4BOnNSVYahtxkFRe5W2CT2
FhGP5b58vrcVMfqcOcnFX4zs7FNyp2faUGRb9A8p4zI01WPNmUppR50FZdc5
XpWhCGfCcSuddqQvVxOqwVmOCtzPUN7FtSNaOuPG+fpyxHNaM/yyGhU1j9p+
fPCyAlWHdjmwBXUgxYGx2zJ7KtGu1/xsooRulB/v2uriVI24Nq45Goj3oQs2
QUM6DfUo4eRhZwX9PvT90GmlsPV6tLVNwZX/dB+6/+2s8nvlBqSV2eHeU9qH
Jq7Vv16Pa0DvM+PfFin9RAtnOrsHHRvRpNVEiUnTT+Tq8i4hZqwJ2bx8WH+O
ux9xVugUMaw0oySnUFOPLf3I+1hAXDNfC+on+jTaqfQjA70janflWtCZoAPf
NJ36UdF5nfqBwy0o6tBkK3t2P9pt2r2v9m0LKl070P3YdAClnP3kf+h0K5Kx
/DP6OXoQddSq/1pr/o4owQYaJ1IGUa9H/02D0e+ILzs5mrNoED3e/+9y4MZ3
tEqwUrLsH0SfiwROxii2oeaKonM/9g6hV4czyRci29Al5Wvry0NDyFSYM0xZ
vR018QoIKMEIOl/FcEQxnIo+a/ocb7EZQRxD3iEzCVRU7FXzzt9rBMn+ar/w
8DUVpdUG2n+MH0FGr9/HRH6nosBg2lPDyRHUORBn/E+iA0lNZci7J44i17Vn
xdIFHehCkzpKmB9DRJNuolRlJ+JRejv0lfAbdZzVWV1p7kTpt5Rj/or+RgJr
UW/e9XWiFtNtXc56v5Fr/JbkH2udaEe9wDmZ+N+oykezZVSlC/XVTmW8URtH
hWR+pvHULhSwzcts0GQc1Z/j30zM60KbbgzPbXYdR1vqh6zES7uQuj4NLkaO
o4e7Ey8OU7vQ/aq6btQ1jtQOcF5U5ehGBp+e8zRemkCPRZpZ+jy70Q/JLW/X
b08gX32HNif/buQfknREOW0Ctd4RjKoM7kYp6P7L+/UT6FaMcY9mfDf6Wxpy
wEF0EsU6VFT++9SNcj8cCRgpnUTi9nWBeQI9SJ/SIUpunUQm+//0xIn3oN6L
hz4bD0+ilqnN21zlehCHuhFfDs8fJK1sXZa1rwe5F6m+8nf5gwyWuVaF3XqQ
UCH/D0bGKXRKZfKB44se5Bjz13pQcAodP55/5VReD0o9NlRfozCF3k4IODm+
70EKm9+/j7abQmwXIGCirgcdCHB9sDlvChneaGb9NNGDVJMOZ8TtnEa0ORUO
6x29yD6y4Ve4xjQKUxu5nrOrF13x1xa7oDeNhDgKPvxR70WfTHfE2R+ZRmNV
V1olDXuR6b/1a+I3plFQo9O4uXsvcnPOcHr5Yxq96d29dTKuF4UZizx6NDaN
xFNWT+cn9qIM1TttN+enEUuYmoNTci+a4Llk4sM5gxL2ydz2zupFAeVm6rtU
Z5B7p+N3r4pe9Cir0l9aewZZmo9E+lb3opKHankCpjPor6Btp1NdL2L03bJt
yW0GRey2rpz93otiJBcESm7NIJZMkb0cw70oZ9Mpi+yEGRQzVr3T9ncvaln+
Ef00bQblT/8tjfnTiwRbvjBdez+DHpGzRYsWe1HKtaRpvaEZNMw3aM/CRsN5
xq+gNj2DuLtvX0nhoKFh+4gTcn9n0Ps82d3y3DSksMv3Byf/LHr3erxnmURD
7/p1Gr7tn0U1RifjkiRpiGp4beaWwSx6JRaoHCZNQ4s5ZYKmh2aRD6WXYidL
Q2qX1d2+nJhFhzmMD1XvoCG7XwEREX6zqElrc4+zEg0FGhRm6QbNorjKd/JD
yjRUTNq5WHFvFnkZlMUWq9BQ50VvkeAns2hbCucA614aWu7LBM2Xs2jlV+Y5
0KChva+3Rr8vnUUiIdTPQVo09F6XIvlmdBYpP7nkLKpPQ92vDuv5zs2iKE/5
HqoBDa3yPTiltD6LTsiwhwYb0ZAGjfftK9IcKjXv+fzYlIYcdMy6PcXnEMeK
/yNecxq6lHlzQ1Z+DrV13ufxO0hDH86zGqdpzSH26BRT5kP4/T0HzrgZzSEt
5cWDu6zw+7VD4iSs51DiZO4JC2saorwsfU9znkOSFUN5TjY0tI/n74/HJ+dQ
k32aoYMtDTn672Vx8J9DA9t/megfpqEr3eflhYPn0Iz8qY4tdjSUBAXm1Kg5
5HiQizCJXZIxfS4ubg75372++sKehno3KT069GwODXmF1B9yoKE1P68yvldz
6Lbtk4eT2KJdLweaCueQ6X73y4FHaEgTDRNulc+h8Z9G9+ewnZ9LK5nUzaHp
4qa/zo40dJXLzYqjfQ5lfLZt+YD99OzTwNq+OaSaoazM7kRDZR09T8J/z6Ho
pkd7dLF/aJI/6yzMoU61stWz2OtptqOMDPNIbmfx0zvY4pxx3BWc84gicGd/
MraWb8uuq5vn0Y7TGtN0O1N57PZLzqNP4wnt97Cv7jcNWt0+jxS2XCYEYD9N
jUotVplHooFP0o2xywm1tQEwj2omX1bzYf88zTK5x2QeMbfsuvEFz5ehXZs4
ZzOPfENKWPywJfcFq+W7zqNb9YX23NiQUuJ4xmseDZ0ITEnE63dlX72mGDCP
Av+YLZGxQ3zUXoyHzKOFiycCovH+JX/3b8iMnkeFF/rVp/B+V6i/mTkRP4+4
fWsd9bB/PpsSlE2ZRwVNHKu3cHwY2BT3D2bh3+ciFb7ieGq3vohw/TSPWF5Z
lQjheB/dO5Ql3jCP1OvnzXfgfAh9KtXSS8XzOX/l1384XypPPRGxn5hHXhrL
Z4RxfhWMeXk5L84j1axap02WNJTuqfHRnWEB7bn722YB52O4R4fDaYEFlDcy
9j7DjIYMj/InXt+/gBg4FZ5GGdKQ+q++sUj9BfTu7TkFOZz/211z1G9bLKC/
ltXeJXo0tMnZpCvh2AJKzyXZ1hygoW/24cI5MQto5OZBjqP78Xo7rTwL4heQ
HpuNRx4+b3mHpYqLkxfQ8bgs4QV8Hu/ZlB/+XLiA7iR8bHTD59XWciW+s3cB
KXz5+6JOEeenoc9mZsVFFNvgazMuSkONtfuOE9QW0VHtzWYvKTif9Dnfcmsv
IlqP4XdHYRp6pvvCWthmEaWvSne8xvXmKPy6rxi0iML/E6r7jevTqJoN0a5x
Ea24rt/5M9+LFmQ1ebN9ltB/o51e93H91Oo/UHszcAkFPfx8R7KyF0U8MQz2
vL6EthLVPDPKcD0UsJ6SfrSEjlui60lFvUiV0etbYtUSOiz1vmBPZi8K7EmI
jRRZRlla4Uuy0b1oLXae99jXZVRF5I56YtyLmFay+ERkVtEfs66T3z/i+2XD
9Z1VzhrKu3R+I+NhN2oI29NUs30DyZpevfkusAtJ3BlfyfzDAMlTX/fMOHWi
MrfgzDdzDMC6pBgv7dCJnHeT7D8uM0BJMOdDO9tOlETVKG5gYoTPoo9D6sw7
kbDYzYApQUbodHHa3YQ6EfGV3NwexAjPZE9s2Ep1Itaq4xPlsYxgMBfVd3ms
A6U/WHn8JY4RauYMlNiGO5DuiVsmLY8Ywfeiqf39/g4Uyvn2VX8aI2gI9xi9
6+lA6xYsJ1mLGSFl1vujeFMHWqalDhn/ZISXD//7dwn3M+NLfT/alZlg21+P
m54hHejdidhKY1UmmMnlNuXBfWhIh1ZG+T4maJ3nvFt0sQMJFj3xydRngp4a
tZcC5zrwfXxk7YojEwxf75NYOd6BEuep5K2RTPDpKVe5l2kHMpxptPbrY4LN
w9HXV0U6EMktaO/IIBPwH/0vk5/cgX40K4g6/maCPRFKTgqCHcg/L3pAb4EJ
gpLenPHm60DPzhj5kbmYYeUGl4YQawdanKyKrVBlBr9obTmhKSpK//2xjuc2
M4gmPtErraai0w8PSp+6zwwezL/ZLT9TkZruwOXqBGawLj4lN1pBRXVPOBWv
pDGDM6oIkSyhohkL+9ixYmb401EY8P4NFWkVLVpVDeD3dym+iE6moq7r/9Eu
qrMA2hGclnmVilKVq1XatVhA8VbNvhdXqMibZndbWZcFHhnJ8b68REUMaiFo
xJwFpP776FYQQEWyv5tSrI+xQMGtytvTp6nI38LbY2csC6TvEP/E7EpFPGIv
pgYHWWD3h/K7obpUBLbXaQNjLPCXQcCLQYeK/GJd6vv/sMDI1ZyREG0qojIK
v/i5zAINGn1VUVpU9HQ40rl3Eyv8yGgb+rCXipTyTjV+38MKgyL7fB8pUpHr
mP7HVnVWkCq3qgMFKronJZ3ZosUKIzfdcn9vp6LFuJ6wb4asQFpiFNCXo6Ky
i6b76x1ZwdjHjyIiTUVmOkpZlWGsECr7L2c/mYquXuF89CmKFdJq/y1wCVNR
3tvhiIrbrFDjX5RNE6QiAblnR8sSWIGhNNozUoCK7y8+yofXrHCSNtOzyov3
izoTmd/GCqI6qyqH2Kko5uRbj+StbGB9weNg2VI7+g3ZkVzb2YA3O2+iarEd
GQg/fxWwkw2Mc/NkmhbaEVNt3B9TDTYIbLByG51rRxe3+gesHGSDlOVjJfum
25FH366IQ5fZYOXcvZEjY+2o6t32l6UhbOAjVC4ZPdqOpG5L1clFsEHCw83f
Skbwd9h+Is/GHTa4Oux/bdtwO7JOnHmQlcEGza9Ul8kD7UjbJu85SysbKAcl
spyltaOnCi9rz3SwgdnmF541ve1ojTl5rLuXDd4mGVLEsYvfxCrmj7DBgoax
Y1t3O1LiO/PW6R8bdHpJb3bsbEcxIx4dX5jYQXW96NnnDrzeMueV3QR2iH7a
4q6I/dzHXJOTxA5aoaG32antSLResfqdHDt83aG3jfq9HV1KlRnZosQOrC98
1Q5id1wU47i1mx3ePZ/1rmttR/fkuM3ctdiBd6VHs7alHXFETLTxWrMDwchN
uftbO1qErEHPYHZIfnBO0r2hHZWkjz++EMYO1/PMeViwQwkKVhFR7HA25lZR
Rn074ml+/SntPjvMaS/snqlrR7IuOU9/vGAH88fPExO/tqOJyj82k6/ZIfVz
h7wR9hvZndxr+exg6DnhvvKlHWn9yb1MLmEHFumrzc7YtkH5dtbN7GD8/I6l
Zi1e368ZXvd2PJ8w6fXlmnbUr7ur9mw3O5QFiOu9wz69qUAldpAd0jhJiSrY
EY8LiXXL7BBQflbWoLodmW7Mf+38xw5RD8q8ebGJ7irXRpgIwCzErtlVheO1
/d0UCzcBZk86nDuL/fZ9UQPaQoCO8C//Cj7j/RRbvm4uS4Dj9TkOkdhwbe8+
px0EKL6z9z9n7AbD95mXVAjg8oNfhwf73usV1ygNAmxQLC6NVrYjOz4N4QRE
gBk9Xukq7MGODxFvjQhArp2tCMZ+te+vZpU5Ac4HcbxxwfZ9tm+h1YoAMBq+
SRt7zaPEfdqJABWkxAV27Mq6NcrGUQJkaMqFTH5qR5FKmq3cngQgzhO827AF
Fkthhx8ev6nQJQO72359Sf0CAX5XXHK/i51cqpVreIUAjV8jK4KwPbYEexy+
RgBbaZq/F7ZCeLmYRwQB9vJeuOqAPTu60eYfTYDcG7Y9xtjFphBz/Q4BPGWu
RO3HvpoXonPvAQHkpcYidmLrCnxaTU4kwIUjz1qksTkDGd/kPiPALpuUE2Ts
5h7tk2XpBNizf1afDzsehUo2ZhJgYPSBDwHbMa2yoyeHAF9/3elixJZiZ479
XUAAMefRyLWKdjR6Skd/pZgA1oapF5exc5qu/2MvI8AzqM5cwPbfVVUo+JkA
/s/shOaxPfZIJt/9QoCd7Pa1c9h2qleiNzURQOk1jNB/N97bGXDjOwHy/e74
L2Hv09hzlKmLAFtN6rz/Yivsv2MW9IMAJSpnGxnwfMS1JvYuDxCApM8Rx47N
B4Zbz40RoCBDqIwXm+lAOu+fPwRITZIyoq93Xofhr+c8AUZv5u/aij2k5zg8
sEIApkXTQGVsqkFxi/MGAdxvXBXSwv5iJFDaxcIBnXwt3GbYH0x8X1pzcsBi
bLOdE/Zrs4b733g5IPA/zsXT2LGWYaeqKRxw4raHWDx2iNVPG5DkAFJ2ZmoW
tp/Nfu2PMhyg/PGEbyW2rf28UL4yB1ziT+uZwzY8YsGsoMoB99ON/Xlwfqk7
vf6TsY8Dtvt+MtmOLep2rDpJnwNi9gVnH8fmca/IEzLlAIuu1V3h2AzHRZPu
WXLAzFDO5HPsAc82v0hHDlBU2bvym57fvrqS/n4cUHbZXfY6Ph9JfslcUxc4
oIBXkfQa+5b/2uLJIA7wKT4gRcX2DSxsdInkgOHuxSeK+DyqhWy9bPKUA6qq
rOrGsOVCQzxq0jjAzVsvUgSfZ0pYr6V2Jgd4H5+1McdevxEnp1bIAaX6h4SK
sKtiWahSdRywP9ZkNg7Xh3d3XT89+cYBVxh3/mnCfnm/5LVwOwfYjj0Z4cD1
Jvqh/3WenxxwmmVrXSj2oWeDyqsLHGDUbs0bgutTX05VdMsWTuD+XJGVgetd
8yTLxK5tnLDMrbjlD3aFgp5pnAInyEhLn1TF9TH5VfWmw2qcoBdwz/Mr9tGM
mlu9ppzAlCY5uYzr6fCTL7EjFzhhX9npg1dw/Z2Mabj/r5ET2P7pDbK1t6Mf
9Zvmnb9zQtizS7Rj2E2cZtYVnZwwURHv9Rk7J7JR4PoAJ6yu6aJQfB/4hjU9
IKxwwr048j02fJ/MX25+SNrKBSxzN+zketrR31Ntj+UvcYGcOrNL1S98n6k6
3VUK5oKRZ6C5vR/nF+NwxO4wLlD5r8DnDrZzwtJZzdtckKhErHDC992naoqh
ZSoXHLHaYFsbbEc3JN3mA+u4YGH5Eos+vj9J1EnTL5RNIK9Sh9in2tEObfZ1
j4+bQOpL76WNNXxfp245kS/EA/8FnLvlLkJFexJ4ZGtEeUBZQSSiBVvy9t/B
7i088Eo6zRqJUtHqxfajLAo8ENa54EsRo6Jsyyjnw8ADd+86xjeJUxGJccbm
nycPjNnyCypJUVGfS4Wu0QceCP3ap16D+5ULYi5Svxx5gVC7FKetQkVHLZRt
e914QTm0UecZtvl1xpsdHrzA/60/Zw1bdixtptGXF4hKWcXvVKmorXC04kMY
L+SKMt7fhvsnZVM/l7jXvOAu1y+3pkFFo5fCkwzWeKE61lP9DFDRb9sdnikM
fJDJfmvxM7brNIlJgpkPzrm98xTG/ZmJ9JAKhcAHHZOnvCqwpaJuPOEj8sHe
0W9Dm3A/12zd4P1Phg8MOttjHupRkcKEDVeHGR+4WG+r9DOmomJr0/KbFnzw
NcBVrQpbp/TAOS0rPhD4r/HgZhMqcri9s+e5HR98jhk8+Q47Spkjy9+dD+pY
i2DelIqG/UuMiRfx+394nnQ+SEXJ/6RumqVjbx0+MmGFx/MgazG+4AOWNHfR
XdZUVNTEO1uYyQdm7nNXL2A3PVuzF83lg92HXLYz2lDRP22q/Ph7PjibryDC
Z4vHj4j6GvmNDxivavuI2uH48E4Tqlb5oGx1N5o6QkWtpTdvGP3jA2pJ72UZ
R9xvesuwfdvgg5/vb3oewSbWOTB3s/ADWrA8VEN3ePW/KR5+4HgodyrBiYr4
/ibOikjzw2EZ80+KLlS0aUSv95wJP6xXdFPFjlJRw4OfDitm/JDsPmRojB2j
e7nrqgU/BAxmnA7A5krNo0bZ8MOJkL72RmxOJ5GWZy78UM2+S+iiOxURvk9X
15/jB6batohPx6iIpfxxrnQSP9yO/qIqcoKKuvfrGvY95Qdb5jOO2ti5HyZ+
JqbwQxTcVDqB7fBOk0h8wQ/7Qji68rHzs/v8Gd7wg5FNrpmOJxU5J0lr0Gr5
gW3l+2/bkzj/KQ2tCXV4fCrX/AVsjgR/L+tGfpBNjs5OwC68X51U38oPY3pH
d3Vhc0Wf2HhP4weNGwE3bU/hfLiYVRU/xw96Sd7ZB7yo6PaSldOhRbwfvo+7
nLHdz68tcK/wQ+F9xQ+XsHnOmm0LX+eHguGbj/Kxj3tORZ3jIIKMx7NOEW+8
34d3H7SQIELbrtS4fuzRtp4RLikilIvDtlXs0kNhIbVbiXB3f7wfvw8VeZq3
52ttJ8LQmYg9CLtM74KAogoRHo9r+TzE9trzsYvDhAh88l+mNfD3TUVz++ti
MyLI/uXpMMPe7DMdfMKCCPKj81dcscufy8hW2xBheTmfEI5NErrjF+JKhDrt
a9vqsT0LXuntdCfCiwgLYi926cFq4R/HiaD1Z7RsAvtE5GrZPi8i5KdFO3Of
oaKPK8e4ls4TYZhTs9wEmy8++MfzQCK8lV8ud8A+visx3/oyESRfZ4WdxOb1
+nb4TQgRos8IHInAdu9VT/eJJoJR5GOdUmyuch7NwWQiEL+StCV98fk+Is93
P40IAdImqTuw3y7pDGhnECHE+Fe9KraL8sWoZ1l4PDvdi6bYBSkD7Q7viBAk
91T3PDZBa/0lx3v8/xFh01exnbqFrxR/JELM6XWPSGx2krmU4CcibJauLUzE
PhJWfLqlnggfd7n3lGDnSX7XDmkiggXrk4EqbNbSSYGdLXi/Lj8tbsDOXZD6
GEMlwocp/roebJZ7mrf3dRFhXwYf+wC2vZKd2+8eIsydneb/jc184ha74S+8
f7be95aw7Zhfdi8O4Hj0xhHWsbOfVWY/HybCL8siM5azVHS4c8mKeYII48eZ
9Pmws4yOJpct4vWw2i/KYO9R2KKFVogQzsaesB27jOdnT/lfIiR6z/DtxG7+
7iT0iYEEm685Ralh278TfavNTAI1MYuofdj9CT2HKllJILfi6oaw553sb3/m
JMHHkrJEfewgEFbQ5SaButyVNSNsNumOr1W8JEjo3qtmhk0etWatESBBR9Cd
vVbYqXWkNH0hEkhefbxhg62Q3Qq1ZBIEDoQn22Fr+Vlc+SJOgj0Wnb5O2LXW
vBSjLSSwG81NdsG2UGsq+ipNgrNs+llu2F3kWzbGsiRoM2y94459dM1krk6O
BAH7YyyPY4//4LxrsoMELxyzJj2w/T99VWpQJEE58cRxT+z1tMgGU2US6L5a
LD6JfSPC4FTjLhI0wt3RU9h8J9kI5iokGN3wmffCTjSpft6kRgJzhqpeb2xp
pTCdgxokYDGoS/HBfs2n8+vbfhJQqot0TmOrzDEGWyASOBz+XEl3WXuFaIs2
CThqpCXOYBsUB3+w1CXBoypee7qbE7XsWvVJ4DlT6ku3fdC/hUNGeH/aj3nQ
3e9Scv+7CQl2DGpo0O114PJ/1uYkWL8UMEF///xWjW9tFiQw/GUWRHcQ+4q3
jRUJFgyWJujzY/tdxEm1IYHB15f76L7TEPDS1o4E9zwTTtLXQ85V0e9wwO/j
Xwugrzf17vzAYScS6CdyHKPvh4J/wbVOFxJcLFtUpu/XW1s/CfujJCiTXqGd
oMdP/b/SrmMkIB3W96Lvd63ItIPDCexGUtcxevzWc5a7T5Lgw6/4bf+P12eF
Pb2nSeDRfe8EPb7jz8dbHM+SQHnlvD09/v6Rr87QzpHg/Y4BhSP0+JjJZf0I
JEHztp0XbenxUR4xdLlMgi3OF2bp+ZVIzBjuC8LzvSZqbkmPR4e01K9QEhzW
PZhtQo/Hh/5yt3AS7Lyil29Ij0dSilP/DbxfzScT9Oj77ybxaCCGBMPNm/jp
+b4wTuEbjidB6dNj+crYcU9GapMekSDzRV6wAvbug4XBVkkk4HVmUpLDPvvG
bKoihQT12h93SGBPBoY0PX5Ngpc9CW+4sGO2m0UcyiWBrLt8JBv2jl6yFscb
EtjsrUKM2CdRQXZAEQliF4RsF/F5H2IdjrGsxM87ysn2YYcVvdElVOPnxf4R
u7ClTwavldWSoIKbOtCK7dYg7K3QSIL4Lbd31WDT7pmYsHeSYCPv580s7HaJ
fI7SSRL4h1c7nsX2bwn6dG4a71d9ecZJbNJ144vb50jwNtGz0w3bcnhg9OEy
CawkQ+ctsRtfC37xYxYAZ9Ql8B92tfqVCDmyAPwxV5Ifx/X5rZUBc5yuADxc
uaFkgR1pUhwuaiAAHZlX7uljO+rIE54bCcDK47CR/dhMu7m435kLQO/4pePy
2ObEb4KddgKQnpTzlhF7tNl2u6iPACgNsDXk4vuFYu5hmf5AAEg/HaeYsIMN
w58VDguAE8/u4Fv4ftxCM+5MC98MwvFrdlfxfa2hFhZH3iUITx42eGl7UBH1
KFn1yR5BGEt2X1DBPnc7p0NSTRBmvk2Gbcd+PdRJkdsvCL/buN+RsMXjFFNU
9QUhvanNbfg4nu8MNdvKQRCEm6hjMdj1r+Rrb4UKgrTEVkIf7lc8qWWe/OGC
IFIg69FG71+YrDkf3BAEq3P+9V+xteyvmiXF4Pl8EHhdiJ3H/v37q3hB8Ju1
q7mJHXfsys/aV4KwLUvIYy+2o/i3FcbvgqAmtR7+CPdHPGS/tx/bBWH3Mdqm
WOxPpM1nz3cKQtsPxydh2LIcR0ZHaYKwfZN9zxnsqblh6rdRQfhusalBHzv0
63rBk3X8Pv3v4Yu4/3rpr3RafbsQON/+GOyE7XCmRX5OQQiOaXToWWNzn/If
er1TCKL3qwiaYPu5fHCUVBGC49pV7Xux9xnrm7CDEPzuu9wsgN0k4SzXbiME
+9hd3zW54fNTd6vf95oQ9G3cOmiM3cvV7rl2XQiCdo6NHMCuNBWduhEhBDcf
Okftw77T9Orv02ghGPF5OKKAvb21VqDxgRAsDe/l58N27mI0kH8lBLJGFcKd
rlRUM3I+61erELTovJ45jf1arvQ/n3Yh2Nr/KcsT+/5JluLlDiFILGw4fRTb
dfxeFS9NCJr03vPaYq/+yaVpjghBrGpOiSb2zsUx3sS/QsDq2VPBg53A4ux/
aKswMPrsdy7C/e66u5BKi6wwULMzTd5gH/vcvHBQXhjyn9hpZ2Mrh+pcMFMS
BuvbPnpp2F825C4Z7hWGqGLevFjspdW5YC1TYShUXuI6he3okA2l5sLAbfDl
8nHsyvcejPsthUFl6MmcK/btwK5QdVth+C2v//cwtuxiWfgeV2HQOLb5lD62
7UxU9HZ/Ybi3ffTTVuwSCx3TzABhKGdnzJPElspb2yR3URjuvO58Lor95/SZ
2zJXhYHyPf+lAHb4hPVdyUhhKC2K5GTFLhyReCiYJAyjMkkaI864Hvx4m8pU
JQx25W/l87FvbwoKKqoRhpCa0MpsbM59unbeX4Vhj1ee+ytspoRWbmqTMJy7
y1Oehj1rORWY2SWM7wdiVzx2c7XcQYspYfgzuSnuKrbp/JQ866wwJCpH5l7G
/iJVxPJhHvvVTGsgdnmw3gfpVWEwO+D33znsHPWjMkssZIhbdTL1xI7Jfvz3
CYUMAYf85qywCb1HqYfEyKBpc/SmJXYY5/Z8dkky7KqskzuIfflEscdZGTJI
LA1fNsY+taW9RVeZDFLEy5e0sQ0f8Lwc1yNDH09QqzJ21ef20GRDMpjUedGU
sGE2ycnGhAz2cnZTCthqB3eQyi3IwNPCKSfvTD9/hlfvHSFDY8z6+BZs1qBr
1upnyZB63KJIALtwZmKl/BwZfrD4G5Kwj3nYPdMPIMPPcwf6+OnjHdz52+oy
GTxsasR46fOXogWfDifDpx3FNA7sPQ8NZRZu4PEsQx4TsAe5Cusu38T2qXBm
x9ZduLk5KpYMXhKxCyzYLF/2ZqU9IoNnWqE7A338/ekW25PI4PvmpukG/p47
ls+7mPeUDAxzzzXWsasSh6EsDf9eeE92Dfu6Txy1M5sMtrJx+5exd/VvXHbJ
I0NYZr/5Ena/rdeW4TdkyPqu47GIfQAOeM8VkcFnZmv6PDYTaZqRpxI/z5J/
ZAb7zY0jL+KqyHAp7NeDaSd6v1ZjKlJLhrJT021T2JVDTx7KNZDBZijW7Q+2
nwOHZm4TGbrek3InsaW++fertJBB6bwjI92hxSaKOlQyhCpKF47T56dY1Pq1
E8fHP06A7v4UqUCLHjI0qeRf/E2fX/RKpdNPMnyo/245hs3o/MIu8DcZXvBv
Uh/Bzmslrq9PkOHdzLayYWxXg6tp4VNkMCstMaC7Qtnmz715MpTMqHkOYfs+
r7hPXiLDdAP/xiC2JEVBPXkFrzfQJJHuEGbmsOx1MvzbX00bwFYOPC2/h5EC
SV3L4XT/nOhq+sBMAWXzc7vovuOm56/NRoHgo0oD/dhAzSN/IVCg7qd0At3T
xqLl5lwU6HpgZkl3cvmNY+3cFOCyfM5DN0Omc24/kQI5W2se/MKumeg4/Wwz
BU4qyB2hO0bZUslRmAK9KjYydB/yr5sUFqHAQz+9+Z/YQsU62e1iFDggPFNL
d+/fEu97khTIc7VIpjsVqSoclKbAv6gjQXR7Xs8d55LF66FyutCtVCuX9UWO
Apdu2erRPc+Zeip8BwUIq6rKdH8wF9l+QIkCjt7pEnSH3IsbW1emgL76QxLd
elTuzI+7KeD2gX0T3ZyUG56BqhTYY/6HQHezE4OcijoFkJ0OJ93xKRdHZvZR
YLvyBi/djkOzGTlaFPCsFabQLSXv7eGlTYHXrTfk6B71HpKR06VAapLuPrpz
8pyHBvUp0HLO4BDd5+Y70lOMKPD8VaQP3Xv3Wh5zNqXg+4nhFt3rl+ukRQ5S
YD7uRR7dVeU6Ax2WFLjAGNBJ903m0tQ4awq0oWMs9P21MFA9anmYAtxFp/bQ
LRidu4XHgQL+rdc86e5tkvtV50iBCsbUZLpTianJN1woQHn/uZduT1sRV92j
OD/O9onS46uUGCfBeBzv14tJV7rfb7nx9NIpCvx49Hme7qvHGZzVfCgQ4HlF
l55PupkXxebPUMC+iyOB7mZl7ySf8xQY/BtmTM/PeP+hI9sDKcA24p5Jt2Ox
s8jIJQrEjKxw0fN7FFkmuobg/GlT7KU753qdvdh1CnyVLjWinwf/Wh1ydzgF
qsyHP9C9Ya6aYBVNAW31sRf08yToLBKvH0+BpecjWfTz1psSZ8P8iAIMs5dV
6OcxdYh7c8VjCuTn+VbSrejDEKeeQoEhcBmmn1/dK0N3FV5T4LBkjM3/60Fi
7i1iJQVqe1jr57CL1hJvVFZR4Bdv33V6vVlzjrjmV0sBgU8xaAH7hrTT+dYG
Cqzlm5TT61PSa06nex0UcH+Q1reCXV12XIE4SQF+zR1P6fWRc4ulbOUUBa6w
m19jxLa4vl/Sb5YCH8R+ejBhdxuQBFqXKCCeoa5Or69/miv+3mUSgcgSoVV6
/RUeEKnnFxYBjQgYoddvJz326k8UEfj+JOwPH3bqi9mys2IiYJfWuUSv9wre
X9+0SInAlqBHfPT7QXshIPGuogigjR/2wvT7ib31JL+OCLQJXdCn3yelOyIJ
/KdFgNR5znUPtmqbUOM9XxEo+uYUpYKdd+XFXYFzIiDNd6lAlT5eYw1FOBDP
p28vlzp25BlWRYlQEZCZdvyiiX2oINRSMV4EEgqLzxtgj2gEJRqViUASd8i1
I9j8xn4KoTyiIB53+3Y4dq9i8/eLJaKwYvxLZoA+3lO0ddBZDCLUM4v24P5h
7tIcu5ubGCSauferYKsefjFOcxcD6TGnTWrYH3l5Czo8xYD1GZ+zOnZNyA/t
ej8xuMlrsayJ3XM0yOVNhBgsn3FjN8Bm2/YxMSRHDBqaK6LssI2Yz1z9lycG
LrvqEu2xY/qkjl4qEAN1uZVXDtj8CTfl/Yvx+GrVXxyxRTkcik9UioGaNcsq
vZ/aNb7cbk4Vgz97H+86ie2Uq8ovti4Ggt8SlgOx3zks8zQziEPxEwamS9g8
bB82XWcWB+s5K87L2BWOmoQxgjgwnfgoFETvrzh1NwpJ4qAQc03mGvbwMctJ
U3lxOMcSvykK+zTF++sVa3HwvNjFlkBfb7Vi7c7D4vAmmXuSbomzU1X99uLA
Xbq19RF2c61fhaGLOMRd/5vwmD7f8xeLBE6Jg066EfkZvX/8FvH8dbA42L51
H3yOHRKecq33lThsezGeTu9HuS+wG7tli4N9VbRDAXaipw9xOFccGkNUeAux
C0zU06YKxWH1Zsb5t/T58rdUMZWLg6ssi1oxtslTBoL8d3Eoy+iNLsUWLHK5
ff6vOOj/Vxdci532stp29Z84SPTzC32h97uJOySCGSTAMd0rm26joKXcSFYJ
8Kqx7fiKfUUntuUxrwTQMjZLNmD3fysTqJSWgDdDN8ObsbNHxR7zmErAvT61
tE7syCfhrj/MJSB0LH9HF72/PjQpk2MpASFOAgV0i5aU5JkdloDwfQ/KurFv
xh6piTkqAXe2JH7pxfZUfTTDeVEC2k0PZv7E1h1nKOq+LAEKCumSv+j7nex5
5dVVCXgxPBFPN5VjL7txmATuVxxD+rH1aFTRqFgJ8HjboD9Ij2+YgCF7hgT8
+5KQOkLv//de4e54KQGB3Tc4RrG7JgdaM7Ik4LHuhTN03zlc4KSfLwEMLg57
x7A3th86F14iASUXDMt+Y/e2xD5l/i4BI0lXHk9iF0csuX9vlwCN+O+zdMft
c5FP68SW2Gv0hx6P50qFB37g+RqVz9D9IbDx67UxCdD0HNKYxo5XVIm1nJCA
yc7um3Sf7U+y3jIlAfepA110y5l691XMS8Da6T3nZ7BZGNvS7yxJwF/mq5/o
/vl23ynXVbxeSt+mWfr3w6m0ncr/JCAgx+4w3Q8luBY2NiRgU8l4Mt3/A5ZI
xOw=
        "]]},
      Annotation[#, "Charting`Private`Tag$251130#1"]& ], 
     TagBox[
      {RGBColor[
        NCache[
         Rational[23, 51], 0.45098039215686275`], 
        NCache[
         Rational[142, 255], 0.5568627450980392], 
        NCache[
         Rational[193, 255], 0.7568627450980392]], AbsoluteThickness[1.6], 
       Opacity[1.], Dashing[{0, Small, Small, Small}], LineBox[CompressedData["
1:eJwd13c8Vf8bAHCjIfNa91r3CulLJA1UxucJZVZmGrJJMkoUSqKoEJXKSEWi
kqKspJCMln1de3SvHREZmb/P+f3l9X6dc895zvN5Ps/nIePkY+HKwcbGZs7J
xkb8NXYdaigbDtfR13dxrHoXp7NKT+J0j7gL6pxkrxPi80XbHyck54r7oaCi
Ea+PHGHIpKbl7UPxq6g5KKDJ6fdtZOMy+/GO+F2UlpnzUKEqFXVtuaZ3U/wp
cn3+wF/x/BuUInowIlI8D20IqhtK7S5DF2riKw69z0PrLPhpbLaf0KHwXg65
Y/modORQf33rJ8Q7fSakOLkAaXfPP/tRX44C6HcDRqWLUBCbl77O+wpkHtfu
cWBjCXpS86Xy9tkvKJQr978b4hWoZ4vgfvLVOrTJ4Pb1t6crUCs/J5M0X4ca
w32GO6orUOHIWOJHjXq0gVP5pcq5SqTz39lBs6x6VLX0VIXeWIX83bsXNtxp
QLxT99Wko7+iC0Vl62rNmlBCV5Be/nIt2hii99wtmYH2SB152m1dhzIu55Zx
1DHQyFGN1Vyv6tDA0ssZB/YWRBsNdH61uR5Vvo4ednFtQT4n1eXZOuuRAc8O
ybhNrUjIJft5+s5GFMWmvPrrizZ0+Ehq9sQfOtocGicuE9yJxjusuJ9INCO/
vvG0S+mdKMKOy9VSrxntPZbfmVrTiXKdfSQK7uLrw+LcatQuxO+tHX5Bg4Ga
vPx1zxR1ocqwtqNrglvQibYdNh793ch29c38wvQWNMKVciJrXQ+avAakk7Ut
iDN/zCp9cw9af/NZ5XfpVlR4t7HhnV8Puhjvr3q7vBUtfDBqt1jpQduyBNdI
cbWjAG2NjL6wXvRVpdKhRrUdRcSEjd+704sc3gQUXzrSjhTiBBeoT3rRzYKe
0z8z25H044jIN2W9aKjsVUfG/g4UdEjy/M+FXvSo2ejN1rhOdOn5VaTv8ROp
HV7iYRV3Il06s+zA+Z/oR3uO292+TsTucGps89Wf6F8PRWpWrQvFSh8W9Xj4
E1mN9Ed8aO1CM83J71prfiKelVBbA1oPiqIG98RsZKKEkzZ2yvt60KYPIYLZ
qky0ga7sIOjdgyyfF31K381EOi9anDs+9qAA5TX95ANMVPTifn6hSi8y9fpy
jfssE7HZh6pn6vai7wEb/vReYKJ9Ip6FyYd60b1Hu2/HXGWipkt7ikIv9aLt
Zl/GfO4x0Zjl6AeT2l4kHVCRdSCfiXasa9HWYfaiklX3DjE/MFFQyacS1Zle
NHUs1+hABROtVYwvE6X9RPd772VlNzKRzPKeih6vn8h0Yonr4RgTuecq720M
/Yn0H31ImJ1iotfulKqKez+RT15UndI8E2k2jVa/+PgTpaw98VdmDQtZP4//
fpaPieyfNyUZS7FQ8vEwUzcZHIcyufO8DAsxhbxqDqsxUVvzI7vLG1nIJ1i3
Tvs4Eyl/juTcoMpCBds2m6meYaKbawbule5gocVBSoNsOBNlURSNNHax0A2L
sca1r5i47qfmivewUP3aVsv5MiaiBW71+LqXhcgfy+mjdCZK0XnXn2vEQmn/
JTAaFpnINePHyHpzFvq4qNv+wJSFzrdua3a0Y6FVbzcfi3FgoXOFvFp2jixk
fEKs87IfCzkxR+N3ubBQS8NYl2syC0nOaynFnGQh2rVWu8M5LCTITPm51pOF
XLQ+9xhX4Pv9piMdvVnoT0bCzy2jLKR5jbso35eFdtpecZJl60OCpltLc/Bz
Lwl6s0RE+tDOJsPi6HMsVFF12GWtQh8y3+v92yiAhXgu6vX/0+xDH2JZiUOB
LGSxVcVt9GAfUry1bsX9AgslDIgNdjv3oc1w1P77RRbqfsDp3nC+DxkKOi8K
XGIhefPfQ5+j+tDkSpCYRggLSYQY7D6R2ocerF5SOHSZhUivUqK4C/uQs8Hk
BstQFlrd8a/z1Y8+lLl6jaNKGAvNc1mqmDP7UOKWua1D2BPqWSF/Z/sQR8/9
0ctXWKjfZXVDPF8/0qcX9s9ht9+xk9WU60cyk1t9za7i9SgrPNu9sx9dOMwc
uIZd+ZtUGXqgHx1o8Up8jP1eyoMs79KPwtWgJx47x/jziS+B/ai89TrfGez0
AKmiU7H9yIbjdKASdlKGP7dAej/SYAoGVOP33aLXHnv7vh9NvAi024sdzqHw
yrq+Hz14nByajuMNUg1dnuvvR02q1upD+Pt87NoPJi/0o7c8Jxv4sF2it6ci
wQFk0ZryjIzzcfR99CRz4wC6tT2CjxPn6+BQv16E1gA6EOpv0xTMQvpkdE/R
YgA1hia3XcP53q2fMPDjxABayJ0eXI/XY0OK8Q3huAH06zXvHDteP/HatPaC
5wNI88m9FGO8vvyLi0pHSwZQuoSQXCBe/3822bUpwwMo5tZN9hunWeh3ONd6
/RUcj4wDxylcP325jmcGRQbRmjeTG3fg+qoVEBFRgUH0EZ2UCT7BQp+1vVwb
rAeRVYpP4hKuz3enqgr8Tg2i9O2+gW5OuN6rA44U3x9EHzz83kzaslBASNcj
w7FBtKeTlb9kxkJer9QnfnEMoZlX39Z/24/rtiN2T6zYEPLYxXsq1JiF9mvo
9jXrDSE+50/1b/RYSHY8Q9E5aQht2c6+WVaNhShUtgtrcobQDSNL1v6tLMRr
cuTHi8ohNDvCT3fbzEKzGTw+ExND6ED90HVHeRb6YXc6L9hgGD14PkoLE8H7
rnYXSvg7jIz3Bhu9GmcifpX8/q9cI6iCdjdM5hcTPb2pGr0gNYJ0+btlbwww
UYPpf212e0fQxG1zj+1dTKT0XeSs/P0RZJ5+u+TfVybqqR7PeKvxCynz+WgF
pjKRwad0/pqgURRSo84TZcRElDzBbnb2cVQpXu7WFvETFTD1ftRpTSKe/CdH
hW/1IIZh6J+bBpMo3TR38ElYD5p5XUI2tZhEp54mRWv49yCNC7scv5yYRAI5
GyNOH+1B74S3zJTdmUR//3NfkJPvQUX6EuvfDk2ij2+UMtOLu9GHjImzd+9O
4TrhJD0b60LlHg8lj4z+RVLFf46pnsTn5fCpU3Yzf9EpneNkJ7tO9NR9d7Ez
2zTSWtbKeWDZicLdWo56i0wjpbt8DzbqdCJDJ8GkK1rT6F7YwckHwp2o7ki4
2OvoafTrp5DTurIO1GnoJcq5eQaJbci+yi/dgWqqNV25NGbQ1Uvb8/eKdqCS
fdz5fHtmUJe27/5wng70WP+ZlZj1DNqtnV1CnWtHTvAzbnPwDPqhso+V29CO
hjSshQ7XzCB9mz2McxHtaHqjtsArr1mk4Ok2ZD/ThnSYutWRAbOoV7NP6Ndo
G4p4aBjifmUWNT67ZniZ1YbIIlbjcomzyOKBCf1LfRtSZz9Vl1Qxi85XWDk1
vmxDAR0Jsdcl51D4pnsFVc5taDH2r4DL1zncz6xJSh2tSN9kvnoPfQ593fRf
2nRjK4pew3ZZumcO/WQeE/72rRVRg3km2v/Ooe3dGaG33rciHQ/ZevP1/5Bc
7mPjuKRWFKJvdgud/4f2OO5Y623bijj+vSRJys+jdfoUS8fBFiRZozuFtswj
NpcLx1t7W9CO1LZml13zSLl4Js2mvQW5Gq198Hr/PKo4wN7qXdOCviQ6yeue
m0cHXvpdWsltQbG7xXefrJ5H+3aJlmaEtSCpixHOhScXEKeh7qMp+RakZkbd
13l2AQk3/DM9tb4FHdiQp8B+aQFNNx0tH5FoQSE/fo4Z31lAYn5r/rCRWhBT
Sjug+/0CukgNH70xz0AvPk5Fr+ZdRBk315RzNzCQ+opDgeXrRRS02GSUeYWB
TPeXhe19t4iSeQSqFEMYyPmB9EGN8kXk9fnrzpwgBrql0T0owVhEPG3jEw1n
GGjY55g4c2kR+UnWqLk7MFByr/XF0/uXkNiRwzadOgzEXm6se3N0CZXbzhRW
sDGQGCmTP2RmCcWOSeRJLDUjFbt1HafZltHgPqrU+X/N6Oh89VkrkWXE0pqk
6k02o7xte9MltZbR51hBz//6mpFbGuLKjFpG3zdFGVC/NqMfV3fUVm1aQd1/
Dp96FN+Mdgt857ittoIk2GbPBOG58Xmio8YxWEGBpAPHj99uRldex6SMW68g
p+gf3zSi8P2tQ75ioStovaLjcZ0QfL/SQ4pHywp6Hwl7bro3I3LBdtMdzBXU
d0S/me7ajK7Ct8vLoyvoxtu9E7LOzSgnc8HPiJ0N9jeUpDUeb0ZRpQrdXWQ2
UN8+cCzEshnpDoflrNFlg5/e8yNc0IwCVWq/nTJggxGvaeUCbfz7s+L99aZs
MF9eFX9SsxnRlrPFH9iwQUfF8XqmejP6J9QVtsWLDV7Nn1OgqeD7tTSsDyfg
6xH39udSm9FgaJjPx4dswPfV72iZJP59dc0N2TTsgJWtTeLNKNrcpWT0FRvo
vItT5CY3I3e32/+FfmaD0eRt9z/wNyPpW7/+vfiNveSoq8LejEocQ168nWID
NssGz5wVOrLbLnykeI4NZmVKzDSW6SiZsfvdDw52iLDj3Wa5QEdi1Mhz42R2
IIkENJdP05FQpsLUDsQOhgJXgoJ/0dGbCx+eaOuzg5hnE6fRCB2Z7Tez2GeE
f6/FmhcbpqPYifNvbCzZQU/VTbpqgI54Nap9gk6wQ+JHmRIrJh2trnAdLY1l
h4zGJTXUTkdP7/178OUuO8hfWHfiYBsd6Z+4adKQyA405ffvnVvpKIw7P5OZ
xg7eyK4wgUFHy2arTq5+xw6msv9d2d5ERw9lE8T4P7IDT+v3fS6NdKT1V+kL
uZwdmsfa1yY20NGFeMv/FH6wg5/dOx/+ejqa63rSb9zLDlWyrVYKNXQUn61+
z7IfxxNjEhbwg47UQ7/p246ww5ttqtd/fKcj/w2TaV5/2SGy4if35W90NOmx
x+kWFweMj6meEvlCR7e1mgUT+TjgTseZjrBqOlLlP/kpVYgDjrxyX/lbRUfe
b26tz5XiAL86FbO+Sjr6NdvT3azKAUKqx+79/kxHBSdiy43VOYCcIhxxGvty
i05GqSYHGB3gS58ppyNy4UOvF/s4QCP4xSEB7J8b95vTTDmgLKG8K/UTHWXd
X9wRZ84BS5u5L+7E1j13bPGiLQeoSm0YPFNGR3wD3L1/HDngHNfl5yLYrdbv
P7ud4IDIrVSP4lIcn5p4lJkvB1x7qtkigr0r/Yt35XkOiM82P19dQkerRAMs
dgdzgEJoI9sl7KS/DPEN1zlA1sSiaOYjHbm6RCwl3OSA7q6/ne+wVelqP/ni
OIDjrFHTJewFvf6KsAQOyEjIuG+IXZV79/nsQw6gfnORIWPfltOP9kzjgIiz
3V6DH+jINm7K5+dzDjCf9jn3AXsjZ5rlodcc8OXZebV72H98LTS+53JATLd1
+hnsD0x2SSjiAPFRzzJz7AiLN8t5JRywWV4mVA3bvNyBqVjBASZ9rT+lsKW2
kaoefcXvv7nYuRZ7MLX0hXAdB/yMnfGcKaajt4I+N6/TOaDWc3v0EHZwKO3M
UhsHeBXKqHVjG/6psfLt4YA58W1OLdjCjsE7B/s4IOdwCx8du7teWcp2BOfL
OmIb4RfQuVI/zgH3BAu+Eff75USx9k7j9c7rqSeeh9ZrVr+f54DJG5fQMDb3
rZHMLWyc0JAoKDiLTV9JjHm6mhO+/5UCLhzvYx8jX3EeTrAKkasmvsejZ846
hsQJS1syU3Zg7zj4fBcnmROS9HdWH8ReKbGhBkhywuJeGzVv7G8qa9nH1nNC
Nk9cfyz2vUcFfY4bsUsDG/OwHfjdvjCUOEGB+WCmE3tmrCK2TJ0TlHf21qrj
9fp03O+smha+rrUlwB07ukbOJnMPJ3QcEtZ7iC37Kox21xRfZ/ArkHC9jElt
41hnwQkTB900DmC/i/7ZH2zDCWJCTRax2Ps94dUJJ07wfXwtQQLXn1jn+K3O
E5yAdsm9c8Fmmjz2M/fihJbSC7VvsAOUljU1Azhhb/PGb1a4np+OFH/jj+GE
hSLjkx9x/XvHH5TziOOENxwjnVJ4v2josy5UJnDCozWqnCHY3x5yb76Yxglj
WkOWJni//TE7Ejv8jhNWnm24yIn35/ul0UH9Ek5YfW15/jz21czLkPKZE6bX
qq4exxZb9fzPoVpOeNYn87wP72+dwhnLChYnxHFFpozhfsDlEpklPYzfL3R4
0v8rHTWSaKsv/OYECGt4zob7h6vH3oKt/zhB++0TVSruL9HUu2KP+VdBo+XR
jb64H7Vd2doVuGsVFCctXLuG+9kT1Uq1Zp1VIOcy+Yvod55dh2NU9VfB2gt6
J5nYbBqX0eCBVfDyXtjDvc14v4zUplq5rIK59n+nNuD+6Wfm6bYldhUUJT7I
QN10xE99Nt7XtwrKyhzsa3A/h0NXuljDq8Bjd0by01E68o21/878vQpo5zdv
Cx6jIwa72LPeuVVwyMHw8LZxOno0cN2uk3c1lO5U3po1SUcqOR41TTtWQ6b/
B5mOf3g99VRell9dDYK2Qyz+dfi8OpnvlrJhDYRnUV9SNzWjGXjZ5x6yFh5U
ZuQLBzQjv20VeeTPXOAS0WhLLcPzwI71Kbe/cAEHLc7H8FMzOqx+MYq3lgs+
v7rwy7e8GWnu3uHE0cYF535vEquqaEYcuk8Ffv/mAuuVTIornh9iza96VEqs
g9vbbc2vNjajzNP66/1810E9Iz1aG88bPa8rohpkuMEk85f9odUMVD+2anTb
f9wQnS5x33QNA5Up7zW9q8wNPksX/+xZy0ApmZW8NhrcEHuHJLppHQM5ZVTd
7DTlBn3RmMVxXgYaePgldvA8N4zmBZeaizDQWPSPuKUabvinM6V7UpaBur/z
/rVr4obdPxsXdeUYqJZ7v1VZKzdo8VG/S25goNfXa0SusLjhgf6dtG/yDHT6
au09rn/cEG+1sJuqyEB/L9THC2/gAWFvvop7WxhowYP+QDGIB35NWFc0ajKQ
lfrx2yohPLBfz3glVIuBstgHIrZf5QFKZfMJVW0GskuYPaMdwwP6Zrc/ReL5
7VOlhKH5Ex7gUyDFq+1hoGvrHf8GfOOBEHOV7877GEiYMWb6RYIXfpkrvJU1
YyDP1HO6NdK8MHJx++tC7ArPFY3GDbywU6u+zcScgc5xCsp1qvBCT6VD2RkL
BmpT3fFvXJcX0ucT63KtGOhxVFA65RQvaLx7sl7wCAMp7Vm77FbMC/uL2tZv
c2Tgeevlf61lvMDUfVpXiL1DxMzcqIoX9Mn6d7ScGEhrMOGpUgMv1JYmWek5
M9CBm5tMJgZ4oX6Y0rbXlYF82/YnBArxQdTBu3ukTzLQjO7kpxEKHwi6H3e4
j30h6/6vY1Q+GD+9kMjrwUBXQ3p0dBT4oLjqqf0M9n35M/0cOnzAlXlOt9ST
gYrO3N0WfZIP9NssWzeeZiCdjp22S958cG2A2RuLXa7fFe7txwfyqrG8c9jf
KBvbzEL4IOxQYF0lnp87PxaGiN7jA7NYZ2GbswzExt3x41EZHygbHhY1P8dA
Bk9kTryh8AO5KQGeXcDfm8C/sUqKHxQzFp5MYK+PWehrl+GH8X8d1rsuMtB8
YLPTKmV+2PUSZX/BfmV+w84G+GEguQ31BOP1Yv9jveTOD04TclajeL5nm+0S
EfLmhxvL9mxKlxlodPRb08az/LA3bmH1Seyq1qfmZsH8cFktUZqFHZhzeH/a
bWy9C8l1oQzUY1+mb/SeH+iFZ3Qi8f8PP6xfcdqV8oPWVHNlCfY7k6Ry3wp+
KJxjZk9i39Hwg+RafsiuP/r68FUG2iugoDXO5Id7Xu6u1HAGelkSu/0ejwB0
G0zviYxgoIS8i5MvSAKw7W6yZj721cyTb0pEBSDTOzy1B9vuvt6WIWkBcN1w
I2/bNQYS9J7dpLlDAJYT7Lkasc9T7WV/2gqAoQfbxPR1vB/NVA91OgrA4QWF
/ZQbuD6usEe2uAnAZY08+Z3YG4fT/tScFoCX43omAdj0vKGy91cFYKL+asAk
dtlg0d/8GwLg+GGlTCASxysRpfAmRgDkh67cUMYOu7z51rMEAdCeXUh2wVY1
9bW/myUAQd/numqxpUL04mLfCIDYDh6NIey1b0WqIwsE4M2jOhH2KLz/KYUq
oWUC0Kr+2WErdjRrYcmLjr/vToZxNHYAuWbryTYcn1BSWyq2s9EjV5duAWjo
H/pTgL07G2qODglAe+NoWQ/2UFB4ssGiACQ3tg0pRTPQyCEl91Q2EjRI/23U
xnaYEOaQ5iSB2R5Bk4PYJnL9ahJcJFguyhg8jV32oaYunpsE6/YY8oViqx8q
OCnKR4KJfzqfb2HL3rj2kCREgi/hwczX2AmypzViREiQzxoz/YjN/+FwAw+F
BLbXVhl/x/73W3H1WikScGf5Lfdj11v98FySJ4G2cJQD+SYD7fudt+aCAgkC
zh85LYP94drDlLlNJBD9d4qijP3svTd9agsJLg2/2AzYUlY23me2kUDh4MJD
I+w7Y4hrfAcJBEo6n1lgX1ovqDWyiwS8MkmRzth/i/41n9Aiwa/RJJdT2B6W
TJ9+HRJU+/i3+2L3jn5b57yHBEF5xaOB2NYRuWm9eiQ493DlwWXsb9LJ2nb7
SNDGahyKwIaiqy0dhiSII1c3RWMrj1rztOwnQfZTm4h47HdWpqWRZiTwaEx8
m4yt91H3rI4lCbKQm3cqdq38rv8mrUkg/9j/fTr20ZgtHemHSUB3vBz/Antg
Rj72yDES1ObrrHmF7WsvpcdnR4LV4e5rc7CXq4VmyxxIQPLLf/AW+4bqupd+
ziRY6O38nIctkrhip+BGAgnmvcsF2CnsM0Kd7iRo0Y9vLCTi9Ritij1Fgtjo
+PfviHgbmUF63jjeP6a7irD1NdtUZk+TQNPe6yDhurQ6ZuZZEtj5vV4i7j/K
W3Xf7hwJki9X6hMe8PtgLBSI1+vqCXni+b5db5crL5BAScUoJR97ae+Lt4GX
SODZSSvIxb7++rHb5lAShCcmn3hDxEu5L/HzCgnUpc7lvybiDYmuvRtBAsNi
u5SXRLxDYWGGN/B6G6xTfE7EaxaovhhFgk0uCmZPifwW+Yxkx5AgxdWbnELk
V8btkfNtEhzfe/PiAyLeSFsLyl0SFD5Rv3KfiHfSYs33+ySI/CSpdJuI95jR
+0uJJNh3Y8wvisjvZ+S9LZkEc1dsHcOJ/Cqryw48IsGxLrE/l4j4lmQj9z/F
+Q7euXSaiM9NXIf9GQl+aM0HncQurBWYzHtBgtcGVY8ciXgeLx6RyiZB+6xa
hxkRD9cUX/0bEvy3vGPagIjn9PCnK3n4Omm6UIfI1x6G4q8iXK8lHruViHxl
/uh69IEET24ELKwn8iX8+bZFKb7/4+wJYv8o92X/K6rA+wPN7GUjnh9x4+v1
OhLUm8Yq1OP9NvA7JFirkQSl/VU2n7HP2JzbOkHHz8v+oFGAfV3BOdGmnQSD
oqG8D7ALvmmd3NiP97Ppc0lHbGGBCa6KeRKI+GU4EP2l8WPkNaMl/DxTFXId
9h1P+TV1Kziey/djS7CFvh3lbF8lCOgiqT6ZcHjl0ji/IFjlN9w7hE1aSJqU
lBOE5MfXn5bifsg7uLfzrIkgxH5i7D6F++2Pe71H/+0XhI5VXo5W2NH6F9ou
mQmCyKDnMW1snic5jBvWgvCI+/J3fmzu45INj+0F4emZ98+zcb/napqo/H5W
EBJmjn4YxufBqtIH2XLJgqDLZ3lEF58f7Vr6hj2PBKHPyS1gA3b2+9HepFRB
UH524ewa7KMF2kJCzwSh8nnJyld8Pr151ePH9lYQylcvXTqIbZcst7urWhDe
rRa7YYXPs3eBLyvuTwnCrvzq7cZhDHRqR3HbOhMhqK8FpSV8/r40ckopmRHC
59U3AWt/Bpr+JUEauC8MtmYxqbVeDHT34WB1cqIwpBY+ls/B3n4wL8QyWRgW
gmRKb2Ofebt/vCxVGG7ET22zxh4LuFz7IEsYBLdskunC80j/6oFo83Jh2GBm
tfXPKQZqln6z7uOYMJzO5G7dhOcXv4bgT2cnhKHu7V0kgC18xThw05QwmHjl
lU7h+cd8gDUUP4ffF7WT+yN2TRb5iy+nCExFzXw1w67cdTFCQVwE3GV8OYPd
GSjf0oDzrr4IHAwyrBpyw/Vj8i5cykAE+C44rzRg2+opcqUbieD/Zy8fLMbm
2M7DV3BABMxjOnbEYB8QqiO3HhYBSmu7iBr2UP2hTVJeInD4rdyWa3hekzjg
Zv70nggEHt4yquWCv3dvS5Nyggj0v4sSUMQu0zY8lJ8kAlvjPI1Fsd02bzpW
9VgEroqVrvmN579c3t8uQy9E4IV4fmIKtul3/wDlEhH4zVOmwI0dYhj+OG8A
/77iR89vPE822rnbqg6LQKQ7p0E39gZ/E/GsXyLw8FpiRQ32t1TBuLQJEahd
bOR4hS2y8DDizrwIRL+ej/TEfv6qwOs0vyhUfHxdOe6AzzehIU1ldVG4kfH4
/RpsWcXvc892isJcwwJzzp6B/NHrfDlNUdB3+r3+F7aEp98WSRAFzsf+XXXY
LpVsctzGotC2QfpwEvbceXHuoeOikJVDNd2OLdNl3JoWLgrrTpf+8rNjoMhy
zWzr66Jw4XXmJ3fsyWfKEWujRGHF4Ha2LXa5L/+OU7dE4X4YpUkf24WrMXbb
A1E4kOyjQcZ+vv2IwaccUUgq6zrx8Tjen+LGtLO5ohCXdr7gLXbg8u7pDQWi
sJwsJvUc2/irVNr1YlHILdmiHIf9y653+WCVKIweGzvuga0SeaKgu0MU4m3U
/0lh3/c5fPNWtyg8co7LEcZesTJy0f0pCkrNY8Hc2PXSSkIZA6Jw5Jf10Tlb
XO/5v728/ogCjxOvWDN2Xq+//OIaMoj6PY+/gy1V5bb4ah0ZNA88zojEDn9p
02TPS4YNW/2/hWEfOrcr9LMgGTSc/czOYs/yLHVGSpHhY3GRpTX2bo2rd8W3
kaFjlO0/KjbDSVz94Q4yRHlPjZKxz8a8blmvQQahGt4KEnZWf6uEghYZtKf9
01dh0+5uTlXfRwZrM6/tY8dwff9hvLI8Soa2Sg3vT9iPpDwPttiSwdFLF33A
1jRk/3PUngyuzwLWF2L7PVba4eRChtv2CsKvsAf2X35/2psMdTythYnY3zMV
q2+GkeFUi+yEP7Y7o8RdMJwMhxgWH85gr+Kw4r53jQysB5nxXtg6Ry7tT44m
Q57DrQuu2Dlrm5oy75PB4onnjDW26XZ3f5VEMhx8L7TbAnvYbon89gEZ0rbZ
RR/Ali3472hRChm2z6TZGmDfdbnYW51JhsxQmcxd2Kq3BMNMXpHh/nFFR3Xs
muIMubpsMhhPWm7cjr1GGO/6PDKcm6prV8YO+CQ/1ldChtI9SSPrsW1pdf/Y
m8hwXn5HPA82v7hvfnEzjj9t3TQX9idh0TP+rWTY/MfAaQ32xnXHhoa6yMBw
feHBjj0+NcCoGyJDnHeC6txRBnry+8adG7/w+nocXjuDbTWsfEDvNxkCyxmj
U9jvun0rC6bI4L6tmDWOHfZ1OffhMhmKMzovDWHvqEj1sWGnQNwqo68D2IMl
+kqCqyjgF1kj049tmhf55Oo6Ckzb/Fj8ib38erOdDi8FXlpSQ3qxc17Ui8/x
U4C7d7tAD7boY/LtUyIUoB2zP9yJ/SWxyFSeQoHk7SaCHdhBd225esQpUHs6
s6UNu/vGkxALafw+dCa6BfvW1b2avLIUmJrNDmJg64UMzVRuoEC+M+lcM/Zz
PxXvXZsowMPWH9eEfdSnQXFKmQIByaoFjdh8Hn79WVsoYFVh2t+AXeZCSXXb
RoHf+vIyhH3t39uuV6OA/XT6yXrsDUePi7VrUOBzwfuSOmyGFRs9bjd+nt/B
9YSvH0yL3a9NAZsNZjG12JrG+0zWAs5H1XMuwr/1h9d80qVAx4m9sTXYKSi6
PGgvBSqoQrKELXZvubTDkALt3AtlP7BXqTXu+m1Mgb+2o6cIF2zxn362nwI1
+xtlCZ/cJPbG0YwC++QS+79jS8kXe0paUiB1y+Y8wrXSdgrN1hR43xAUQ/iy
BHtfzGEKBOWf8iO8XfTpY8NjFFD9O+RKeEDA4BiHHQUi47udCCdwj5A/OOD4
3+48Rdh49c1Gf2cKaDuzLhFeWtkSs8WNAm9qvz0knDPfaDTsjr9fvqOasNO0
/+q0UxQgp7ItERaZEPtk602BnvD/tIn4q0eKL5LPYMtoXScc1G+3s/4sBV7U
bOomrNzL/vfGOZz/0R4dIj/d7U+z9QIp0P/LIJPwrWaDU0sXKMC19+B6Ir/T
324yT4dS4B/ttxKxHp08ze6LVyhwzei/QsLlplLj1yIocGDcwYRYz1u1mQuP
onC+G+/HEOt9TmAydFMMBRLen9Um6uO42S6uglsUKD0jNE14U2O1SM09Cuxe
Z3OJjk0SFnhwOIECQj1dB4l6m7U8JNOXRIF4nyFFoh4rmvs2LzymgIyYySxR
r3Zt7AaKmRQIlE+cJupbX8KoJi+LAg6bbq3rwlY6dssSsimgl35Lvht7rpPm
YJNHAZH0M/7E/rnTqxkYXkKBQobAWWK/BchcWSF9osAXo9eVxH60d/oWnvyZ
AuwvuqWJ/arcd/hO7hcKrNd/PzKCXTXo//JnIwXW+Ze3TmBnKXzc6tVMgeW7
5m6T2HEnV72ba6FAccy/eaIfOPy6UyHQRQFB9yO7ZrHnf2d3aQ/i+ncu41rG
3jIzLJC0gJ/PG93Pi/sNWWPrffllCqyV7Onix148HyD1hk0MHu1x7SRhf/u3
RvHLajEYHG38JYLtsiSnOyMgBrMTry2o2Amr7PwsNojB+IjHji3Yy84UtYaN
YsCILAreStz/uX76oKIY/FFX/kH0T9UwvfP7VcQgcNQkYCf2lxWFIMOdYmDA
Kcmriz07PxWiYyoGj60sKIewD/25EbXJTwxc/pM7EYot3J3/hKNCDHYmXPJk
YsfwBgcXVolB/AnzoX5sbk39w55fxcDhCtNtmDivEhr5GLU4fo/VnhPYk+bj
AS/axEBC6/fdZez6SoWDZuNikNn86JAkPu+iXz1YeCghDibfvQ0OYa8ODrXa
dUYc/NbsvlKHzfbCLpspJAHpGTRKDj7Pq0ZbvB+LSkBRStbnXOxoVXMVWzEJ
6Lz5yLsQm/JO71UzVQKyRRJKS4h5oVrh5RcFCTCrNtpfg23bP5nxWkcCbp8R
FR7BLpK59ijIQwKy1I7Ky+J5xTcp+6ZQuQR011UERmEXLiZdK6+QgCmOzOgY
7EW7iFDfagnoEVj78Db2Nbnj/o0/JIAySSuIx07O4j5+p0UC+h9e+ZqGXVni
qiw0JgEa31TOFmOLsSS/C4pJwkLTmYoh7ON711Z+kpCEHxWmYb+wnzybLDlD
lQS1WGft39jKnl/fNshKQtkd9HIKe8/0uaTbmyVh2iXWdRnbY23jSUE9SSje
HGcpjOe3j0rXuQS9JcHUo4FfE1udTqm5c1oSukg6RtrYORef3RY5Kwm9B5RC
EfaTmioJsQBJGPGLGNbDvu6zerN0mCRwfNuZbIptkRtmvvm+JLgnnrxxHHtw
d3CSUYkkWMT3hgVjO7B47b+X4Xin1bxCsNujkuX2f5YEsUBe61DsH53FWWZf
JKFqtw41HPvtpfkSm0ZJEIkqiY3Gvlh+nuU6IAmaCrFLxDwqaOyrHMYvBelG
G9kKsFM+CfDsFpQCn1xqSSG26q5Xw3+EpSBvlWZgEfYBhaEMR3Ep2Of5a+AD
duQaO5k9G6TgSQ6kfMZe9dmIzLZbCtiuF0XVY8ftHvxbqCUFshVxUo3Ysm+v
NvkgKXDyy8hswobU0ls9+lJw0DmohIEdHKLGU3pQCo7ls1d2Ys9oyrBdcpWC
HycrDgxhh+eWdKu5S8HJ119zh7FFlGw/jnlIgRWLSibm7+0S8UHHT0uB9c6i
xjHs03O801oXpIBrYUBpCns4b2544ZYUNB69ar+E3bm5vinwgxTcTo1vEcDz
/eNfgsGcpVJQEHKzhYTt9MJy481PUjD26WizIPbwhpaAlCopeJoc+k0Ye0ay
m1pdj+NRUn5AwRbkHj0h0i8FzanWLTRsevVmwUeDUiDSHpwvjZ0Q7vP+vxEp
cP5+//Z6bBr7FK/muBQIHE/Vk8VWnvv3xvEfjpdiECuPvW9g7eJrPio4rDeo
UsJe99QofSeJCidi4aoy9g/HqAPlQlRQ0d4Lm7Etu/hTmylUuCty/q0KtgNd
dN+iDBUkRbNCtmJfKJe7ZaROhRXT1hJ1bJ3LrruadlJhr7W5nQY2h84zpq0m
FULaJxYIXy/apHYaqCCzK3PrLuz7OVvb7xtTgdte/Zomds4jtKHPjgoVGbad
CHsqaGqtoyMVtipE2QK2us2zX13OVNAVEOggXCwgkNviTgXNQWrTHuyqy917
vvtSwfDjtWw9bK7jd+QN/anA635bVh/bZNe+dZXnqbBl63Ic4fo/r+pLLlKB
sbzWdy92h1Ow/dsIKkjn8EoaEPlEW/W23KDCan/7UMIOkv0bs6KooC4pN0B4
oMn0d/otnJ8xzpeG2BP6UsGJSVQoaz4ma4y95r/ipMuvqWCb0f/FFNuI0+fS
Ug4V+CtFKPuxo3tknYJyqWCkXe9MWDAhUtHvHRXCBabmCEutO/ruRDkVns5R
hA5i2/fzJfdV4PeltVkRfvLpU4hjNRX0DdTuE/4vSNHg2A8qGKNPImbY237N
NR9gUCFK5xi7ObZ/dVbR91YqPF+R3EX4XZrDQ8MOKhSrX/UhrG37xUW3lwpd
78xbCRvWxE+pjVBhbblAkgV25AuTlrejVLg2uruacE34yvst41TY0CUxRdhC
50SY4l8qpN5hM7DEPp6tLkhdpsIthZQewgVH5/jr2Wjw8trd1VbY/Gve817h
pIHTisgmwmW22lzDXDTYuFjuTViMa2V1Mg8N5H/+jSF8JreM8yA/DR49Kn5F
WJZbfyVPmAYRR0mDhIPyVy+dINMg5+0TdmvsJofqeQlxGny63yhBWJn3xlyN
JA18tz7ZRvhqofHMZRoNErOEjQh3OvH+3S5DA+pWRTvCavy1fwbkaDA10HeG
8ICL+ZipIg0iQ23uEdYhCf9aUaIBeiOUTji+mD70VoUGcs8v5hKecLs/4LqV
BgI34ssIGwod7hPbQYMqf9cfhFM+ijO/q9NgJGaIQfife0fPpV00+Dcl20vY
QuRh11YtGuz7TB4inFlq19GnQ4O/4lW/CXOcWt8Wv4cGo8Lb/xI+RmYyjPVp
0PHdfo5w3qc0+tI+Gmw6dmCBMK+Xa2OOEQ1m2tiWCH/8PFRDPkiD4ZWiRcLe
Ep5fL1rRYIj1YJZwVeXm6i02NCCZ7JkiLH1mvIJ5hAbTooVjhPH0U37PlgbL
FisDhOurfcsM7WkgKiDVQ1jh7I6SBUcapFkL/P/7Qmkzxa9daHBNteM74fav
hUWOJ2gg+Dz0//nZ5h9YKOJBg6XyVXmEI9dr5ld70sAjwi2DMOv74tsgHxo0
Tz+PJ6x1viRnsy8NRIRrrxG+K3v5da8fDQ50t5wjPFazJyvuPP5e6y8uhPcF
cmbuC6JB+blUc8KzdRHpWSE06H0oqkDY7IJhmn0Yrpe7eYKEn2/kThUKp0Gn
qP48UV9Hg28mB0TSIPeK1hfCbxUOJindpIGKxYv/1yMPnZTQHUsDG2/+O4Q/
bLobp3+PBr+1v9oQFmFY356Nx+sVKLeLsFcoJTYziQalp0LECdNakyJJKTTg
Pq3fQuyXy+GpoZ2ZNJCM2P3//cR3fq2x4ysaBF7xlSOc5O4lNJBNA/vS9mVi
/+Wa7Eobz6PBayPdXMIDgg0VHKV4fb8kChE2ecTGpdhEA8/71VlEf2iNdat/
1YzzhUovEnYJ/ZGwrZUGT+ZWTAhfcklQ1OrC9ZfuNET0l5xNqiYHB2mQ3MoQ
I0wutI/xX8D5e1d5hOhXac8rD80v0cD5AZs0YdUkJekQNmlQEUxm/b//Bc9m
X18tDV0u8x6EL+rFNjwQkAZFyYu+JtjMuhKRcjlpEBP/5mqE/WqI+oDfVBoO
2YkNEv36+sNwh+4D0hDUrn6HsIvFmPxrc3z/3iotwlIfPuTst5GG3v/QLaL/
R8Yeq4p2kga/4O+qutju6ol/uAOlYa1O+xHifJG9KmK4NkMaKl2LbYjzaHnn
Rb6W59JwvsPi707stjFWY8ZLaUiRuX2L8C2b3OP73kjDfuD6QpxnK5sszoZ/
kIYeOZ7txPnX2RD7iLNJGnJ3vZ7fRvTXiFnnpmZpyPJ0vUP4rqa9YlqrNPg2
tCsSNklXydPtloaG20k2xHn6PqDma+iwNByR1nuzhTgfN6vFmo9Kw8x1aQPC
Z5jJVjLj0jBBreokzmMFU8+esr/SoOFzfi3hVez0p7dmpUFr7moycX735mt6
OMxLA/c+p62EP3ikbVFdkgbRIlIVcd7HS/NMr6xIw9ns20cJ/w/1HghD
        "]]},
      Annotation[#, "Charting`Private`Tag$251130#1"]& ], 
     TagBox[
      {RGBColor[
        NCache[
         Rational[38, 51], 0.7450980392156863], 
        NCache[
         Rational[212, 255], 0.8313725490196079], 
        NCache[
         Rational[151, 255], 0.592156862745098]], AbsoluteThickness[1.6], 
       Opacity[1.], LineBox[CompressedData["
1:eJwV2nc41V8YAHCbzGtc4xo3RJLkJ4mS80ZDVlZGSSWUEpKGlswkUpIkImRl
JRmJuO5F9rwqM5vsjMj4nf7yfB5f3+8573nPe97zPKTt3cwcmRgYGPyZGRj+
/dR3HG0uGwvQDqy9sFtvv95+Fl2Se6+YA4pxS8onnxvU3hUXFfNBzBNpRPAZ
TJmzoEGJLT435O+hoKq9r2MahJFBfUdurJg/Mjt1Y/PWPVvQlhDJtxvkh2im
T2lA/d5OtKp/7sVZ+cdo/nLH2bev1NG4fxv1bORTxMvjGXsxSxtZOSyVhItF
IIrDbJfFii6i6pIKKmIiUZb/2LXm3UeRiuz+nHnyS5S9SUtUn+MYimE6kyaX
+Ar1h3c82lVohjj6fRMs5V+j8UcvapzULdGnvpb6Cot4NBzGlSO4boPcTRz0
bSPfoHkhn4owXjvUvfOBbqhYEuq8Oe+b5ncORcSJlsmdfItKrh/2lVtyRPp8
6VqlMcloj+Hg/k+hF1D+VN3uaXIaEnZ/sW9YxhW52NnlPjibjr6d4LK+/MQd
yTRMK29OfIfa4AOf6WYP9DhTQMFUPgudGT3OstvjGjokmZQ0dj4bDe5Pnh/a
dQPdq4wmlFvkoJ6KgdKfrF5ITV0p1CbyPQpju7pD6scdFE88FhgslodITdzP
iuN80e36F1TLT3koYtfpzqQvfsgyoI9J9uRH1HXFTF18xB9xL1zxLo7JR09g
5Yij4QN0sy3i5gS5CNEhI+uKawgyD+nOLywrQs9YPmvSqkOR8kH5Bf+znxDr
G4lnRMUwNPih4IpkYjFaBpfrHxieItNnPy4ay5ciW80vutcYIpCSgWwaqaoU
qTiVTMdXRyAOZpeR4fNf0GDsn89sEc/R6aL1918sytCguW3WabUXiLjtibJ1
ZDl6coI13T46GvlwfNj6UIyKzi/0WNiuxCPFI0+Dct2piM6dndp3/w1qCXAb
66yiovqleUWGTQloC7PSO+XrNJR4XfzXmmQiqlxLUm5rqURvSl6keZx4i7h/
R+4mh3xFy+yf5UzE0lFU9y3dj+sNyNTlZsBDvVx0QMImqed4IyLdeMWg8yYX
jZ/Yw8qR2Yi0HdNm/VdykdSE17nMHU3IWGS0MyHrA3JzVpdj6GpCd4N2KXFL
fkQCDtmpbzVaEONlN2cu/kJkbfMme2a2DXmn/QqQ0i9F050WnAmkdsTdY+/O
lF6KAu04HM1121H058GonZxf0IdzbqT8iHakPvBtya72C+J13R9wew8drWq+
T3RPLUM03+8n2O52IKEKCofzLgpSzeBnk+D4gUyde/f2WtHQV2XamXqVH2hB
W7TuVjANnXl/s/iezQ9k+P69sFgJDYXm97r/TP+B5EF1wFqmEo2WZXYmG3Ui
itldX8pEJXrdfvT9f8+6EIPqcpPs/WrEteFje0SqF+0Lvre6L6oWRTlb2Skd
7kWjmftqa6pq0ZY2pTP8rr1IUu5u7O6lWqSd1nGus6QXqZzjr4g+XoeK0iI/
Fij3obsjkl/8CPVo0nzis0FDH3LpfuLbfbcBHU99UXuVpx9J15yL+/GiCcWc
8jV0ku5HVUFT0vYZTahf4HK99e5+1JdvaVxd1oTc7uo07j/VjyQyTmnvHGtC
D80mW9gz+5Hxu1d77TSaUcmqzo9XhgNoMuZD53pjM5IznRqteDSIVvfPMVD6
WxDJ+8je828GUdTjPTpLv1sQITP+EWfBINJ9blewxtKKVjjMlU37B5Hbz5+M
9+RbUVNZwdUejSFkmvuG3+B8K7ql4rP+Z2gIfaqT1xDpa0Vudj+OxfwdQv7L
L0h2U63IIWTXG8Q/jGzVUx2ur7aiY6NDuoFaw2i75+IDcdE2tCVe/6Hgs2Hk
ob1K32vUhhr4hISUYQS9FY/jHMtqQxX7Lzs2Hx9B+2qkCRaf2lDhpcp8z0sj
iCtfPyyc1oYSq27aFEeOoIaeuPTgzjZ007v7td7kCOKpZjvlwtqOLmeqz/xi
GkVvbqcq3+RrR/adYQfCREdRomzFrLVYOzLaozPYrjuKDp05KxKt1I5kppO3
nYseRb8WC59sNm1HIpIMt9lyRtHHPyzR321wnhrY1KXRRhHr6Yq9zvbtaCmZ
y21mZhQFP4wm81xtR3V27nl3j4yh671aMZfD2xEl5Cur9KkxJP9a0vfny3ZU
8EnGiuoxhk4pIuqON+0oQbh9mfP1GBrvSj5skt2ObjRooqj5MfxdvZyKr+2I
V/nj0FeOcbSs0XDrRWM7SgpVCfkrMY5SQiIt9dvbUbPh1u92h8ZR1ls/FuO+
drS9VuiqXOQ4MpD0etIyj7+v+ETMKn0chSds3Ze03I6sg7nKgkrHkdz4hXuW
6+0o4CgTz8TwONrN+uDZKXY66q2aTs7d8ws9jBi1/StCR9e3XjIaNPiFNgve
U+kQpyPuB8O/iWd+IU+V3/LPyXSkebgbvIJ+oQYhhQOF8nTU9NZ6JD3mF2qv
Na6SVKQjJ9a20K6cX+jALq7dTjvo6Bm15gf6/gudMSx6FL+LjhS3HPa5Monf
X1BHD1enozK/8q2JjBOoUymv/oImHU3qFHqyKU6gIzJzPmXadOSfsEtcQ3sC
ZTkXxescoCMSU3a5s9kEkm+TUU7TpaMj5W95629NoI+qc5Zb9OioZ7P0x/XH
EyiIY7u5pj4ded6POamSOIH+aKd77zKkI84+ESb7ggl0+HAst6AxHb1Bz1Kf
1U6gygEuxW/H6EgjjvcYrXcCvbn4k93PlI4a1h8uLP6eQNsKJ9sFzenob8l9
nRMSk2i48yjj6HE6CpdcHX2kMon881+UbLeiI4W7N8JKDk6i7yZbFCyt6ai0
a273tPUk0hXc4n7eho6Oa7l2bb48iSo2pVFPn6CjiVdjvmY+k+jleKIFOklH
vn8dtvk/n0QMTQPGbLZ0JHqyr/Fj2iQq3sffn4ed/enk9ZGSSRTnmaJlcIqO
DpM6JMRaJtFcMGPoV+wuL7MK/eFJlKdkwahiR0ce3+ud76xMovLMjKp72Js0
jxKyeKfQLvMZnnzs+Chqfq/MFOLh7GWkY6v/Qaf490yhC1/4m3uw66yKmXUN
ptDbzUupTdjnCtTTPU9PIcfetvx32CvCuSbJV/HfW1Vtdcd+cn3HUseDKXRI
oFxBCluenhq7KWYK6YkEDX/E4yvZveXgvpwplNxTELoH2+J53LgLdQq1cJfr
J+L5jc+Tnr7+NoX0X4weXcbxuG8RuadpYgrpuB0p0MQWyePvYWScRknCNaUO
OH62IX8tBoWnUe9337+OOL4JDkO1lUrTaDThiY8xjv+IVqNOms40sv+6NUgK
r48SsajokfU0Evyw/zAdr5/HZIKKq+s0YrsaNHfNgo4KaCEpJv7TqILjXsWa
GR3pXD/znJgzjeZEGDMqcX4EGetz/6FNo4ebNXdy4Pypl1fz+9E5jTy83LNU
cX5l/PIrbGSeQQrfHa7p4nxUj7FKjtg5gzqV84ZtEB3ZBNX9DNg7g66mrnGP
adHRHc8DkjcOzSCje6+b7ffSUbnh9gibkzPoQLk0k8huOjJcW/eRejCDDl/d
+uDBNjpyHbtawhc+gwb7/ihcwfvvafvoH4bYGWTHWbNyWJaO6JktbgO5MyiK
Hc0VSNDRWbvkU6k9M8iyYep2Hi/eT/riL1+OzaB9W41/sXDRUbL6k7bg+RmU
QHfg0sX1YIL3lsFlzlkkuSIi9nCjHV3/YqSpqj6LrmoE3j4w3Y5CNi8IfQ6d
RUGsvCyPattRFvdFk8yoWSSjv320thLXpz89j14nzqL1Y6sGa+XtSLi5msmn
aBYdTDLfr1rYjt74xMwcGppF3H1P7McS21F+v25do9Yckh5QpeTcbEd0PZ/Z
0CNzKDi0Jngrrq+LWaXChmZzyFwVdTy93I723NY8W31+Dt15sBZ6ANfjQsGd
i2Xhc6gqp8mR36AdFR0kbc4dnUM2rwSjn+I+43PyzNWIiN+IwdjJceN9G6Jc
jBW3mZhHp6y5xvd9bUUfxi5dslucR939RHEipRUlXdhbfI5hAW0N3DE/9qkV
BTh1nHAVWsDzyvsVmNGK9Oz5o/20FtDnkwasT8JaUaNNgGhWyAKKE0+XnrZo
RV16l4nMOxbR9q6MUNvuFrQgv58v8/ISeijK6uo+2oyYlt8RxOVWUBXDyqWr
7xqR+saZfPOsVURIaoom8tchQ6My30OFq8jurrxtBXMdOveKfGwPZRXFb5rf
fnOxFj3Z0zNCoq8i/blh4aXOWjTmdlKsf20VHX+Qt6CfUoti+o7fcTdaQ/fi
mm6YolrESNHXCZ1YQ9r3Ajm4rtWgOn+1hkrFDWSD+M2C/lSjvXy1TE93b6Cw
ZslLeyaqUerLs3tOwgaadHofNdNbjfyyHsdPH99AXzvJR3yq8PPfRj1EfTaQ
vbhngMQL/Pz2WJGLHRvIx9h2SVujGumM+eaw6TAAw81rUha+VchLuaHm0hEG
EFDlVjx2owrlXBUbajJkgFvcOzotXKqQ1Hq22CsrBgjfCNG6b1mFlgW6fXde
ZgCR+Ud2Vtvx81p7jltHMUC9VQgPZ0clIj/5tZw2xQDlIy+FItUrUelZ77Tc
3wxQlDmz7emOSmS3S9Cm+A8DZP/n2P58SyWKoe8trGNiBEbDyoVigUokKhl8
fVqYEU79CQi5PU1DAukKv9UQI0g7m3h9TachVqrjxJcwRiDOvv2bpkBDSc+X
X1VHMIKWkHb+j800dPB8qEHzS0Yo8HD8jyhGQ76cH9P7ExmBva/CJWUTDa2b
sDizFjKCa24Pz4FfVPSnO2FIv48RuGQPPTuaQ0W/lnp72lWYgHXfKNuHA1SU
fz6Moq/OBDscwpvD9lLR/Q7t5C/7mODC1Uzpm7uoSLgg9nLaYSbQa2M3uyRH
xfXo5OodWyZQGh2e7txERdHzdLEtQUxQ+GpqcKitAjk6BK5FhTKBg/PsxK2G
CqTStvsnzzMmyD+kcU28ugJVfohIXYplgtmWcWbv4go062G2p/YDE2xEibA2
JVQgvdl6C49eJvBqL26IulqBBM/e1RgZZIJvpk7Xhy5XoJ4mJQnbcSboq5IJ
23+hAnnmPBo4tIDf7x3NSzhVgeLcjnqIcTFDz/ksKe0jFWhxkhpWps4M3W57
tpVIVqCk8eIa3sfM8M3wYJNmKwW5vjgme/EZM4QlammwNlLQnoMDt2lRzODV
mnGxs4aCamI5d9xJZIaAHelbUikUNGtiEzZWyAwNMiEJlFwK0i5YNKcOMEP6
morBcgQFcTgEZ5DHmKGVpZXH/SkFtRCkWG9PMcNpbg+X2VAKcrx4KP+/ZWY4
yuc5I/iAgkIkI0TjeFngdr72xw4vCvru91+3lyYLvI7SJFidpaAEFdrudm0W
mJCpnbxmR8F9u/VjlYMs8Kd7SinuJAUx7LmPRoxZ4M6rR18IlhQkP97wxsKB
BXzPBpW5GVDQTKT9SrYzC/zed233Tz0K+qS7aMblxgJjle1jtocpyChWkoXi
xQKfK/vWPQ5QkKeJi9POMBZI/DhnLaaB57e2URocwQIjB1r1unZTEHv6M5Hh
lyxw0rDDLA3ff6KZi6tjkligJzzyzdmdFFSev2k75yc8/iMMsfpbKSj4XKyf
4xcWuHn0UvMpOQqyIPzXVUZlgUlGhaVbshQ06mwdeqORBXJtpRlbyRTEK5ky
PTjIAk1dn64ti1IQWPp1D4yxQP3MpMoNEQryCDtd2z/FAjuNsy6tESmIziia
0veHBQ7X/jWUFaSg18NBdl3crFBjZa3RxkNBTWRHw05+VlDtaHZ+zk1BTDYH
9v4QZgVN8fXfdlwU5FS7TPy2mRX6Cl6vc26iIOWci/WtaqxgXffnVCULBZ0Z
O1zcoskKV6vaKr8yU1C4jGxaszYrDPaKnm5noqDFiE7/Rj1W+MZsyMHKSEEK
DQUeDUasUH/amncbAwWdYI84U2/GCspu7MrHN8pRqZehVq0tK1CzuJNoa+Vo
JldBseYsK6ztlJ/ehC0zwSL61YkVrFYv7LdcLcf305Lfle6ssP2lZx3b33JU
+OLlT9o1VvhFTGa8tFKOxpuuNVJvsYKnUotMx3I5MtJVfkfxZwUbOVf+qj/l
6N4dzpflD1lB78qvFn3snI/DgWWPWeHz5nsX6EvlqH+K4vnlGStQ9hPqnLGF
FOLsS6NY4a3Z/SUW7MNnb5uUxLKCi+ObwZTFcnQz2kr7cwIrOP/eG2qGnd66
S6k4hRXYJjl+sWB3cRNInzJYwbusZal0oRzxHp5gL3rPCh4y1pn3scG7eqEg
nxXMlDRZ9bE9CpMG8otZ4XY75zIJO2n2fvPHMlao+23p+3u+HNEVT33Jo7GC
nVZMdCs2h4Nm5ocaVnA6aLyvGHtvLPFVbiMrqPu2n0rHdqHPBr1vY4XTxmF/
47Ff8zVcz/nOCkuD9Txx2E166Q7ZPazAfP5baBI2k2+gWdYAKzB0jXu+x1Yr
tofMUVYI36X+mYbtNK+tnDHJChZH+mx/YkftEJd4N4fH18VswoLHW+O0tCl9
iRXupeQ8VsZejWtdSl1lhS0Gv/jPYCt/zx5KYWQDbrvMlijsMwIhrclsbBB2
aejrN+xwgwvlb7nYoHDx+gwZx4/qfzA7icAGG3f2IlfsxZLNsYlENlD1Wsuq
wFZYWg1OILHBHSdfjc14fUKcPzrFb2GDEeLb21PY45AZxKXIBonJb4Qv4vU+
Ivo2/fpONlxfUkYnsZmqIqYM97LBNoYcLl6cP2dehxAKERvctX1zNB279Jq/
quwhNpggXI4yxvnmtcXz+vIxNniyN/lANs5H+t9LUQ7H2YDD2CvoEs5XtdZz
nxpP4PkIzBXuXMf57GO+/taRDTx6mLMbcb479aoGmt1mg4OSP9td8P6h5ium
ltxng80/7pqcx/tL5rFMjUIgG7ws+3DOmZWCurUEeDeesEH9TztFf3ZcL6Jn
n79LZoO/9mMCgnj/5l4ZKxDOYAM3+2Glo3h/8x39+d3nPRuUeLI/CuTF9Xqp
SdL6Mxu80rk/KsxPQQeO57xlaWGD5GyZpRBhXB+UUqvcOthA5HQk4yquJ6vM
8WM/uthARjrhzxUxCirMDdvxfoQN5EYavT0kcD0guH08tYbHxyhcQJWhIIna
HbR8BXZ43fykOlGFgm4lyI1IK7ODTNPSkTuqFNThJbkpdBc7dNgKrJ5Qw/VC
gcfonDY71M7NtyjieropcKKNz4IdrJXMJgUA1w94N3jBmx3Sz/UfWjGhoM9J
v17d8MfPc9YEc5pTkC+HknngQ3boSnobRj6O62NTRnniM3awT/mVY2WD6/3p
rNc9KeywPOWkvoHPC8u7760tmtihd7+yvYwnBX0sKqhD0hygmXBn0f0Vru+q
1DzhCg6gvAg4O/Ab1z+1zfFPqznAVuZWCWGJgqzV7zzibuAAz9cx0bBCQfv2
qtkzfeeAWrtNiSkMFYhJJ4lvaooDQna+v/GUpwKFmfpfpJE2gXrgQlT11gqU
7n5ws6fHJrjClfWfMz6Pe7Ooj5qlOaG3tyftfU0FappkmVDdyglZxvcfcOL+
oEzpkGGEEiewKFKb7ZsrUHw6jdtqDyfsb7nny/+tAtknV4Z2GXLCJV6r3U5D
FWg4tjps5AYnTFt7Cg1uVKDJkLpna/WcwGx833EK9ys9tdzzdq2cYJTzo1F6
DxU1cBpZlH3jhDkBsRvmuL/JCqoX8hvghD5d9xPvgYrc/RuecyxzAoeU9yNL
Iyqav930QnALFwg/ZH+AnKjo78W2V9tucUFLrNJPy0gqslA/9VTZmwt64hey
CS+pKINxOHCXPxdcfPVwa/UrKrKLWrqy/zEX1OmkrO58Q0XlNJKeaQIX9B+h
5va/o6IHm8/O36zBfiIn3lRGRYL0ScNqEjco6oWwZ4xSkcub6zr1ZG4o6nHi
EsD9G9VlY0/LFm6w9b2tfG2Siq4z88t2KePfMyZTVeeo6LuK2vK0DjfMxRi0
Bf+lorhHt96KXOKGis0tle94aGj7AfZ1p2JusDsZ1xC7k4Zy0t9t/VbGDftl
O5zq/6MhNSET06OV3PD37X3N5V00pDUSlbS9mRvce5b8D2nQkHGoosHMMB6f
Tt2NHKDh+7xRlJcAD1QbLEk2mNDQos5c+bgID8Q9GrlUZkZDtzMif52U5IFH
TGv0LAsa8vfu1dZW4IGXStc2vK1pKFLuyhCTNg/ImLB7/T5NQ0VXIlRDnHnA
kNSJpFxpSLtTw3bNlQdmt04PN7vREOVgd4CrJw+UChTG+lyhoRoR+e8m3jzQ
YiOo2e5JQ10lBd7E5zzwZf7jZqPbNMTA2Vn3ugyPT8Qk2/sB/v5V70W+Sh7w
nAg9PB9EQ5u6ZTf71PLA2LNrUw7BuP/Ocbl6js4DX5MeeuwNpaEtlutiChM8
IN9heio/nIaOJEiffy/CCzrDZR5zMTheUbzylRK8wL7dcE3wNQ1tfvx38Ic0
L2w9PienGkdDK17t9ixKvGA7Unjc4Q0NZZo+tLMCXmgw324c/5aGBBlnj69d
4IX+bIWCG5l4vEvdQgKuvHCQQSH3XBYNTUzUtMpf5QVP2brThtk0VPktydTk
Li9ECe7/LviehrxyrI0Sn/LCdtvVK7fzaKj3dNnBo594YRjCPmd9oqG645nM
dl94ofZp/TunYhoqNIimeFB5oS+5y1n8Mw2F7/GEmAZe4KE5nrhdQkOH+BS0
pvt5of1O/mFiGQ2pshL/Mo/ygpFH09AHbKm/jJ9EJ3nhxJfLDsfKaejPcOce
nSUcj21rHHcpNPSuNGzXcy4++Ek8rPyBSkNReXfm0gh8YFgiz6FJw/FPd35f
SuQDWa7C1mJsu0jdnaNkPuANdT1aWElD/K5LivvU+MA2fnAupBrfX84Njh3T
5IOila7YFexxm+ZUB20+mJsXMHb8SkPUQ+/kH+vxgX+zXfV/NTR0Q/K0zE9b
PrhqHumSUktD9iYqll1n+UCat7L3L7axH2NwhxMfyAV3PjSqoyH5scTZenc+
CKJ3hYxiC0hck/t6jQ+e3xsa/6+ehtaMD9tQb/FBvRdP8E3strzRsk/+fKCq
IR25hl02UjT/8SEfZLw+yqHVgOdPeqTw/jEfBPhwVt7A9r2/40lKFB8kRf9R
HsF2/bBekRDLB6bO93tJjTRkM9y4FJvABz1Vx4cNsFUMPU5HZPCBzk0aYzK2
hLfus7D3fDDqSxdvxGbPFaoKzueD7isyLxaw5waHVgKK+WBo0eW6WBMN9YgU
KPuU8UH/+p3Pe7Fr9IPs79Dw9xIlXGywP961ibxRwwel4mJB17DjcxRrPBr5
QC9bRzAMO2Tg79rlNj4QT3YhJGPfFK7/z/k7H/zde9n3E/a5o68dHXr44GuI
pEsdtvEdt5enB/jgj4xtUyf23myoPzGK4ztEyB3Flu/nZ7Sc5IMDsWSh39j8
xAE10zk+sNd2XV7BXj2Sd8FwiQ84bww5MDTT0OitgJgjq3wwluhuw4w9brn9
whsGArynrH3/5zMzgkxkZgL0O9wdY8SmP1x9FcNKgA8J/cFr+H0GskO7SRwE
mOSRLV/ELvtc3/iCkwADSephk9jqlvnORB4CnKOJ/PmJnTH9mvkZHwEKyBXr
rdgyDx/EEgQIkJm2J7kCO0rGfc9jIQKkPr0+m4PN+9m6mUuEAIX/+Q28wvY/
fuDSQzFspnPe/tjLU9tY2SUIcCdMsvoitmuQQJy/FAE2zn8uM8YelP6rwSRN
gBghAxcV7CaLOpc1OQKQX7qNTuD1PDyVx3ZbgQDyY3JfqrA/P4iN/6NIgP2D
3MfjsVM+ubb93kkAI5HyGv1/+WFh5XpFlQBJYZ9zJLDDJxHHtBoBPpMO2U/g
fLu3mV9rXJMA23kuqQVgzxctt5/XIsAW+pGTxtgXzfvdhrQJEDCrdoKIfTzw
Q2KfLgFIj+smYnB+K00c5+owIoDfF4GScLw/Ci0MvwSbEGCwK6n+ILZuic5V
bXMC9DIle8zj/XXi8c7Ot9YEcGhSDjbEfqiy6Z3nOQKsOGid7cP7Vejlhp2C
EwEWXCQfeGPHMy4KdF0gQF8qs70EdmFL/y1dVwLYPT5w5Bje78Oen/UFvAhQ
8dNBJxrXB4/u3HXabQIo3T3qtxV77VBartc9AnC18UTn4noiJBJJ+ulHAK3i
HBsKrj+6RW7j2Y8JIPdtLaIa16f4NZlgoyQC7F559PJqKZ6fk5g2YwoBrMx5
FPpw/Sto4JvLSyMAb1JIgz52Q9yqjUQ2jq8srycJ18u1A/Rtv4oI8DimNiKx
CM838OHXoEYCzO/e//UMrr+CfDMc1BUCHLpa/ykxlYZaSoIfHF3D+abtlzOa
gtfHRY6tcQO/z1PITQlboOYE8w8WfuBQ6zTPweeBQABtbZqXH8Sdd4ukJ9AQ
4W/0nLgsP7Tml564gM8b7pFDXVcN+MFO1E9dPoyGWL68ypaN4Yed5mfLLDxo
6JJa8fdNBgJQfC3v/BF8vpc1tWcUGgnAJdXbJqBMQ8TLM97nTXCnmWpwU3MH
DX15KydPOy4AL24PP1bajscv8sTj/hkB+PA9QUJ4Kw0VLztwLV0TAKH7rG1/
pGiI6wvv/sF4AbBZiijk5sP17qh9fOmiAEBi5o+fM1SkpiStjZYFgMwmJseF
Xcrb1/nlrwB0WAUJ756moqbWUyLlDILg2HD+dzDuX+ZP2Tyu4BSE81osBdrj
VKTtYXKnWkoQdtmmXqoawM9Ha1u3HBaE/4y7tjp2UJHN3bUFs6OCwORk6vOW
TkX9pz8/azUQhPFX/YnD7fh9W/Y2tpkIwsbRviOX2qhILHv34Y4TgqDtbCd7
r5mK7CuU1LpcBUGGW663ppaKFn6RCMORgtD0si2ctZyKImJHqmJeCoKa1Eq6
Ge7Hdh3L8zaPEQT3lXc18V+o6Equ0XTZG0G4tf2GLJRS0eTN+w2vMgRBXEbN
6FExFQ2xDoeYUgTBj+HOJot8KvIvyD3IQROEtty3Q+8/UpGss/dqaZUgLCaW
tRCwz9aJuijVCwI1MvVn8wcq6g43MGD/JgjHjCJ6zrynonby+00lk4LwLdEg
IzeDijyb75ZfnREEeZ7AamlsQT99L8XfgiDJ+ObvU9xPmg4PjL74IwinSr1T
rqVTUX2GcLUHsxBo6JyS0E+lIprmnUAFMSG4Up+fuDWJij6aH2GOOCgEFYe1
aj7GUFGQQWGAxBHsk5lHj2Hb6m7jeHtUCMYKN5WO4X6WaRcXT76xEHwRIAVI
YxsLNAp/sxaC8z0aD2Nw/zvaZKkocVkIdqpYHCnD/XFxdVVGkpsQ3O0LYnHG
flymsXOHhxBEeLLkCWCr5ZDUtG8IgbJfz+iF51TkE9az/4yPEHw8z5+4OYKK
SMZOpknPhYDNLZxU8hTH+1BHq1IUno9GZacndtl+PcuP0UJgVPk8eAe20w7F
k5VxQiCaHZ395gkVfeCechhNEwKdQjr38zAqCmQ5PeKeIQT5RU9ULLBPrDY6
L2cJQdCRLm0hbIaJ966ceUKgxOYj9uIxFRnWXrupVCoEdj94i1NCqYhcMbyS
VyYEBDe3ra7Yc5+s7u6vwPOvH761G/tluqavcbUQ1Afva68MoaLhh2uP3FuE
gP604ej8Iyry1guIyxsWAgn9LeVewVTUYnfBVmVMCFKnwvYdw95yzUAs45cQ
PNWRDZHDrnnD/yxxRgjIizGZbQ+pSOhvbGD4Co5v1LN+LWwnfh9d3jUhMI9e
WxfFLtrqwBC8IQRpI7KTC0H4/mGheMuHhQhfnSy1crFTM/Mvu/MSIZin/7ka
9krFS8UJAhE0iit3imAb/bgzcl6QCDEJqZErD/D82HTPnhYlgtDyRHUF9kFJ
ealOEhHSWgnP0rBf7NrUaSlJhBJq3tYn2FpnGi2MZYjAS5vLPI39+Houf80W
Isx0HXyth/0z5HnDoa1EuCPzwFIVO7DopN5+JSI8cNOW4MBuEhjdp6ROhKfd
+WOfA6lIZlvtnxQNIpTuGmPLwL6Gsj7K7iNCyqXM4VfYJBfPneJABKYP237d
xXbxtZqI1CHCTc17vO7YX6L2pgkcIoLx89hZe2wHGoMspz4Rzp69OK+Pnd85
0BtgSIRMYoYAYG+aq4xhPEYE0R0/J3dj23Kk29w1JcJBE9MAJewsqVDhZXMi
hO/U/SaLzbDbvdXTkgiLAatD4tjmBuZPZqyJ0CxOyRTCTj6rbuRyEsf/a4cy
L/afG2Kco6eIkHr7/gUObP3Hq5XnzhBh9651G2bs2KRev157IhC5wpk2Aqho
5hMFTjri5zXvnP2LrdP8do1+nggTgqvX/mBHjAR9MrtIhDMEE7SIPbJ26UaD
CxFGvn78PI+9V+iYmr4bnh/Txcnf2CGKqrO0K3h9UlKb/rkHiFkHPIng05Th
+O/5/6z+XCy5ToS71TnvFrD9L3du1fQiwkWuqTdL2HS/0sG820QIMog9soK9
LfrNG5V7ROi/uvhqDftOjr9dxn0iaL5Tec2I59NQeV5cwY8Iy5a+RmzY0t36
3xIDiLBdSjqNCzuYsi/7eBARvnTf3CeAPZeiFMj+iAi3eEoixbBPhEqeKgol
QtWh0SJpbIoHr9qlJ0TYQ55NVMRWtN7glHxGhFqRWnM17Gf7Z342PCfC9LJL
tfa/9eZoCVN9RYR4rt6/x7HrJilOg7FEGNoWVfgvH3a3ftgfGU8ER5Ffu//l
C9vr57+W3xLBBMm7hmK7+gVS3qXi/NWYkY/F7rhw4+Wpd0S4HSQSk4mdusvm
SHkOEcxPaxQ0YRPE9KWufiBC4gr3yQFsr/W9C1vyifCfxEL+4r/1/iqRGFRM
hK1BmeFknO+/7PrWj1USQWvQotgL2+JgczvjV7w+/GcZw7E/b6NkfKjF+Xr0
62I6dsh84gmRZiIomh/61YOtHHw+v6eTCC+kpzqN8f6NdLMOfdKD/z7y510X
7A2Low46P4ngUmFSGYzdRN4ukDxMhB/NWw9/xb7ycery5VkiHFg42G+E60de
3zW5VTZhuPBnMdQT1x+JSqfVzE3CcKiLgRCDHfDOqvU0tzAEnzopT8W2vK7p
U8EvDKbjF7mEcX1b4lrrCpYQhvj08sgy7L17/CPEVIWh2+1v9k5cH+n2Yuqx
asLwved5pi321cdZHZv3CENXiIFEMHbG0DeSgpYw9PEfOjqMLRWx4436YWHo
EROuSsT1mGmWnml+QhiM5o95q+L6Xpu+rSrUF4/nhqBe1DMqukAvvcAfIAyP
1BefN2OzMFlwPn8gDLpZXepc+DzRtrlnFBMiDLTKlcve2Dnsra3pkcLw2fTq
i0v4/IlwuNNXlY69tMxu9gLvf6nGZcZWYUjyW/xtgs87XjGPj8XtwkA5+ccx
CrtckHjl2jdhmHMREOnDlt90cnS0WxiuzbCruuPzc/r3ML1xVBh8Ci9ufxZL
Rb5f1z/ErgvDq9zJ/wbicP54KrtqKorApdycwUR8Hi/UhPa7+4iA3n93jl/O
oqIoFjtPsy2i8K6gKtgE9yPr50R2N8uLwki26t9wbIeKpoVj20RBLU1Utx1b
xVf3hpGyKNgcuGFlg/uZ6g2FW3oaotCe9zrgNAWvz8pvb21DURi+lfTsHBWv
3+zDR4qeouDJxR50pBrnm4muYdp1UZi+Ucbvjy2Ts8qt4CUKYgFfHcuwp1zd
HsvdE4XtHucuaXzF+TBh8XRzkCj4PBMbkKvB+TNCfiEcIwp6nMR9i7i/Euz5
mMBEFYUiNSn3i434POC+e7egUhS8cijySdic+w5au3wVhZtrYs+6sZmiWnjo
DaLgvj/z0bEmXA9Mp2+mfRcFc0aY34n7tyaawjGTaVG8/j8c+1vwfsh89TeW
JAbvr8pJc+N+kKPLnm4mKQZy5SIELWx/TsX37Juxw90zL2HfPl/odEVODHbG
fZr7in1Rur35oIoYCIm+T/TF/aXec97UX4fw+y7V+A5+oyLWuz4WmlfEgMg7
Fuzciec3O7H85aoYBCvxhIdgOzhZxx2+LgbJWu+OZWNTj+0cN7+N38dzbOo3
tr9Mt7drgBhssKEiry6cj9Ua7xJfikEL6ATe6Mbv00oyUYwRg7tORgvPsR3e
8y3mvBaDTbsWSHnY1OhhKE0UA67Ne4Onsf0uR9C/ZYpB95FXy/Y9OF6CM4y8
FDFI6VqX0+qlotwHJ1MiqGLgeWSE2RLbfrXSULxKDHTO73nphk0Zin2hUCcG
j8Ssx99g+xYa7NCli0HpUKkCcx8VMdqlWN8cx/PvVttWiJ3TIrC+PiEGaWuu
D+qxzxy5lxgwLQbDfLdf92OXqRyfCp8Xg6LXQUtcP6noPjOzf+a6GORNLlqf
xGZIs8vuFyBBTOr8/AR25USHaxyRBFVCw1Yb2CEqpsq2oiSYFM9z5u+nIpFC
3cx2SRJI8yRFq2ErVym8q1YgwbkmpT03sOc5Ey4GbCfBY2cr4QfYn4zFFXWU
SSD0fOJtJPYhOk9a8S4SvNJX7MjDth2aS87SJgH9et+Dyf5//YSL06UDJNhs
pDezgj3qMiSncJAEGWdaODnwfePqfEfSm6MkmE5Xs5LGDmYuSYiwIEGOUrK5
CbbJEXV7UysS+Ik8MT+JLfwoW5r3BAnmJrzYnbATBBLiH5wmATnpcMgt7CLp
B69vXSRBwcs8Qjz2PUcGuz2XSbDfN7IgFftgmpfkvBsJfKMDhd7/u++ouMRc
vkaC2ra42TLsSM+hk4o3ScDqa+pRjW1baCc+cosEsh4y6Y3Yo8g0+sx9EpjV
akA3dpZfjY2kHwlWv3LGDWB7VumK/QgggeMuYv4Y9oaxepT5IxLcpszyLGBT
w7OtCI9JMGVmcWzl33zpCiL1T0hgupmgv/FvfnbikYcjSeBtXOTCMUhFXW8i
jjO/JMG9or3PubEThniIZa9I4OGx/yYB+8K2B213XpOgKJxbWAh7x2WGCM03
JNgS99tVBHsux8t8MZEE+wK1/UjYhfNzAh+SSfDotaa5JPY9DZcWtzQSjCb9
10vGPnhn6KlSBgmKP13dKoPNWWZnOpZFggMORkpbsJuYvxGS35OgJZB7Sg47
8ohpk30ejs/5DZet2Ccf1YSRC0gQnOKZpoC9uVH3WFcRCbQPFyduwx4WKOF9
+ZkEUa9kbBWxMyzVG45/IYGx9UrLP3tEZ4cKUEjw0S+cYzt2wWr0AwqVBM8T
WNb//X7VLtDHo4oEt0yVPv6zTvmV2zI1JHi921L5nx/InrrWUkcCFe1G53/f
qwvQc/NtJMGHhMHz/8YjMLrLWbWFBGd/Dij8G6+VPvlcfxsJ/EtImf/mE5PB
eSq8gwTf9nfMy2L/5F201PlBguH08wz/4iF/5afJXBcJToeSmv7F61JrnX5C
Lwk8M7Qd/sUzZ3fhQbN+Ehzyli35F++FF4naTEMkGBTf3PlvPfauPNbIHSHB
27gHpf/Wi1bqqCQwSYKgtB90nn/xljaVp0yT4NntC9yc2CZ+Wps95kjQ/fUt
Bxv2jyOCQi1LJLix47rlGs4Xcvo6j+8KCcr8MlP/YDtwj7OrrpHgbnsX5Tf2
VFPZ36dM4tB0ydXkXz7u2pWxcIBVHOifrlP/5evN5y+mZ9nFwUOkgrEHm/mE
64Apjzh8N7n+vRlbdEC8ll9UHBj6rrEVYJ86xE4rJ4nDe926+ux/+y9lrvSK
pDhkqHGc/be/lFy+5jbL4PeV+E9EYR9YuB79dIc4FH4cjL+BHWhlH3FARRz4
Uj81uWLXFRk9nlUVh+rv0o2O2Jb3tviaaoiDnu6qhjn2RfYWZ35dcZAQMK3Z
jp3tXHKu/JA4fODYfPNfvZivTT11RU8c1Bx3LQljez/xNm02EgcdH9+LjNgR
Yjs0n1qLg6fMwZ1tuP6UbA/i4HcVhzLlhHtXsNXbROrD3cXhNxPR0BE7507K
U6Gr4jDamLBgjZ1QX0kSvSkOmjuUexB2kBvrDrKvOHD0dHFzY5t98DXdESkO
12POk1/j+jqy92700VJxsB9i4nv3r34PcJ+uLROHYNKn8WjsH49iZI0qxMGq
8e67YOy6ruIMk2pxOMZ6uNsZO/feSqlVizg8Mo7YtBX7DuXGgOOwOOR/MauI
wecHv76Hki+vBHC94065gc+j+HI+rr38EkCMcxA4h62imTk2KygBX11tLhhj
GyuMJp8VkwCPOM/2LdjBbHbSB7ZIAPfcQEkTPt9YKo4KM+yVAPTkpYAc9uI+
aYZ7jhIQ8+KtCAWfp107mlq9PktAROOCbC8+n3Neoy2DdpJAKXqx5N1KRb9v
/WY/e1YSnM3+0i5hq1ul/Oo+JwlTR2mvrbCL+fg+dFyQBHGCjPtO7Mr7PQdq
PSSBZMUR2Yv7iU77u6dzAyWBa1s3jw4229bi6PtZkhDe6BhNwP3HUWa3e2s5
kmDpNv9nDfcnIb0y9rc+SMITBUGnX9j8UcHbPAslIe6Ap0sltsSmE4XnKXg8
8d1Kd7FVf/1pN6ZLgma9asQk7ndOZavzS65LgmOUYNaPBnwfPfGHt4lBCkKC
CWnV2Lxsn7j9mKXgEfV7YT52me1+jjEOKXiyTVPkGbYM58GNPEEpgKczzYbY
ww6mk4bbpMBE5YAFtR7fX0guX+9YSAH7sw1pah2eL21H1U4rKSDeNuvPwyZf
mab220gB/Tfrp7fYTVUeZXqnpUDiek32A2zVa14FQhel4NZPm3xD7KXGwLcZ
3lLw1OLv3k7c390PeOPTlS4FFwIfu3Bi89xg1z+bKQUjA14MG7gfjL5wWWA4
WwqMLehpv7E/GGgmTudJAdezaa1u7GH+ZirTFyk4Pcnk+B7b4DUDx7ZWKbDo
nyo9hf0tzKkps10KxA9rvjPHdvCpi1L9JgWnZEQzj2Lfc4japtUtBc21EbO7
sXMUVQyOjUiBzVLQXb6af/+vdvrxtb9S8LgkLb4S96uJqTTLlTUpKPu+OlSC
rRK9nezNQIbfEy3wEfvo3aXsIFYyWKWuqidh39ENa37FRwb+xxNb/LD7G0uF
KLJkeMbTzHwI2618S/dheTKcaYyO24+9mhv8tlaBDCvmCSbq2MRIS/X2HWTI
7TSb24qtZztlNbqHDHY6D3dxY2eOSr7iNSRDl8x/Kd9wfx0UG3Cmx5gMj95s
7mvGdjCblMsyJcNCx6JqLbbE5885RlZkKIyXly/FDg47WRliTwbzjzsPvMV2
OljxyNaRDLTvc0fisHWWFU2VLpDB677ahZfYy/YrnbWXyVBwc2U+FPuC+stZ
Ti8y8Lgt7L+JffAXQ8GP22QQKxHgu4pNjr9wJ/0efl+o+vJlbPomDXZ9fzKk
7DYVdcA+1E2XeBhGBl4Vpvum2JvDtfutw8kg+9VfxAh79XByisJzMjydDazS
w87LuaZaHY3n95DiDv/uF/5CeuzJZND9ojSsgr2ucYenI5UMZspFaAf298mB
luR3OP5Ru95vw35i9eHU4fdkQE1JnTLYLtzissJ5ZFA+6RlBxtYr9x0dysfz
OzHgIIG9oWh2NeAzGWoJxwyFsX/0Fmkc/0KGhBWZc4LY+RHS61soZHhedvAp
Adt1fSaIWkWGS/ukdnFhdzWHvWZuJYOgdnswI3Zh4NK51nYyvEql2WxU4Xq+
7/S2xG84X1as0Bq2wVvlPJ0eMpxi32S8jC1/ItJL4CcZWnJWri9hM/Gta/cP
kOGzlFr+Avanm/VffcbIUG4uc2MOO3LH7jDTCTLcKkr9M4N9pT/GQnqaDI3S
pCfT2IYvWEizs2SoW7TbP4WtYOjSWzZPhuZbpxkmsVkY25KeLJHhbzXz91/Y
fR/3XTyzQob49l1V49ifLybuVFkjQ6lrR80Y9gsy18LGBhlctegDo9j/A5Ex
0gw=
        "]]},
      Annotation[#, "Charting`Private`Tag$251130#2"]& ], 
     TagBox[
      {RGBColor[
        NCache[
         Rational[38, 51], 0.7450980392156863], 
        NCache[
         Rational[212, 255], 0.8313725490196079], 
        NCache[
         Rational[151, 255], 0.592156862745098]], AbsoluteThickness[1.6], 
       Opacity[1.], Dashing[{0, Small, Small, Small}], LineBox[CompressedData["
1:eJwV2Hc4lW0YAHDHyBaOOMY5aA9Jw6zct6gIZaaBEEKDpEVGohRaiIzG1xap
KHsfx8rKyAoHKVJGsul7/NX1u7y9417PjaKDu5kTJwcHxyMuDo6Ff/c4/agr
6A/W1tNztGdlRGhz68p4dEo7QvsopUZc2BM2P4yJT5X2Au/MgZO5nIFgWPXl
fYJ0EDR6X6h3+H0HrBwncu9KR8KTxLcJq1mP4euGa7rh0k/B6WXc2TXn38Gj
Jfuu3pBOg+XeNT8edxSAT1U0c39WGvCbiTA4rAthf3AX57LDHyB/YP+32uZC
EPp72j87/iNs75h+8am2CC40RF4YlM8Eb46TetpZTDCNaHXbuzIP/qsqK7lz
pgwu86Wuui7NhM4NYsaSQTWwdvedkPceTGgW4eoWna6Bz8Hu/W2lTEgf+HU/
V70WlnMpvVY+VwLaq858N0mqBdbcU+WGzyw469Ixs/xuHQj9uacqH1YOPpkF
/NUm9RDz1Vv3w3w1rPTXfekc3wQ6cgefdljWwPOA1ALOmiYYOKTOw5dcA31z
r8ftKF+AMXjxaPL6Wih5E9bv6PQF3F3VVnC018JuwS2yEWubQdwx5eUzjc8Q
yqHEU/6qBQ4cfJwyPNIANsW2nx9faoehNguB/2QaoTaZzVX6tB2u2vI5mes2
gmP5Nb8nn9oh9ai7zMfIRojyf1x5XvYriJzaHuyj3gQF0nxnd334CiWBLYcW
+X6BK6UzpY5fOsCaJ/xD+rMv4BLTpdoy1QGj11DUtfoLCLAccjtlO0Eh/EVJ
pXwz3OpZZBhn2wmXos+q3ClqhhnhHQoxHZ2wKUlskRxfK3RVBxpEHe2CcuUS
uyqVVhgw7A8Z9+gCu3cXsv0OtsLt6spUql8XhH/s9GAntoIAtO30j+6CHwXJ
bc+N22Cj1OoegdIu8Ne1Vztwrg06/U6wtT53gSRL4g7/wzYIyF9rsvRrF+hW
+uw6MdwGevLDb5aMdsGDRoN3GyPa4R2fDccVGhtUD8wJ9mS3g+NR1oCDIhs+
tb51juxtB9mfm7dPrGHDVKeU3ITqV3CaMOTbpsWG2w6V517afoXgeineQR02
rPzmV3fw2lfo2GTrvc+ADRYD367mNH8Fb6a1iIoVG36euM8+SemAVLHD35Ns
2BA4ZLRNfm0HLG8OedZ+lA1vx1JHLvt0gLukZKiFOxt2nz9mtPkpifPvRw/i
vdjQMSXzovdTB2QHuntEX2SD4L/L1rsZnbD3xqD7s0A2xLha2Srt6oQnOqU8
z66yYXmDkp3YqU6ATbS4QzfY8E6b02E8qhOmanv2scLZoP3qy9G23E7w8Hmw
58dtNlRSk50KvnUCz5JtGQURbFCCwtTPi7pg5zvtT/vuscFz7PWWEpkuOFhQ
UhAVw4bMV/c+pCt3wa3chKa7sWzgOHJZLXFHF4wcMbHcHc+GXRIn0uP3d0FZ
mXxoagIbwsr3a9xy6wJc+bLyywM21PvpZF4meZVU+3A67SEbZLYoaXnd7YLf
6w07DR6xwa5fMtv5eReIGO3xjSF+/oCy7WBWF2hP+WQ/Iv5lPphjWN0FcSse
iR4l3sL/Zbt2dxec6PKe7iT3884rzFMZ74LBtd1zUsQFZ5JgmQAbaIs+PRck
z+ddE12whMGG5u3/+WaT993bcVmHbxMbol23rVkdx4bIiBNF0zvZ0Nh8SNvs
Phta9a10fx1kw9x2LnutaDYozuswO0+yoau9ZCs7kg0uqUo7P19mg+Q+C//d
d9nwxkWKxYwicZkT7Tl5iw1jdM7d6a/YMF2QudwyjA1b6wdLX+WyweOW/6L5
EFIPIV/04+vYoLZ5ysQ1mA1l24vKb34j39Fz+3M0ua/ly+jKM8LdsOb8uU86
JP/xNoFGzord0DB8aSaP1Ee3+MmqA6rdYFjr/YnTgw3uvjtqttt0gxKa/mU7
seHjpvUmKqe74W8GGTl2bJj9LlW3NLgbupSdk/oOseG62a/PvMndkBsK92j7
2FDL22w+XdANCfdDhnr1yXflFjUMNnTDKlZiiP8ONjxZFdNUN9sNtTxH/Jap
siF3dkdrnFEPmBtrTuwg/cT9fv3hm3Y9UFVWnJUgyoY9x2jtAV490Kbv11/N
x4Yvdb++OsX3wHCVxfOMSVI3z2PYGwZ7oKDGfwerqQtWmP7+URzaC12/R+tf
hXWBjP9urWOPe8FxtcgDkcAuEE1+FCqQ3gsTdwT4LM93wTSfubJpdy+cXC4B
ofZdUFuQfqZD4xvkOIu8zt7SBd4ql+cnv32DVYIZD+XedEL1YgkJZfwOYnnc
UtVLO+B8tSbEjPXDzirXroSpVhBR/vCtnG8A+krVVWy7W+FpuErYjNwA8CZH
7F9d2Qp1RqtabHcOwLeOXMO2+FZYVylxZsW9AUgaX2tfjK3QWTr0/L36T3g/
Jf2i7kYL7C58JlLlPQg/eosy1NY0Q4eC4of5m4MQ+/zuZBy1GbwC4g+rPBmE
bGu1ZtH5L/AYIl5GVA7CJdvTX9bUf4GZ3IAdh+R+Aca7Gcj6fYGUrMPnvuf+
gmSNu/lCX5pAKk2sg0IZApV1G9dcj2oE67AZi17JITCeifO3C2iE/xy/VbKU
hsB+gC5mdLwRlJZkZoYeGIL47nt/j+g0wo5zdlFL3g7B5ZR9kj6/G0At3up5
5IZhiFS6G+Nv1AD2ts9tXnYMw1tJbeH3UvUQtEf2/v3+YVDUdktdzFMPz9Vu
N9wYG4ZR82K4PPoZBkW8DU8KjED5nscDD6s+w7l8Y81NaiMwsZ8jtiLoM4Qp
/JXICR+Bs3whplXjdfCxW/dTzbZR6PGskYX+WmjSvzwSvnsUHlw5ImPWUgvj
b/IkjcxGobfdjXK+vBbUfTTty46NwoBA1cHxV7WQQd0wXnB3FDRb+PvKj9dC
pp6Mwvsfo/DR2fXJmW81kPN8+Exk5B+QjpHe8kmmGtqFlO+bPfwDIQ+svm77
VwWznsfzRBP/QHYOdXt1TxVshz6+8Pw/MD3cmGmWXAV5X9oSggf+gAfVsKNT
pwry+UpLz+EYjDYlB415fIIitwTZg4Nj0Cig/sayrwJS+48ftx0fA9baT0t3
1FbAUxet7KMcf+HixK99+lkVEOz85dApib/AEfXyyuObFaDvIBZ7ZdtfkKtq
UQzWqICag8G0N2F/YWXVrp5/t8uhXf/kEq7146AVkU7falEGVaVbnfjUx+G7
VXS8hk4Z5O0S+CCsMw6KpwxcjJXL4KHeCwua5Thcq+SJz+ErAwdkR6z3HQdN
Sd7TKXml8EPdUvxA1Ti4pWR2NimXwt+V2xcnn5wAHTf/E2/lWaDdvaP0xoUJ
OGlwWFJKhAVXE/T9Xa5MQGX/WOi92RKQlLAYWnZ/AgKSwoI7W0pAjXK8JpY5
AfUhn5yio0rgQlvMrRDZSbBTK8gMEyuB2Vtjix3LJ4HCcF9KkWWCnuF0qU7D
JGx4ihUHhZgQtogjQL5zEsYLGgvK5oqB7is43Do2CbsC3Ez6u4pB221pranC
FNx8Nji56WUx+OuZ3IbzUzCg6ZfWrFUMnFOvRWVXTMOMhNfJMfcikK3a8Qc2
TIO5lr5mgWMRbHnc0uioOQ25Lv+iEw4WgZMBb9wb42kyT1Naw3SLoOy+w4od
56bhmHuW6DZaEdzSktZyLZ0G1bzDJp+ZhSB36erRdNcZkF2jWHt9bSGomtB3
tZ+ZAYtffzQ8FAth7/K01RS/GaBJjH10phWC/yf2rz13Z0D9aAbryqJC6Jbb
fqEjawZu/pVd5NtTAK9y/4TxCM3C/QbnTIdHBaD2z+6j+ZtZOFua7526ogCM
jAsCd2bMQnO6w/4kRgEcjZPfp140C3LKaz1SpQrgtnrHd5mmWZjosd86yF8A
/e6HpbvnZoFuYuov0pEP8V2WlzyM56B1qlQ7/Xw+vFf+oO9gNQeup9uYLsfz
oeySxBIL+znwqY/MVj2SD39p9cnqZ+fgw/jKbMXd+bDX1KRzPn4Owm9X6iMt
HyhFe3aED87BtY3HltzIzwOaaKKI//gc/LGbs/qZlgfKtvxtHhzzMH38+ZJj
iXlwaLr0jIXEPLStfFSaHJUHaZt2PpPdNg+nzO54nDuZB85PgC8xdB4Yllyu
PxTz4NLIg4a4qHlYFbXi5QAtDyJg/lH4w3lYv7opYJFoHhS05WieTp2H2s08
5Tfmc0FaQuu4Rts8iLL0gdmeC5+CtlSz1v4DeUcds6GEXNBaXMl5R/UfPLru
weyNyoWX9+3VD+M/SHD5fnQiPBeuvLn5aMjyH6z+rvrzjB+5vvmHJ+3yP2gu
TjxaZkeud/B/0R36D1RNG689O5gLkr+WtCfd+wc6bzytH5rlwghFd6dO0j9g
vZFs/aFHrl+XIOX25R9EjikF1K0l13/cbLSl+x8s/fIi4O7yXAjCioD5wX9w
7axvpjsjF94mzngZUDhw383L9/3EcyE0f3XHV0kOjN0Q5jM4kwNF3F6TO+Q4
UGGI8iJ8PAcmDfLFXypy4ONrgtF7RnLAucFyt6cSB7ZcZoRJfc+BHf2Bbxft
4MC46d04W58DF5WrK47v5sC3UuM83jU58PaM9LdaIw7MvaGsQK3MAcZ8inSc
FQc23FCTjS7KgSnxr4EbTnJgUHV5Uu/7HFA5sDoh0pMDe7rvRG9NIc9LOJM+
dZ4Dvft7XZNf50DDKoHB4kAO7PP0vsV+Su6/Td3yQAwHqgVGudyIyYHvlwPd
cxM4UJ/zoXR6FHleadX1pU84UH151u75uzkQZuqYN5jMgZIPA/vawnOg+F5K
s2kqB86OD23zDM2B6bbp0Y8ZHFih+7tt6fUccHG+s+pyMQcKlTnkfw7KgYev
23X6yjhws395f11gDjQNr7I2rObAnZcer/4ZkAPCamfOva3nwDfuQ6cY/jmg
55N3e0kLByo55aQc980BnwL+194dHLj4+JKOzz458J7HsqSzhwN5NQV/mXvn
gPztn1OvfnPgA2uBi0/O50Cevf+r93848KOJdGDwuRyw3Uw9mD3JgYzCqD7f
szkwx/2CjzlHvs+NJz7MKwfim7QyPnFS8ILAUPS7Mzmw9WX1sUZeCmrJt9YM
euZA60UHqQ4hCsLjvZraxBcNx1l9YhRsL2gof3Y6B2j0G+eGJClY93js3DLi
9N/0lZOyFKyVVFNL98iB/QXvGjkUKfjOWmHOjnj8zs5g/pUUNG7ULFQgjjra
skV8HQUFi3gvjLvnwBbVk70yKhSUmReW6iZuWESJXKZKQZOM6oge4jPNkbpK
WhQsUqromSYWT1z9ZwtQcNbGb3YVud87n5z/tutR8FeVc70bsYmxidkuAwr6
qc3aFBMPM3op+/ZSsFEn7c5G8r63hs+/szKnoO4OiuMHYuUiQXu7AxTs7jet
2Eu+tzrioairDQU7KWJZc8QnnTYXnHag4HHFZ6uLSLyE1EvdvY9R0N7RQzCe
xPM132H5Kyco+ECx1iqUxHtP6+/q0NMUDHkvx3Wb5KP/daBf5DkKXpd8xZlI
8hXiK6mc4EPBnrgiw5YLObBqX+LXZwEU5PzvbT2d5JeloB3+JpiCq/em3TpP
8s/DdBrMv0XBp3pdF9z8cuBp1FRcWSQF9wq53uYi9aR3LNyw7j4F89tK3767
nAOBAh8Su59Q8EjR2S6j4BxQbNc/9PMlBfujv7doXsuBguR2/rFkCrrt93q7
ldTvvAm3K08GBU8NFpf5knpPWBpDE8ml4IyAw1jurRzYNrauTLKIgqc562rF
SX/4RJuvWv2Jgh02bu7T90j/f/3v254uCppfVuIreJwD0SlqUebfyP3FNPyf
kv5Tu1yhZz1AwdSlQUYJL3Lg7PLRJyfHKCjh/C67MjkHRt10HG7zcaK2rfZz
mewcuLOtUey+MCcGXgq8/iiP9LuIa+FjcU40u2PgpEXmwal3txVS5TiRz/lE
06vyHPg50dnRqMKJf84VGJ9ryYGPx24V7VHjxGzvyltjX3Mg4Iv28/ytnBik
cbXxencOSKYnnHy1ixNvnj6uNPWTzKdzh2cvWXNihqrkzv5/ORA71iS9PIQT
35jJpHIo5YKT49W5mHBO1O0rD/q+MRdUGlTZwhGc+JLbcV+vei6wUiNfTiRw
IjUvIkSezNsRTzP1ylROtD61NTLWJhf0R6osPDs5UfmP4eDdyFyg2vtqfO/l
RMO4U7m1cbnQUaskZz3AiQdmi2yWPckFr7ehPTv/cqLit485i97nwkN3A09p
QS78N7K3oLg2F8Z/MW8VqHEhX+HvPG7xPHg6kF0hcpMLWQJik3xP8uBU9L5l
bhFcKHPqLut6Uh6o6/X4lMRwoQ/X8z+yH/OgIkFg/aUnXPh77iu/V3kejJgc
vNWfwYVyXiN+w8N5oJ0+bs7s4UJ9n+Vp3Lr50HJl49eLmtyIPp7QPZoPIvQX
Q7293Lg/Lu1wWG4B4P4rX3v6ubHoeNqDuOIC8Lx1pLL7Nzce4zyrmVJeAE0U
2ouuSW50SSzb1tNYAA/6QmzbhXiwU1Hx26XfBaD81q2qfgsP7prx63VVKARj
XeXXRUE8GLn0m0Th1UIIc/3g/Gj5Itx8N/79ENmPxvF1r4s/L0ZU2byiyzMh
5+nPuPNBvKhq9N+g7QomBPIpmV+9zovJURG0+HVMEKlNKnwSwYucj9R/82sw
YeWRNw86XvBi01LhoXcmTNjv++6ARS0vJkZkBqy8zIQPmemfQJEPNZ1fW2EH
E7zpk1f2ruTDy56d9J4eJuBlja026/hQ3/XPkoB+JnzSz3zlrcqH1d6Jx1+O
MaH3S9bVDwZ8uD/P8ug7gRKQGM/FdZ58mNerHhSrWgJem5hpksV8GDzDKPG/
WgLOWxQe3Snjw2Il1TtZoSVwQO1SqFA1Hyb4v+b/dbsEtmptceBs4cNz20Wa
NOJKgHPH08W/f/Ph4V6eYreUErhlGuRWIsOPrYJqGRuaSiDAvMsSFfgx9FBl
aVdrCXhabtPJXsGPdzXERkM6S2D/wTGpdyr8KO345kLejxKQs3csid/Fj43r
eK/mTpdAooeegpcnP0o07/zDQ2dBvOcjwaHz/Dixr/vaCkUWhHvNjrv68qPW
AZ6GrStY4HEhrepICD9GdwcGGK1ngXrAch/DB/yoVCeSNreNBcxb3E1LK/hx
hXG6W/whFny8Y1eYUMOPnvfK366wZcHLiJwkWiM/9iXVX3xmz4LQaK8rIl38
OLmtLzzEhQVmD3tVpv/yo/ijY9HtZ1nQ+YYZWqcogBaWh0Ozb7Kg9hf34KZV
AthrMzn44A4LCpR2GkUqCSBl9qPixUgWPEosEbJSF0BjOM8nHssCh+es8HYj
ATSLC//V+JTc/9ui39vNBNBO8h+/xwsW6C7fvfehlQA+rhvjpiSyYPl/pSIO
DgKo8IP9gDeFBX0JZbe+nxdAmvvwsxcZLGhq5xvW9xXAyXNJk5NZLCiVNTBJ
DBTAExOB2jq55Pvul4ueDCc/lzz+9mMhC9yiKu6M/ieApm5St1QrWPAr7FPE
XJUA1mf+zbvawoKOSqEx23oBlC0OX2zQxoJqAWOLgmYBLNjmf4/zKwvehFRJ
XOkRQLZUjPXhLhL/oOoovikB/Gu93fFpHwvsikXGXecF0FHBmaL4gwWmnPv2
V3IJYkrVRs6ofhZsCqiRvCkiiIpNJ3cfHWTBmE9tNHW5IF7cdyLi/ggLerNE
J73WCGIw389/daMsaJwyOdCkLIgvayO5OcdI/s7X0e5rCmKUSe2o/jgLnn8U
uzitLYij6/IHjkywIPqvacthPUGMb3gUfWqSBRfOfL7P2CeI+ce4lc9Ms8Dl
vfi0v4Ugnnv5bKXrDAsOjpgdYh8URJ9n50f3z7JAy71e5qmjIPp19y+VmWfB
jFtD3BpvQdxa78sCSilYqNncUfYXxAqHS3v6iZMofVc3BwmimU/nj1DOUrCN
mTi9/aYgBmbo387hKoX0owHHdkQIonn/+hd7uEtBdAO/ze4YQZxfpTpWR1xY
IqNv+p8g/vWjGH/iKQWZO0+2738hiOtaqcdgUSl4WittPpwkiAc3dte/Jq5c
9WG13TtBHKhpjhXjLYXlf7YznD4KIqv2frEHsW8ei+qWTb4vPtqynLjp+j5+
9wJBFNtsckCWrxSULZvnz5QIoqPD3npn4msK9mMXKgTRPnhN9Wvirp/9/b41
grhNN9hkgFgj3bMzsEEQ9+4Vc1jKXwp3AmcarrWQfCy9LmBBPGAcVBHWIYjO
zFRTf2JdaeGCOz2CmOp7FJ4Sx/dGfbj3QxBvxp9tKyIeS2G8jvsliLtVPq9v
Izb2efHo0SipD9Zx7V/Ez3ep3Hs2IYh8a2DJFPG8WGZo4qwgJtHMs+aJrb7q
XE6hCOFJwQzVBb99WXEubZEQJn2/dmuCmN/L/ESmoBBuKPhWM0DsAO32eaJC
mHhrbv4LcZaAk1XxEiFcNMa1Ip+Y2vTLqExGCK37Vfc8Ij7x+NyOKnkhTAlq
PudDzDzxT/3zcvLzNxqpJsR0jZD1X9YI4Y72RF4F4nNcYsvalYXwZeWNS/0k
XjXV92nszUKY775VJpl4dexSkT4NIVzH59DvRtyismVqaIcQBp6P0W4k+dk0
m/N7bLcQPlXJb7xMfKN0Z++UkRCuP5BasJp4m61VDZeVEIaN+aY5kfxHreli
8lkLYVzM4+oZUi+/x1yyhO2FUOie0pEw4oeh3s+kjgvhV2PLRQmkvib3c8XJ
eQihsrG7Mp3YZGnYbcWzQiiT82MomtQnZ2aCzzp/IdzfuNbBl9Tv4aCVp1WC
hLDzYfTyH6S+0/alOKteF8L456+fGBM79RWYQoQQNkvhDB9HKeS9M9itFyOE
uhj8zfYfCyR9P28zSCDxS5pOSSH9U0btXWX+QggLdZfz75hjwTod3nnnbCEs
SaxhrSX9+Dbx9armAiHM2KFWvGuKBVskTEwNWELosERisQ3p323fY56uqxNC
9sm9xRdIv+8NX2s43CeEF2e42CfJfPg8Xu1lPyiExQ2m8TZkfljZnXnweUQI
VauucukPk3m0OWckbVYI71nMcQn/ZoFni3HMRXFhNHwVL3aQzKPxHaOFA1LC
KLky1kOezCufpHs/D9OFcX/HpuYuMs+C/Du1tVcL490PV4csellwb8Xpb5za
wrgkIjKQq5MFmacjN4W5kp/H+BwOqmeBdpuG9dwpYZznSnjL8ZkFRXpfg095
CeP3O0qlF2pZUCG1ssXEXxh9OZ2cratY0J6b7r8kShitvMaTRlks4BBo+/Sg
QBgfDkbqO2WyYPd/isfeSYngf9IVAu/iSHxiRFay5ESw9BFXdvt9FijcnOlt
VRTBH7ve/uKJYcH0xUYHbiUR5PpJmzMh50+y6XVbKxTBjx7vP1SEsYBKGbGc
cxHBh8/UuC3ISOs8UqBnkCWCdDt/k0lrFpynH1nKtl5MzgO/FKCxQGnQUvCL
sSiG2J9OuxheAhkWRvk3TETxJlf2DSWyL+jm7jijbS6KDyzP7ukKKYFDNze0
PTsgigm+F+L2BJXAdRX+115HRbGze2zJOp8S6PPK2SN+URTPpZa3yruWwKO5
pTeMn4ridKdEw9TOElByltamvBBFf809ZvW6JZBevXg07ZUoVplO7n2jUwLV
D2cPyqWIYsqL2HqX7SUwp9O05memKNoblJ4b3kKef/V6eUiNKCZzJrsZLy8B
6uJhPua0KKpolDP2c5fA59wb1wzmRHG/fPrxa5wlcPfEikU1/8j7ZwYczeIo
AfGKQ1yt3GK4yCPWesUcE8SDS+aGRMTQ5a74+8XjTBCdiR2VXSaG9S9yc9R/
MEHo+872M4ZiuP66t3d3FdnHoroOTRmL4W/6mQmjT0wI0/Np8TMRQ2ow96HM
CiYI/ve26bqlGCYzExqjS5kgYCNb9/CIGGruE6o6XsgEvvrhksozYhgmvbzN
4wMTuPPjUpbFi+GIy/YNEw+Y0LpNT7/zgRhy+4kuDkpgQkrWYFfsYzHs6bc1
pcYz4dDH7eLiL8QQjSc5NO8z4V1ypxfHezF880x32eMIJtjGL9P6WiqGHgw9
iW8hTNgi8+lzTIUYKgxcORdzjQn8MV7HLarE8LYLddfeq0xIiyiJr/wshplV
bOXCK+T9Q4/9y/wqhmu8uDYx/ZiQcfE1894fMZx9X6ANZ5lwc8LcxmxcDPX5
3sVLezHh6NnZv8JTYmhfNnx83JPsw6eNVwXPi6H1oLttugcTnFyGrp/hF8fb
iTV3958g8bbavM9EXhx1WrcrCDgy4fiW7BZ+Q3HMZUfU6loyoaC2MSnDWBz5
fhp0ulswYcnJYf9jJuJIOfFc+4E5E/KfrVhZYimOxrqvBylmTKBK3fYMsBPH
uHn30d69TMiechScOCuOeUV60zQDks97/h3PLohju0J6lqs+eZ9Nse8sfMTR
Wlo5P2c3ExYfr7F6HyCOhzY53HbdRb6nXfPpyVBxHPA6r9GhS+KRL7K995E4
Uve3fNgETLA7vEY04ok42jZrbXuhTfb5Cd0enefiuLPn9l868RGVi9cfvhZH
x727ZsW2MyH1cU/joY/ieEBTVV1iK8m/9vxL/kxxXJf4dlOsFhNsWmmXMrLF
0W1M3GopMS9171LJQhKv2K1LNDWZZF5nnKqrFMfeIJpOgDoT3irU6wRUi2NR
TZeNFDFP7i+JDXUknnE3Y96qkXr5uzQ7rEkcD/5usO9XZQLXsXBefbY4VgV1
yHhtYcIBrpet4z3ieEk8b06WOPlhUfKzPnG0fBA/WrKZCVbNE+Zcg+JYuGup
kALxawOHR3nj4rira+XnwY2knpQUtWFKHFf+nmt7RZwn0tWWP0OezzH4woW4
tt5GqpCDim3c7wJ+qjDh4Ee5DzpcVBwsabiRQtwd02ZWxENFN49E07PEYzYH
bxYLUPHavp+LFxH7Ik1JT5iKeTG3ues2MGHRsi/lzMVUVBa1fptALP3Dgocl
QcVnowWrthFre5pcKmNQkUuk9GS4MhNKLRbLGChSMUXu/R8nYhP16vTyZVSU
8tRZgcQOs4Z/KlZT8ajX0eCp9Uz42SFwx3AdFfXUZt82E3sVlit/Wk/FidM7
AzOJr13d7Va1iYqvGZ2LA4hFXRfx7VWloovXinIn4ljDkmfV6lT0leRbaky8
TDlId58WFc8JzdHUiJNEddk126h48dSFJAVi1T8UfxOgYqHrYKsQcV5jgVyd
DhVX7Cz/b1qJCbsz/LNM9ah408mXc4C4Nlb7wOdd5H5mZydbiQ/6zv01M6Di
kSzZK1XE3UdyIuoNqbjnfMujQuLjO3w2Wuwl8YpYYpJOPLZcq6bBhIquRqq3
3hD78k6dsDSn4haZeOsXxIsG0gWaLKko+u71x8fEtz+de7n/ABXVeJlxCcTS
Kaq7vhwi+bmrKxBH/N+dsR4rGyr6SV7niCVW8kq93HyE3F9v+NKCP+z3lD/o
QMXqp59944m1NTfmtjhS8Tg9hPKIuFR2+NChY1Qs+uu86BmxyfybyVZXKj5v
K77xmril6+S9wyeoWPp9JCyV2KFYaUv7KSpu+2+HYC7xz2c/66xPU1GQdxF3
GbFXSKL71zNUfHvjxtkG4nk3V2Hbc6Q+GHTbbuJrxqtfd1yg4ndV/pwRYlGV
7/pHfEg8y2PCORfyJ/68r9OX1Ku1RJ3EQr6+LFvKDqTiuN3A8+0L+crqzrcP
puK3D9WqFgv5in9s032NirLt7zecIK61l7/fE0byoeJv84j4oF6HmuMtKsbv
6QvPIe5emdDQe4eKJ6UMl7YS//0pI9p3j4oRG+fcpUk9RiZ8L42/T0UcCRfR
Jt68L83fPJ6KihG6ux2JT783Hip4TEVTZw6/D8SijjIvzj+l4qFur/NdxClL
vtsqv6CiZc8PijDph18XAqrjkkg/6McUuBGHrTW+apZCxV3KW4bjiNe1S2vz
v6di0+vbL6qJXSE1+Vw6Fbn98akG6b9vPH1hpkVULK8Rj2SQfg5Kf6/HV0LF
xEVWBYeJl7n6z+aVUvEhZ4J9LLH9J9oJpSoq9mWkTcluYsLXu4aGvM1ULNl7
absKmR+N8u/4c39R8bI250wsmUdedb6FZ4ap+Mu5+MBvYuqVPRfX/qFis6I8
jy6ZX6Z9PT+iJ6mYc2kAhomrkiTLPLkk8PjVy1MHNZhQonnp6mppCbyW3Wvl
Quap40997U5ZCVR3rLhYQ8yVsGQ8iiGBe0QFi9W3MUGHI8WJa7kEWizJKhQk
8ziXxdbrUJbAnrHLawsX5rf5bq5IPQm8LW3ld2QHE0IMM4LldksgZxBXdw2x
te4avmcGEjhGfbRch5wHnJsFhT/ulcDMtxHaK/WYsFe8RrL5gASCwqew6Z1M
+FG7f63cSQm8bN1XVU7OH5m9zqZPoySQucGwZMyUCf76wQ/T+iSwte9rjxA5
/xS/7ml+ErwEV955M7sslAla6kGR0psk8ZpN8OvCNCY0OUirJWyRxB1XzYXM
yb5w5uabLwrqkvhRVJG/lzjpW7PM6m2S+FIw+zN3OhMYkesfq+2SRKulTjd0
Msn7jjQlmx8i/99E5+PzXCZUJq4pDQ+UxNKEvnxpFhNcmvJcxIIlsVaAvzme
mJvTQiDqmiQati33kCf7i/ZBP+P4MEkcu25BX1ZGzh/e+vrEe5Jo3mdttZzs
O5GOl7pKEyWxiK2RIlxN4sWomaLUS6LE3eSg841kH5D2/JDdKImBfdGdo8SF
1CWnzzZL4vmt38NONjFhJf/hHz++SqJFol673RcmDP3pa6r5IYn1esHboYUJ
geXzqQnzklgjGnqrtZ2cP8zH7lYUKRwrs6na85UJ3/P01olxS2HXrSWWWcRG
aTf+C+KXwofdZzC6g+wPDyXvHJeQQkajto9+FxNeeimf0lwrhftWpCmF9JB9
yr1uzR8lKfxrNN4ySCzs5vUtaYMUTh46UGnSywTPI1nWCqpSeMjQ+aLkNyZs
3bPLkBelUCPv4UxMHxOq5W1XN1pK4fS1YBfvftLfFeHdHpel0OyNxLfk30xo
F2x0mb0ihfSG8uS/xEVGckPXrkrh5fmNNduGyLytTpx5ECqFv65ulCsnXvu5
VKIqSgpLBPo6W4bJPtdC2b0mUQofvVrNaB9lgp6MQVVakhTy/se+IP2H9PPh
2+aYIoX+mVfW7yeebGfYWaVJIYbyPqsivtu19WJwnhS2TnPWpY0xgfX97Gv2
Zyk0+XpWx5Hsu0mrczeebJTCe66njKOJI1y5Mya/SOHRa2Ify4ntft5lLv4q
hVqiWx8oTTBh+nfK1+3fpXCZ8X+1A8RdGyaOlvdLYZjTiTLaJJnvHtoDFoNS
WLfoE2MXceTop/HjI1J47NehHw+IN4z3L46dIfFf6jquP8UESfWN91bMS+EA
T8jAaeLZ8xfk3nHQsKXNB2KJK6YWrSnjoaFpnbRwP7Hj3LId44tp+LaKgv7T
TIjhtvUyW05DBd7t5jdnyPw/KqVat5KGSqv4upOIHYtr/+5bQ0NK3OavFcQq
gbrnjZVp6OGvIMMzy4Syf6u99TVoONCfl+FJrHykW6tUi4Ynfo6khRFH5sXN
7NxOw9MZ1xWeE9v5ivjq7qDheP6l3V+IJ6b/+Gsb0ZC/MaNzE/l9wvpQMubu
Jde/MnfQJy7KdKZsM6Vhf2KUlQ3xzQstgZr7aXg3rjAumHjsy13djAM03NR/
9WcM8SF1I271wzRcJ5uY8pp45Xhe8BY7GlqqV9yrIQ6zvLAr1YGGa9VeZXUR
j6Zt5N3kRMOxbYkWI8R5Z56GbHCjobpN56DoPBP2j1wPXetFw2Mc7VkGxDkm
ukavztFw5/vQ+P3ES9/OCq2+SMOtdMFJB+Lfp9xvrvCjIUeVDcOb2KJ69b6n
ATSyP68YCCLOWt+9eNkVGg7tfLrxFnHwoMUdhRAaztwrVP2PeMBQxOzhDRq+
6PH6k0hs8rpUnBFOQ/OQEeVU4o8Cl+vjb9FwuU7GjyxiOTetSNm7NLTz26NY
NL/Q738sYiNpOGW/tqWM+Mfq5CXS0TSk5raK1hDvDXFuir5Pw5vCnWUNxGnf
5aMl42kY6pNNaSWW2d1iFfWAvF/TWHYHccDzuzSJxzTsixSd7Cbu4zFqufuE
ho5VkR/7iI2ceGLFntPwuQbfZD/xe2beodsvaZisNJozSExbfkF28WsaZse2
8gwR+13Z2B6eTMNaoT31w8S93QPxQm9J/T0pXzFKvGfHU5vQ9zQMF+uZW/Db
xzYMgQ80lElQsP5DLEmR6gxJp+FRaWGdBV+yq33Im0VDkb7NyQvXd+dft7ua
Q8PtgwqPR4j15XUVefJJfOPs6AvPe+M3y75SSMOUfv+lv4mpHR/+42TS8Kqh
0LufxDeFfH3TWaQ/MjcH/yAW2Kp34EQ5DX+gak0v8VVXwc2Kn2i4+XDprS5i
zpjPwk3VNDRY9bi0beH7WPd/3Kgj8XD0Pt9EPD1mVwwNNHzqLviolnjUdOjC
qxYaeh/QtC0mPhXw0dy2nYaVbQZ/sxfy/8ZXmdpJwxz3Kd40YragUO+lXhoK
Syx7slAf1lr1eRu/k/4SX7L+PnGzS+z9vn4auv2NUl2op9qS1ftMhmi4Okqz
5OJCfsaG1vCM0tCdr9n4FHHZ0nTurDEampXMWi3Ua77/zqxl0ySfqxr/6BNr
vRGKap6l4ZEK3mtbF+qtvd49/B+JR1z+g/UL8dN0WDHBLY3CJwWOLPTHWpc1
HEm80ogDSvwU4uf3hlvtBKRRpntOa6GfEv743a5YLI1ui/M1ahf6LzluJkFG
Gk1XHnkfQszX7tBkRpfGtaoRKWeJgwTWvuNVkMbb+ELLgdjnWIbz6RXSqPXk
5pwmsZtiY52eCrmf/S6jXjI/+vbFJ01tksYHlUerq4gd/I5ee6MqjQ70F70f
iQ+2jWyjbZXG7WKltdeI9aNEXv7cKY3HFMNylxMzixsDH+lLI7fExLgAMY7G
21gaSuOW9LaKYTLv1Peto+abSKPKc+2d2TML562+393D0vhE+2WsITGP72UL
zdPSmLBe1vsQmadpI4NT+WeksXS9cds2YkfnAw93nZNG3vNSQwxi5r4NA+Y+
0hj0V2FjN5nHQUu/+p8KlsbsezUbnYi5yzReP7kvjSd0bqfbkHnPSR2miBRJ
owLf4yN0cp68v3b4RSRTGoccFQ5M/F34fYxlJFsqjYoOHLQ64qJvCdGrP0mj
BM19+ApxYIbhet0maXQ80rDkOzm/KLYvDlwYkMbATSYFT8j5xvHKNqVbXAav
T5ZNTJPzkjX45dTDJTI4eua3cyVxmIqpsjVNBvlkZF7HEUtl6CY30mXwQcW9
D1uJlUtXvy5bLYNje8N/XCTnr/W30edvtGVwwmLAfegXEzIVrz3wdiOenNzI
HCD7QGxKuHiRDNr1LRneSvaD3HUhfGKnZBGS0kLfkf1FrUGq6q6HLCpIShwL
Jn576cUdiTOyyCxZYnuQ+L8qlgztgizudFV9RCEOcedZLx8oi1Wo6WtO9iGz
1EDT9ffI9Sd/tM42kP1GyzfWIE8We7ON+F0+k/OnR+hIZYEsSv1R6wHi1tD4
ZcbFskhx0mVLEX9qz04yKZPFFYcT95TVkXj7TedZfZbFiH/dzWuJLxWd73Hq
k8Uhbx7xiRomiO3xVAoUkcNWn88myVVMeFS4WFBLTA7VKYfkrhGraCb3j1Dl
ML3eW9qeeO/qH8/tpeUwY7nRqyXENxbZKuosl8O044eXX/5E8l9sIMmhJYfc
fnwp9pVMGN+qyOHnJIfHPh9etqecnBepeR2qLnL4uuHH6bXEEuusc3+5yeGy
L8njAsSbZaK9bTzksFlD58knsm96TAr93eYjhxy5IqFmxP1pk/0zt+Ww7/3s
cxeyn7avr62/mCOHvg1tF/JKmPDwp5gvV74crtLONH9B7PDKfGV4oRwKFJse
uU3cv/zLhUcsObS8m813lHhctoNeWiuHwa6hTwWIxQQGj0l8k8OVa/b/c2Ay
oaF0vdiD73LoqVz2bS9xTLB71qoBOXyv0T6rRcyg/BHaOiSHdv/qc6jESpNT
7+yn5JBLxPhKaTETdvXxzr4RpuOai3uXaRDzPzV4piFKxyO/rERXEX+yD91b
JE5HH5bXekli868ijxul6Ogx92FirIjku2HJrllFOqqWtlekEfsULbttoEbH
3H+xttuJtQOcNOs16Kj5lbprAzGn9otu6610ZDc9t1YkDslcq+qBdLTRrJFc
RHzv7cbWe3voWFBCya0rJPX5AJb32tLR19c/7zTxH+8/vPb2dHTxayhxJlaz
evHz61E6+nUunTpMnL14ceoXFzoKrN3Xs4uYFdChU+lJR8txo2LGwt83be6u
0D9LxwyOplVLiA01d/GXnKfjs+1R6YLEtSPJtXmX6JjEMj4wVcCENgffI++v
0tHgYElcEzEDNupuuE7Hn2w5q2piO9lvK5NC6djo17CNRdxXb/T72W06+pf+
ufqReFhPzvd+LB0Pi30Wv0+8WbHWTjKBPO+NIOMu8bm5K3oRD+m4mDPPLJR4
5sNPwfCndNxAl9DwI160Kjs24A0dJ7euG3IiNuBy95t7S8fyM3U77IjDOpc6
eKfSUezaZN4hYrGYG2u8MugYk6avYkJs4aUtPJJFR4s/KisMie+ZjA6fzKVj
rRVtxy5iOf5DGceK6DhnafdnG/GRb8LxvUw6uu7wu6ZB/F9hob99KR0PzSzR
3UK8ynvN7sOf6Kgouk5Fidht/9e1zdV0nKU42q8mTtp0R8SyjsT3V3jmcuJN
Pycb9zbRcThiTQed+GxpUmZlMx05tlsmyhBnPLFL0G+j44m8b/FSxNutyxx3
dNHR7MrTMTHiAI1L+vnddJQqCjm4mLhIQkVp2zfiLOgVItaviv6jOkBHe88I
Nz7iG68Mv7wfpGNIUJ/TIuKq4H9ZG4bo2DJ24So3sahD6oOkETqGea74xEls
pn0scM0YHbV8WWoU4igZWefn43QMdFJj/csn5/94tcGyKTrGGu/znieWqQ9c
/2iGjiNrfprNEdukqInR50k+Cnv2zRJ/PDQpUsvBwCfKNUdmiEUWZQld4WKg
Qeia2GniY+98BNQWMVDlQOH8FHGB9Xa+fj4GZrY6hi+YxvePJ16QgbKM7p0L
Pp1awLVPhIF7xxatXnCFbSCFU4yB4+OPNi94qYDevzQqA/eF+Los2PsDz9wx
SfL/G1xZC663K52WkWZgeO0m44XnKwldn6ySZaAaPJtdcFD6nvEABgNHk8Mb
Ft633UFobLMiA5vOZzQsfI+qSPVI3zIGMlgjswvfezPz1tD9leT+d3iMF+LT
52j6y2gNAxUf5zM5SPy0Rak//61j4NlbP48uxDc6u+HHe2UGapdarF2I/7Dz
vT6njQz0usqSWsiPvviBXtoWBlZ1CCot5O9RrnR3pRoD330cchYgnnJp6/TT
ZODKim1lC/lOzLdt69VmYGLJtrmF+uA8rtASrcPAI4eCaiWID0t2N+3RI+8f
bFu+UE9CJ50+vzVgoFzI6FoG8SmZE+WXLBh4NdzzxUL9skrWl26wYmD++12P
VYjlTw8xuw8y0M1uLG+h3mtLPQv0jzAwS2XecftCPZ+9mC7hxsDLLu8sF/rr
hsLWD6UnyPeEa7hYEvdUzr73dmdgenJL/EI/Ri4NeNPlxUD+rmvHF/p3oubq
syR/Eg8tu5hLxCY++k+OBDJQZ3PQh0DilysFHosHM/Be2MxoCPEh3/D4CzcY
uMbyX1UUcc7ayAi9KFJP4dT5twv9Efz4cnsiA9/XT1B/EQuf591jn8xAD+/Z
22PEsS4nxftSSH34cq+aJU411HwylMbAg0Y2CQvzrk+sjsmZz0DT3n/J6xbm
4QMOvjX1DKQvclb1IJZMP3Lz7AwD2z9r3OIn8/nJy5L903MMVOUzq6USq8Su
k/fnkEcDKZ/lDGID34mUEB555L0IPJuJL+neqotbLI/t0c5PbIi7a/IkipbJ
40YaZc1H4uQf9DgRI3kUp3qLnCHnS0hCsF3HXnl0V3nJDCB2NPu14o2pPFJm
MfQmsVxOzltjK3ksYKXqJxLfuHWYFeYgj/XCb3y7iV3U7o8IXJRHi18jMZbk
vFsaJKHP+1weRZ9xftMj5+e8xiXhLy/lMYivaYMFccuvns/PX8vjOj/bKwvn
7W2rVJtd7+RxfcN/uoHE/9aanQnOkUfP3jtLC4jb62494KqXx5g1Aau2s8j8
ujpxtL5Rnszn091GxJFbj6x50iyPklUB/1kTGz5TTtvRIY/mH+gbLxFnXagq
v9wvj+nWRoHZxPfWq94yHZTH1T7r7SqJT3fHWygOyaOjwgWdNuLVRic6C8bk
caetl/DMwt+/KA1Pb0/I46ra7AkBsl90fdjqZjctj6mXYnpliHPcnmxQmZNH
u7nG+rXE0fKCf//9k0e+TViiRfw/qV6VCQ==
        "]]},
      Annotation[#, "Charting`Private`Tag$251130#2"]& ], 
     TagBox[
      {RGBColor[
        NCache[
         Rational[71, 85], 0.8352941176470589], 
        NCache[
         Rational[2, 5], 0.4], 
        NCache[
         Rational[77, 255], 0.30196078431372547`]], AbsoluteThickness[1.6], 
       Opacity[1.], LineBox[CompressedData["
1:eJwVV3k41N8bte+EYSwzZiqKhHxtoXhfSyWSJYVCJVRKlkgloSwlUZFKKiGV
wti3rDOWUrKmEEL2tWgj/T6/v+Y5z2fuve97zrnvc88aV29bdw42NrYKTja2
//+au4+1Vo9HGEY2HdM2MzAz4DKR9emXcYNk7/Qi+pFhQ81Hd5PzZfxBN2GV
xcweLhimKoQFrr8IVxr0HyY3k8HiXVfeA5lwsHUOXK24WQEUYuSe/KNfhbkB
lSGdi5tg2fzIncPrY2HBq+vwk/s6MBHewTqceBNEhP0feGYbgr3bz4pbMglQ
6zbfa/fHBFgmssXM5ETIDh8PaNXeCeryBowF+j3I4d8qbc5nBckch56vS7sP
g7e6rmmW2ALf4KXUfesfwsS1O288dPZB2UDbO6ZdCozECTJIK47gY+1m7pT4
GBYkwphxIi7weVOUyXWZdOg5u3Dp+eUjkPBIunrdgSdQcWb7pXU/3cF8VebW
yuQM2Lxr2KDs+jEomnmrPUt/DmSfO1tG1p6Cky4ueVGHM+HjfkEHrxs+sLZ5
Vm112gvowPxVNqv9IDZLXMlmfTYcGtvLpe0XANvk0tPHj+bAsEHGwlfNQLhY
nyRaY8eAPuZQ5Rfuc6Clo3LdMTEX4nhOq9K6L0CKpFVktEwByLYIxZc/ugRB
7+6w9pUVQILmwZ70qsuwL2KAQ/5AIfT62upQRsNBaNE3pDy5CG7gnx3uu6Lg
bEfC2Sl6KXzAl9m+p2JgT8znopLqUojneqVX13gd1EzXL4YfLgPux9R4SeU4
GM4v9pVLK4ffePJMPttNsInv9ty9vhKc9KpMAtgSQMVC/rlsQyWoe1TMpjQm
AB/nydGRo1Uw/ODXK56E23CwdCW3yq4ahvc4ZR/UugOSG26oOSTWwI393Jmu
SUkQxpeveFWGBUcX++yc/qSA8o6bV/J8WPBBKOfZQOhjaIvwHu9pYMG7nwvK
bPypoMCp8kLtTB2knaFM/pVLg/q/6WodbfXwuOLOc7/9T0Doe6I2PeY1/OZ9
tc5aJhPufj5vUrjSDDYnz0ZcNcsDI6pjet/e9yAbeJ/N+HEeTOzfzM2X9R4M
3Z/Ph//JA9rUuSNZqi2wW2qsJzU7H7yP66xj622B4CuaKkJyhSDulvPsiW4b
sHt5HxcUKwEHx8c5c/Md0LI6yErOvBJme+wEUmU74UHtzTNsmZUQ6cLnvsek
E9i7O2JUBKog/4i3bFFCJ2xa6xnj0FQFIqcMIoI2fwANdVUTj2fVUHfp036e
4C7I1ol/ralZCxovxXiofN1Q2mYVsG1fHbxWqzv0Tr0b1uxLSy26UgeHcs+W
X3TshtOaWo6K5XVwvajf50tmN4zwX6xnX10PY9VZPRmWPWBilr3oN14PDzt3
5v4X3wvMTZwPOM43guC/MKcdtH7YoVoT5RLVBHeP27uobO+HpoSeuN+FTaDQ
oXJI7FQ/dBhkkjyGm8DwedeRnop+CPo3/SIL30Lp88TCYrUB6D7TOvLux1uY
3jP1yqJ5AOJWXvfzOTSDFn+XgeHgACwLb5QRvNwM5ytrKtV/DICdh71lQ1Yz
8G64Uy1J+wIDq3+2HeV4D2tWjFj9Xl/ARE+4cvWz97D32Z2m08KDEJd99Iy0
XwskO1/a5bFmECxtA+ikiBYYFPd656A9CGLXFtz677SAd7DxewPnQYhNuCUy
8aoFrtpOt/FmDYLaYVv7Qq5WqFg27r6/awh0zLZkJEe3Alee6oHYQ0Mwe3VH
xdGkVjA/Kt0b6j8E75c6NZaft0JX6/Rn9+Qh+FvhpRnW2ArzGXe/bJoaAkVf
1e3/ONpgnc3MGPPaMJRaTZnznmoD2ZAd+kcfD4O+OIU9JqgNRLNSrgkUD0P0
5VrLzitt8Idvj5rN4DAE+hw6W5zaBi3Vxaf7dL/C8VcGJfXtbVA3I1oXtpvA
AxmsC/1tUEb1JK9z+wo32IU4liba4MlZaumJuK/QLfuty4a9Hc6rh638+voV
OvR8dwdsbAdvl26r5KWvwF7YZXJOux3cYjQfg9gIWAkcmTaDdrAa+2oSuXUE
fr6bIlnatoNCivlVUvwIHOTKv74Q0A4yzWndRc9GYN3dbbyuF9tBZHl54/7K
ESh9M3PrYWQ7/LbPaU4ZH4Fq4auXIxPboXmVhIQajsJOSo+sXEE7MA283Fv3
jsKRly/Pi5S3Q8mJ+iL/E6MguGVgTVtNO6Q1nHUsTxyFA/8NdLQ2t8PdxdZM
l5ejcNPAIkOksx1i5Tcus9eOgsRfe3N6TzucDfn80Gx6FNS9EmIrRtrBK0tn
bpJjDKJcLGctptrBtSfOKE56DPz9XqXlzLeD5Wbj4U6TMZg8+SXs11I7rJ3N
2HAkaQzmGyN3JIl0gJQcWxAPYww+Xrp98bN4BwhZOL59XjcGuSdipn+RO+Bn
hqD33NwY2LU9/VRK64CpDrfqeJ5xeCEfyXdobQcMclSKbaaOw4lVtW396zrg
rYtPQfCOcYjcqp3opdIBtTGvudc4j4NzisvWC5s6oLhsrT3Lbxy+jbR0uWt0
QCq587fAw3GQahY2btrcAXdM1Syy88chrWtd6Q79Dojxi0q2eT0OFJU1Z1K2
dkBgsx7cXRiHZhk+oTHsABG1wq+v+SYgOOS/a8XGHZB+XT1miToB/8ZZXMdN
O0B/+oWG6n8TEPZDu2x5Wwe07lL85LJtAhZ9Y6b8dnTAsZepITccJ0DyxJHe
JrMOWBGkra/1moDujMnXvOYdkHDi3tvvYRMgzD21sN6iAzY2SZxelzgByo01
yRt2Ef0p35Cxz5wADeXDbKKWHeAQLVh9pXICZL7tdekm8Mx4pEdZ2wScnWYu
XNndARE7OYSnRibAY9aDnWrVAdTnwflyS8R6w4SaeALn8f12tFo1CX9m9f3m
CGx2zJ8tTH4S7h4bttKw7oD+htmMvM2TcG6yINGRwGcUT1gOW0xCqurJSx4E
Fooa+S55aBK8Gtx3//976sjhpB3+k2B08p72/9frbf+M565Mgpxsst88sX/L
E4fRzORJSPZNgTsE9uDuuN7LmIS9WwM/yBN42c1KS6RuEor+xPncIeqPZ73p
hk+T0OD7e/s3oj9lhe1hvtOTYLd8+JYWgasv1yimsU/B7SGpay4EP/uGtjZ3
SE6BaK7AcR+Cv2njEn8e5SlY49x0xJPgNzxVk6JrOAX7PsTk7drZAbIcOTXH
baegMUYhRorQY0fNE5F356cAtjqVHiX061u9pnAldgruhn48O23SAf6hyQfU
06ZAMXs4yYnQ/zHEP4tvmgJJyvnun4YdoPtIxKqufwpmNvAcVjDogOaVq4s/
vk/BcLMydcuWDliqCDXeT52GZ8d8VxQJ/92SWx67pj4Npl0t11a0OkApODCu
wnQaHn4wla0m/Lp366ne1V7TcHWrIie3WgfklB04M1oxDU9jdb3vy3fAdtku
qkzbNDD3sfm9X90BvedsmeYj03Du3YuVWbkO4NfbKZotMgMlWt2nf0p1wJFi
nUz/gzOQKTwwoyBI3McCsT529lmI4J7asHamHZxiluyGybMg6L8lsH+8HVLd
vjbVq8zC5yx9vPq1HVQkS0uvOcxCaDYfLa23HYzPHLotyZiFLWYv+xdft4NO
sn1GwqY54BSZGTF93A6OV95+idCfI+ajWfjg/Xa44G8kF7htDqqHv7R5E/Or
ZtfGBMcDc/Dg+C+T/dfaYdfflTBa1BzUCZ9KPe3fDoddMpyf9c2BZnxwzIBJ
O4SbU+7dGyfWF2zljjNohwydGx3RC3PwY6CTR31zO0yJnLfwEpiH9I3Xd5sr
t8OZKks9DZ15sBGPvTy8qh1iVi9KvLo+D9Tdd0jtH9ugaNDk7fut32CZN1/j
iWsbfDALm7++4xvQuLgMJA+0wY/sSvIu228wJ2rafWFPG2wO0jvcePQbuD6J
Ndc0bYMS0qYf1be+QSDX5YO4rg1KTWVX5419g0YrwaDFr63wKmPudELCdxDq
8XS74doKtZ4PKI5TC6Dg2rJhxbIFFtcbrMry+glzEb8OjZ18Cxy/X4hS1v2B
X1/utNaxNYLOv0NFe7KXIXfl0aNfmix4G67VXK/8D170WPitHqwG+o3J389n
2LBwlObbeLUcKg+HPM/7zob6h6oD/P3LwUWT5Fj+iw0r83pOqB0sh+QP+iVv
OdiRb3fm2rda5SAtF31mlsyOt8Qv+2cPlIF4ptJ3LWBHo3WHjgptId6hLPep
qjh2HCSEl/1TApM/+/s61Tlw/pjW07GUIig6GldrrsOBRn+jbgZdL4LQLsOM
qi0cqPP6Do12vgjIxQ+8nm/nQHPuJOlbe4oIvxxYvuDEgTl8c/bavEWQtPBB
RuEKB+b5eLw96lsIZvPv7Pz6OXA2Itz3gk0BkA4H644Oc+Cd+pkXHFgAfS0q
VKcJDnznKJV6V60A/BnXhrYtcmD4lfvd3wUL4JH3Tj8ZQU6Mtk3fdawhH35M
s+KqdTjx/jURMVujfEifKH8jEsuJfi7yGs+M8uDUHSt5z3hOVO7IvnRNIw82
mw4F1d3lxP7JgE+h8nnw5oGA6oU0TpzUCQ5N5c6DeWvHuPESTqy4WDzQ+CYX
DIt/7GENcaLRiN6ecYdc4HOLfkkf58Qbt9IaRS1yoU2Uxh00w4km8m+6rAxy
wd1zW9F/vzmxYCqvibw2F2LkEqQfiXChdJOUatcUAz5d/u/zOT0uPLfgapMR
xYBU9TrtTkMuPHl/pf1aEANOfnaIVTflQpNbb6NveTOAbXMojO7mwh+GbIY8
DgxYP9H82M6N+H499+g9ZQbMJbr+yTnOhX+KejTv0xlQZvLDVtCbCyXPSl1h
SjDA8oEcV+05Llx1q+GjxL8c8Lc+6bEpjgtL5M0/8mTngOHff5XRCVwYGhoR
fScpB3gz46VG7nHhxj7DZyFROZDEWd6YnM6FUuxu8gdcc6CmiH+jQBkXtn5z
9zlMzYHoIw8uu1dxoUPmwpf3gjlgJ/pfbzWLC1c+zZ98tJQNY8cdrge+50Kh
prmjHr3ZICL3dHZ4mAv5jmXtzk/NBtx3+fPQOBc+EFpHUkvMBr+4g02DM8T/
VdtHuaKz4QO79NOBX1xIP5Ag98YvG/i2LCT0/+XCoPGxdWVHs0Hfv+VSHwc3
2rzaEcPvnA0PR6649Apx45YDV1Jem2VDC919V48YN2p2ifRtgWzgcDTS7yZz
452js3dFdbLBo+m35MfV3EiaG4gYVsiGu1wfOLvWcWMcF1X9KzUb3hjkzXcq
c2OS41YzC8lsUGN4vmvX4kY/M7N4c14iZ45vL2/T40arAUXFr2zZcGut/PNW
Q24MyV+aGP2TBawD/xJbTLhRbW1v1J7FLPiR0BP+3owbN70VS1eaywKl5mK/
ZktuVNJxGzo6mQX7eRMOvbPlRifugBGx0SyIQZ/db+25Mcf7r7niUBZUntu1
tcmJGz1fd7x41p8Fc3lKym8Oc+NFtfmUxN4sWDvFJf3agxt/z3lVzX/KArt1
X7gbT3BjmznzXllXFpGXKr7X+3BjDyusar4zC0ru3PtSF8CNp5ycKu50ZMFE
S8B71nlu/HhPSy6rPQuoArYVzBBuZG2nemgQ2NJE7UVtODfWeNhTlQh88YLA
vZqrRD3kizWxBGYUjkRWx3LjF4pnhwex3+BMrX9VPDeuEljXyiDOk1B65Fp5
lxuXgn6rexH1bD8cZF3xgBu1wwI8k4l6zybZG75K5UZTAa95Q6KfzHZNlfKn
3FiWyrl5L9Fvr5CobNlLbuT+Ufi8fzALRLZP8ZbmcuOhFzsK+0ayAEMaF4uL
uNFI5n2tLcGnX0n6UFE5N/6yK9HdSvCdPh/aWlhN6DfdcP4+occHZeeqgjqi
PwW5CZ+lLOJ+62Xlv+HGigNaX1+xZ8PJD/NXcju4sb8teLJ0FeGvVc1nGJ8I
PaQTM05IEf4yy3TL6ePGah4jy9v0bNAqd8WsMW5Ul7uQYvMf4a8FQ7WX09yY
x8s3NqxP+EuVQn3xjdj/1G6bedNsWH7U/vPZMjcGRUmkndlP+OtTzten7DxI
u28gPudO+Es8pj2DhwcdT59lDPlmAyvcNCddlAfDk7JO6F/LhpjjhR4pCjxY
FDY29oKZDROYdUVQmQePHCix392RDTukn2Se2cSDTZ5/vC99JfzfkDCzS5/Y
7zbX0RT+HDin4H/mtxUP1ufna5Q45MCHpRN33fbyILvzcMOUVw5otR8pe7+f
B/nXvDcouJwDc2F7Vp6486C2ccnaZUYOePRrRNoG8WDh4P1cXX4GsIqUn1WE
8qAg/zc7OpkBa2PXvlGK5MHYvcfirOQZ8HmruMi/GzwoPCVZEmPIALuk+dsv
Mnhw4bDh3NmzDDDay3jC1caDZ5MWeAX/MOChyrMG7y4e5NLqGAwXzIVlzpTx
7l4eLBsNWrNDLhdK8uJUc0d5kO6srJFulAtqot6Fzn950Oz2rZ/l13OB2qRa
V6TEi0LbHMW0NfPgfOq60TVqvPj24fYw2s486Donx39dkxe95yqGdh3Mg1tK
wpZHDHnRkc3NKjAmD/gjpzpW2fGi6kpE3+/xPPiBL4aPhfDivP0HX4/cfHiV
Pnk/MJwXfds+PCh+nQ+X+FT2RF7lxS08pWUwmA8iLS9r0uJ5sVsg0OI7qQDW
H8x+2PeUFz1NQv70niuAfcG5DnYtvBje/u+Fs1UhFJYWv4U1fOhw6KpTg1wx
+GuwCshMPswy0TN/qVgOHlqrU2428uHDyKdv/XaVg4POhWtCzXyIjlGVu3zL
YYu+livHJz5sHH74Rqe8HDiM01fNzPDh98I9wvVWryDOJtyzTpYf9d1bz/Wf
r4BMH9PV/n78mNgvcUmqtQqS/VIEZwP5Mfb4HlOlH1Vw3X/5x/Fgfjx8w5o3
QbgafM4WvDt4hR+/qCdOBGpUw+ZQhSCLh/zoapXztjKoGlhxXB/WvuFHmfEj
5hWCNdCfzbrWukYAT/9bMBWVq4WWaa4pDUUB/EQpzuJRrYVqlW27ElQEUPVA
dOCXrbWQklknZL9ZAHOTu18bOdWCa0b99d5dAsjz32VW8r1aGHnQGDcaKIC3
dR7n6Iow4UMv35xZsAAejb4dqkZlQgNlp3XmJQG8GZB49N8GJjy791rU67oA
Zl+O3q6+jQmet9/c/JYqgOcO/bauOseE6Zi38X/fCaBb1DWrtT1M6GsSWnBp
F8ABqqpJzAgTmgUs7ao/CqCgi0/263kmZF95J3F5SAAjMrberuBlgU94822+
3wK4ZZm3N+w/Fhxiivw4viKA0sk/7oZsYYENh9W+Jk5BdL5AG929jQUaoe/J
sSKC6LercfCwAwsWglrukBQEMVOsf9ThAguGy0R/+W8QxPsXzgYNhrOg87e1
wwc1QdRIm3ptcJ0FRYGt0vf0BFHw5XM1zwcsOHu67R7NShDrpTcZPypnwbE8
8T8hdoI4qlj/sryWBY7ztvu/OAoi5eANrxevWaDv3S6b7iaIm/kuLXF3sWDJ
s+P+hvOCmCI59SB7lgV2Os431UIEcVZ0bkFwkQUv2UciNcMF0TBkj6PpHxa4
3P3paxAriC/vORjv4KqD4iOhR43jBXFvjaupOH8diG7id95xVxArs9fsLhWu
g5o6WTObVEFkjDwLTCbXgezNNIN9TwVxUxWP1CfZOvBzUtE88FIQJ5pvVnyj
1YHCdwOae5EgLmLX6sr1dRC1+vDC2TeCmCuebfZKqw4GJsfHg98L4r2cU0pj
m+tAt9iv/1KHIJK/a4t916+DCcvwNzF9gvhaJOdvBtaBiYxw9c0hQTx45Veo
tUkdJA/fLkwcE8SuqZ1C3dvqwDLoaUrKN0F0zyPrxprXQcZ29cQnPwXx3I7R
faW76mBFrPRa5rIgknikztftrgP7z0ZhOexCqCOgNZBnXQeMZ2/OFPAIobXe
/YYw2zrg999zslRQCKdfu53SsKsDV+g9XCkqhIpXjorX7a2DMgF3e6akECrR
jOb17OuA9GF6V6OsEAY5W5vddKiDk4/PGL+jC2Gg9Eu7Jsc6YJ38t7lNQQiH
bNftGdtfB3K6V1S7NgihYKdl6NiBOjjDKSbfqyaEx4u9pd861cH75nvSXzSF
0HHdNft45zpQSlorMqIrhKnHHc4ZutRBqPsLzkkDIYx8srv0HYE/qWv9njUW
QsuGBFujg3WgsfxqZmGHENZs4gq9R+Dohm3Dv3cJ4Sl9pQsfCDx0q/nTio0Q
7v6yNewXgbe62L/ntBfCjsubXv8j8O0NAyw+JyHsciq7PkXgmYVjZcKHhfDg
VmO+KgJvr57PEfcQwnuZH3wDCfzo2vknUieE0CZ2MyeZwL/2cd6n+gjh+MGO
hSSiPuu1MTfWBBD1nGu6yEPg59MSkevPC6HXu98fHYj+OEofBG0MEUJJ/Tn9
W0T/B8LX+6qHC2H0hrGePIKfAqscD+2rQqg68eZbGcGfEEXXST9WCOON/yvK
JPh1H6m2gXghpHIfcbpE8F+Zu3OH6V0hNHN2phgT+pCD27bufCCEAWkflCYI
/RpJw4p7ngohc91prgVC7zX9J+UcXgrhNwX3rfts6uB85qK4cy6h34nTiY+t
6mCjEe+KRzmBdeTDFiwIv2S+UPxYTeDZ9dytO+tAS8LaZme9ED6BuUfxOwg+
R++mb2wVQhP3cupb4zqotjZoTv4ghC8M5EOMCT9vK/vyU7hXCPcUyP9+ZFAH
u68rW8yNCGGS0np1Md06aPvR7H94Sgijejd7rtMm/Hro9MO2eSHsMeAoWqNR
B4c0X80XLAth3BrXs+0bifv3yfLuOXFhnKRHm60l7t8P4281E1LCaFISkR9M
3M+gl4mTB+SEsbq2RpRJ3N/wkH5DQyVhbNKLixZaVQeJ63y/chgKY88TgdqU
FRaU+iZoxBwXxk2DaYr/PrHAsEfX6e8pYVSwVd4g0cmCWtPPEaf8hfGvouIt
cgsL3kit/2QdIoxGuUGew3Us6K0oDpG8LYyzV2bfP2ewgE2g5+3DamFcfKwu
w3uZBTtS1xzNlRLB/UzRlH1UFmjdFVlfTxVB4R9llZOSLFgduzTcvUYEZ+8m
lAWsYsGfc52uXCoiOFfw4f0xDhZk2Vx1sUcRZN8bJvx+lAkk9vm9f4+JYHXj
+FIxgwn9B6tNd5aJ4LB1pXrrFiYEyh1c+8VpFSoqZfbRDWpBZWqvYJelKK6y
m1YakasG0qo5PtYfUfxWQLeZvVkOXFX3c+STxXBFtfd6WlAxdG81Net/KIak
PR0zrz2LIadsaiDpsRiSV+WV/nIshv1FBuLiT8XQJp6zwlu3GHKz+v3Z8sSw
yVvvNWuxCFyS5fU/N4jhn3afy5J+RVBy7gUr8bsYlnXdn3tO5OnYn3ucbX+I
IXuDUuni4UI4ErC8KPxbDAMW3sZZ2BaCiK+lYsSKGOautnkmqVkI7sdmr57m
F0fniZDD6xYLQNxe08qaLo6dG7kOmgQVwAmt8k/8FuJomf4vavWNfKhu6XxZ
YimOFTpCByiX8kHSay7kqLU4xoudUJD3z4eqJ+vW1+0VR5/VsXb7HfKBJHXD
L/SQOK5yPZ13ck0+lP92E/wZII69m0xb9hblgWhiSN+Ts+K4L9ezSP95Hrhr
JOXaBYmjrbB5snpyHqw68d4+L1Qc6f3xzdaX8uBIr1661zVx9K8ItvOyygPB
KhGD4RRxnB+v4Q+YzoVDBzaIxqcR9bStdUz6kguFP02GjDLE0ftv0d2uzlw4
qH7u6qMXRH+553/er8yF/MdDnfuLxDHmp/XI/pu5xLwoOdXaJI7UPHUd5a25
wFjdbhTaLI4K1LTjIhq5wF0xLbGpVRxvfXm4kaSUCzmLa8tjPoijxlhQdKhE
LnAevc5r9kUc/YIH+n7PMODFTteUyh/iaOia9PtzJgO0VNYYwm+Cj1rZ/Btp
DKgUGeipWhJH7s+veY8mM6Cl3Vmqho2EWuJxlNBYBiw4O8YyBUj4R2F56JQ/
A4JRWsVUmIRHYt8G7DzFAB75rtesVSTUqblfbn6MATJjdtz1EiS0u3yht9aJ
AYZ+1hcaaSQU9R+Oid/BgAa7VbI715BQLuN0X5YxA6w3Nxe/lifhv0Od5fMG
DHBdtvj+RomEunkUv59aDJjsE7hpsZGE+jU6C6XqDPCvea32VpWEIVnRdk9V
GBAVucPznQYJwXRwkXMdA0SP8/Dt1iahkatl1+k1DEiyqHvSvJmEIvtzu1bR
GCCvFm5ipU9CqYenTT/KMuClqMmX91tJKFb58fg7KQZof2cPsQYS2nzhiJ+V
IPjprKa2GpGQw2iOH8QJfpIMHdq2k/AbRy3nUWEGOAb/XbTdSUKL78clUZAB
gwdfxbdbEHw8k7m1g8gfJ4yD/rPbTUKrzbsrg3kJPhX033dYk1DoitvnQW6C
T97fJ/fuIeH7irv/BXIRfE4UC3zYS0IBiuiyPicDbrw982yfAwlpWycvqHEQ
/OZob+/aT8I0G8p3G3YGpN5cGLJ3JvS66Jf8hI0BKv75YR8PkvC59JPCDQQu
3OdHd3QlYalk/MKrfzlgqPdfxSc3EjYdYuy8QuAGytz+/UdJSL598nMhga1X
sn91HyehQoeuqDyx/tOAV+KBkyRUuRRbnUxgV6aKVu8pEu6bfaNtRpw/+WSy
1cmXhO3DI+nriPr8r2R6fz5Nwq/h1UbaRP0rnseFXc4QfrlAgf/3F2Wp9KLv
LMFnZkbzJNG/qPqo2cEgEh77+Wt1PMFPknjGSH8wCVceXXf3IviTX3QLPxRK
wpSdDW/OE/y+7JJf++USCefN5oLLCf61ywarDkeQ8N5X/RebRAm9kh87D0aR
cJ1ldXAXodeOkENLrtEk9L8eRs+XJPQ7TL83FENC4b1HSmulCf1M+3Tc4ojz
zHVO81AJ/dY/6Bi+SUJ2j/zTF+kMWJyUFR1JJOGuAdk+QUUGJDwYbUi+R8Iw
ZpX5hY0M0LQqCNmTTMJgYbc+ZcKfvnmWs9WPSXgrq3mNiT7Rn5vs08B0EsYz
XNdkAQNyJEdd1J6S8MPUtdG92xgwfTa0+f5LEvI2he5zs2FAjLJlpG0OocfQ
rPEbewZs7JUx5M8jIeu+frC3CwOOQ37WmWISPpmqsTl7kgFfuUdibGoJf70q
d4i8xoDw4jxTvjqCj6SCR+PxBH/HQ5YrG0g4GqHwM4a434ffSp9UeUdCe1Ko
bEI2kX9vWVjwfiRhpd2Ll086GXDBVJqzspuEfPnOSwIDDKD8GC7z/0xC7ccD
BYwJgi/Hi8qDgwT/HvX+FWy50EnP5a+YJvhJJVF6N+WCf2twzek5At/cXm1K
zC/SZfNzyt9J+KJYoHzaLBdsRobG7vwi4fCddeFsR3Lh3Utyox+nBP77Z1Cl
mJQLdXoXIpVkJPCm4k3b4xJ54DZpZthPkUC9lt2CzQp5wPlA8sdtmgTOpz6/
7KudB0ZsOe6cChJoVyDD62+fBxX1X0z71CTwiFm9quvDPCjcs4MzwVQCDf59
eZK3OR+uWJREUHdIoPu/yxk3zPPByWQD35OdEqj70nRDqnM+cGgKChftlsBN
tkdKXcLzYbf4e/JHBwncvyTD1OnIh7GWfcpULwkUa3o8uDa4AGR3e9ik35bA
M11GlNvzhTC9ratd5a4Esu/k3rdToAiqDcz2FSZJ4MSW2p/r5IvAQ1X5QP0j
CfRhJd7ft7cI8oVm3MaeS6DQelvdK+VFsKsp4KxKpQSOvAnmrowthhCziEcF
IxKotSHDPXNXKbS5HHNSH5fAtN2Wix+PlYJCgIXMy0li/2i2Q3IRpfDmsVh8
2pwEXteBPV8rSkFi6UHkrT8S+BmrjQ+pl8GzrCIvHxFJvN60pdpPuhxaxMe2
qOhI4gYN7SrruVewdkPTr6e6klgWFay4IFwBAZBdKL9FEqkiHYl3NlaA7En/
TRSURCEfw2s9HhXgVscmL2BO4Ktmj4w/V8CvQBmBMWdJpJieD/zSWAlrPpt/
TIuQxMZ3fzlmzashunZLzt4rkujfkqOrsb8avj1VieS9JomhItHhHserodZP
ROvEDUlML3TelhJVDW58bXEa9yXxTqFs/k5mNTzTdNxRw5DEeBVF+xWdGhCV
MaedzpfEF7yj7aRtNXBuRX9RoUgSScrn/ortqQHz19S0K+WSaPVaAOtP1cCk
y8CKVb0kBqWIz/9LrwG16KNFfT2S6BQb024qVAuJ3g7Xb/RJYmdjwuan0rXw
z26nm/EXSXx9zXLNhEIttNA3EhNKEs/tGbq9inh/+RbOeHnNS6KWIhQ1naiF
7qR+U/qCJDIbfBYVAmvBOLSF0vpDEr/9ZPzdf6kWxC3yXmstS2Lk1tAXB+7W
QsFAwLplHjImlzxuS6utBWq9x3IWPxk/PduY1vW2FiJe2LcfFCJj5a8F7q8f
amHfGb0wphgZ1UXJ669N1MJPwb+90VQyyuUmbl9exQT9zeEJMhpkDNp8SBf3
MOGDq4zOAy0y3h4yGzy5nwmnY7O7Vm8m43jXjdsBh5nw8utHWaWtZBzIrtei
eDOBlqD6WGc7GX/93LGq9AoTyqpqjcvMyMi/pvNeQywT7Cfthw0syHiS91lz
XgITbhhfUtxmTcbOU09Z9BQmcMx/yNqzn4x3zdONHQqZ8JB60qrLiYyOghqe
1mVM2GLGPr//IBk3KqvFrK9igv+jjVqubmS8Ra8P92pkgmhTdedXDzJe+nu9
uu8tE7J+7A08fpyMe9pHq9VamTBiGVrmc4qMi7Upgyc+MeHSOUmnBR8y/ujW
9Hb8zAT6k8y/gafJuBrvJ67/wgSH5Q4MOUvG3Rc+3jw0xoSmzA0N1y+Rca3d
FivHRSYc+1B5TCyCjFwRmaydv5jAxWEncDuKjOtc2+IpS0wwdLxomRxDRku+
f2vc2FjQHU6apceRUbHEy7aHeL8HMp7dSLtJRvjnVqXFzQIGb3t7ZiJRr3jn
f3H8LNileSxA7R4ZfTPvPbshyIJxl7/kvPtk3NUWbBggzILI6Fsl2g/J2Gy+
tNGAyAdrixT3l6aQkeOT1/MxURZUfnm1tDWNjF20VbOB4iw4IGz7oPoJGfn+
/NGaJLHgl+6ooekzMuqtUc43JvJGgtuFgYZMMlKKPB9fJLNA/YbYJYssMhqk
Hdz8SIoF78oz5N/nkNEvJexlujQLPEe31NnmkfFaKkU3ToYFPKRWjw8FZNR3
NhY7KMuCVEMPvv3FBB+nPp2SoLAAPJeefy4lY5JTfFQOgXtv37A4/IqMcdKz
N9WJ/HO2Zt30cCWBYzaz7hBYYros9lgNGVu+h9p9JXCutLX6FJPQ59HNszJy
LNht+rXVu56M3pNL7loEnvA+f/p7Ixkj8mRtdQgceX+VZGATGWtpwn50Ass3
pBf9eUdGJd+iP7PEftXf9BwutpBx28by1c8I7ER7/5u9nYwlu/ylzQgsIuNX
WN5JRnHqtXEWUW8NSdI34CMZVe8Yvl9HYH+REpVNPWRsZNspeILodz3/gbGx
zwTfVYL9CQQfHzlX0lIHyKh2K/JaGsFX9ErKQachMn7ndrS5Q/C59bcJhTxC
RqnaNz4+BN+z30c+vB/7vz/rN2wi9EiduXrr6iQZL+zpKW8n9LIbV9ltMkPG
V7a6Hi6EniV9fnVF38l49eODlfWE/p6fJMN8fpDxyZLicXfCH3IdJVuVf5Mx
/smf4WjCP5der+Q/WCFj39Ax7hheIm+yHnvbs0vh9lNX5Y8R/hutNN0oxiWF
x53ZtqtwEv4riE4N55fC8S+jkV4rTFjJVnUxFJJCO/2vlEnC34znLTK/RKSw
Sdk61eY3EyQfkW+ekJDCcz5eJ7u/M6HxXumudVJSWE/Pk/87x4TzCU58/TJS
+Fn9aj7/DBP6rqaG2NKlcODVD/hC5Ndn/mqn9JSlMPUeQ+VGNxP2e7du+K4i
heZPF5p4u5gg7On/9eUmKRy0P8l2op0JfgfLnFZrS6G3zB62xSZiPphvt+BF
KRzzs9go94oJzXQXpc69UthQuCls8i4TQmXZh2MdpPCPk8OCFjF/NCXTH5kd
kMIeqU3/ecUx4a7ABPnVISnM+TrbmBnBBNfFAO60E1K4O2Iw/aAvExbfXB/0
CZPClEONSR+3MaFXsPPY8mUpfKZrVBaBTKjdRZ2NipTCWkmeveuJvH2jOXPp
4TUp1H7UcMVYnQnKbQ0S725L4cYEvbwJGSa4fGLfsSFTCtVTv96UmqyF+tGA
F1/apFCwCHqYEbVwl8vF31ZBGtc8ZNMtSa2BlSNS2q3rpbE1dO3Y/vs14MZs
WbTaII0R/wqO/IqvAfVLJoGWatJIk/stqhBRA43/lM6b6Urj1GFKJB6tgZ9/
vocY7iLWW0yeeKRcA/vmr15T9pfG3HIxlfPZRP7vK0zlYEmjWcujY8VOVcAd
HGan5yuDv9Q8PLf/KAO25y45g+KyqDAfzGQTKYb6qa5TjyRlcfEfXbfzbxHE
qNuoOUnLYpUer1vudBFIlZhkdcrJ4vaXGpSwd0Wg1qD0olFJFgO+vr8fcr0I
nL5+y8g2lEXviwZfuFcVQemaqIfnPWWxq7LVNkO6EC66s7ls9pLFuQCX4jj+
QjB9fk5uwVsWL38NGb30pwBa1E8mewXI4v64Bvao3gIYA5ukQ6GyeDW99CHf
4wIgu1AStyfKIv44Ps6rUgB+STnXxWtlUep6sNkX4v1WvJwUVcuSxaiDb6Yv
GuTDsktkmF+DLNaeev9IWT0fouSdA9reyqLxFof/siTzIfmlgPOtLlkcurij
w+NLHtRVuquIT8tifSo153tQHgissVlfOyuLLwfTaxK988D68tbVft+I9fof
TC2P5EH3DpJE209ZDC+ucvhhngczLdVLNzko+KaqznUbJQ+khyhNYtIUFDW5
VGNcnQvO23jramQpyFfAprG3MBdSn36r9JWj4GLjf/2XMnNB5eTrvNa1FFz1
7JWQxu1cMFo8k3RTlYKysY8TZk7kQqS9a4KROgVzDhysGz+cC29LLWPnNSiY
xD/px+WQC/suKlyy0SXOr5BzSzLNBU/etuNiJhT0o2gdtqfnQs7xiiM12yhY
UuJi6EzOhYWmZ86+ZhQk6Tm8iRTOhZAbITatlhS8Jim0tH2ZyDcyqno3HSg4
ec5n/GoPkf+CpDWNDhD1+HN5lrczgNbHqTrvTMGgkzNJEm8Z8Cy1e7XNEQoa
mlT/gQoGVGy8wid2ioLc4VozUY8ZoNMh9e6WDwWpAzs/+91nAOPC05sSpyn4
7tjL2Mu3ifz6rl5W+iwFoyfuP5eKZgD1zL7+e+cpeMntyOv74Qy4TRtJowRT
0ItnUmpHCAOueHOr0i9R0Ep7XZpEAAPYpW/Pp4RT8O2rM7GbfRhwvlqhaG0U
BQ+7n+G+fIIBXmKmsD6G4Pe/spEEVwaMlLZzPoul4Elg/3mAyFOHXI80brhJ
Qd6krL5d+xlgm3/JRjWRggnsC/5ZtgxoOiBOzrlLwblP9Bo5KwaYcqV2q9+n
oKv4IL3UgsibL/97lPeAgl+4XT+HmDFg896aI1opFOyNKTH1I/Id46+1UlEq
BV+Zzz26YcwA5YyBqc1PKHhGhUe3h8iD1J//ArZkUhCFtAx+EHkx8VGcfsVL
CjaXvdNp0GXAKjP6P8McCor/sYus0yH6n8tmVudS8MIPN+95LQZw3DO8YlxA
wVMrUVoWmgwIMmrexSqi4F2qjlT7fwxYGHcW215KQW3vBvurRD49dWu6s6Gc
gssPIrVPbWLAqH5w0s5KCkrPZ82EqRF8DAkdbKqmoJS7ezVLlQHd15LlLZnE
i5+NOaJD4D1aKmPNdRT01G1K/qjCgLe95S+tGyk4WnSSmkng7REWvm1vKHis
IvThCwJXqfZo272j4B7+tv2fCaz7wfNP53sKKr2SuQLEfnkX/1Tat1HwaMW/
A20E3qgYfflTBwXHlCiCiUQ96e9lzA50UXC39VxjNFEv7exzoc+fKPiZNtTA
IPq5s1qv1aWX8O/Ybj0+DSJvv268PdBHwZn6UMubBB/Rvg77Xb9QMOBhoeYu
bQZwyo7RhocoqHhXVlZvM5F3awOH3EcoeCj9naqDHpH3PXmfjY5R8DlPX9Lz
LQRfpDsnj09S8OrErhhVQwaMla//b3Ka6J9dRGUYiTztVrR4co6CqgMrqe9M
CL6EtpfNfCP4ai2SntjOALvCzos+ixTc/vFTvp45wQ/PIq//HwoKbiuZ9SPy
fnV2+NvFZQoKd/p9dNrLAD17iZuB/yhoPZB45rwjA1SeacoGcVExlWZvb0P4
94k1s2+Zh4pUqvsngaMEH79t0y7yU9GrrSjuF+F3MXM/lUsiVFz/21nQ9wwD
UmpWCeqLUdHI4JvwmQsMUNfLGp8nUbHA5eX3kksM2K00lnFYhopZP24M/Ypj
wOdHEREyVCqu1jyu+CORASel5N1aaVSMP1Fd899Dgk8elzVGClQU1dno5JbF
AJmLS/9+rafikU3KVw8UEvNg8W4fYwMVd66u9LhJzIOG4fb7qzdRUaDF+kJp
MwO4mDvJbPpUtNOl5S9/Z0C8/uhC8VYqvj79TmzyLwPW5oW3ewMVW93qoqT5
cgEfV93oN6XiowzBd+pyuRAcoi1YZUXFLjvp4X3mufBjyxq2i+5UVLRyzPBn
5EJEfmWf9jEqXl6UkN5TmQsSG50qpj2p+GeTId3nbS5oyt457+xDxQ3N4jHu
47ng80tocWsQFUsD7zbor8+D8YJf40s3iO9ZFw94v8iDsyqJjfnxVOz7URGn
WJEHfOmaT08kUpEj02Sc8j4P1sefcuu5T0W1vCDFku954Oo73FeWQcU8YW2Z
EsiHXtWW9nOviPrnJvjvDebDo0mxYM4qKjIEPW5E/cgH1+d71l+voWJKS9zN
DIECGFfoOptST8WGA4xP/poF8IPSJ9fQQkWh0zFLO6MKQExg6qjEVyqGR1l0
x2wuhO0jvMvZwnLIHTwl0FJcBPzpO5/oisphTELIoFxrEbw9fG13rbgctvNj
UdxEEez5LPK4U0oOV819s/ssVwyHOiS3L6+RQ5OnRzeIRxZDUK38jZ06clgS
UjLi6VQCjIegMOwih6TOjpfvqWXw/fx33sOH5TBjLKL+l24Z6Ng/nfx8RA5T
o9i8NPaWQfmqVfldx+TwoiFPW8f1MqgP7TNq8pPDbbf1upj/yqDHNfhgXqQc
Jtwr+Vb4tRx4FMuTQrPlcMqo/pJQYQXs5PS++Jchhz3RX98ttlZATP9a1/P5
cnj6IWp9mqkAsbvRG/xL5DB0xM3smlIlUPn3lxytlcPHn9npUfcrQWPyV+fu
D3I4bKU6tymkCpxzdMTkVuSwU0tkTf/9aija/0ukhY2Gu3+eLrLLrAYRnjKh
y5w0jHxqN1xcUg3VTgZ843w0ZGzL+2XaWQ1rBUz/FZCI75r9N08I18CIm830
rg00lKfnWgWeqwFDUdLkv400HHllkXUlsgbulHeM5anR8NKSp28I8Z4zE3cY
ltai4dfupY2UrBrIrHLpGTakIXOgOvxvXw2ckj35+oIdDQ3rxzayGxDvxzrV
hk32NPScCXBRM6sFuu8sa9CRhleE/tunt6cWWhr8qs0O0rC5O7Fn5FgtaASc
K5bwpKEHv09Kwq1aiF69pbDhJA3pza5705NrYahpOe+8N/H/eq+k2IxaSFgb
mj3gT8Oxt2Kn50tr4ef7yCcvQ2hI3ROaPNpXC9ZBZmkHL9HQUqf3T+1oLTxb
L/BYPIKGD8Pmks/M1cL+4OvJZ6NpeCrKa9KdnQmvlBPiTW/T8HCqUtehNUyQ
+LD35s87NMyws9j1R4kJXmFScZlJNPR9oaR6gng/0z4mRYumEHxY78F2Q+I9
H/E4rDeThl5+ZpaVjkQ+COQ1P5xFQ60TV/c+P8iEpGNe4iM5NHTldEr0dWdC
voVe2mwBDd3F+7cn+TBhRKyVxVFFw7BPbVHWxHvfj3Pz9agaGj46sdVtQzQT
/i0k7xVi0bBknLt0IJYJ0h+PjUi+pqF+tca1yTtMsHjIxrehnYZNo50Q+IwJ
H+M8WrI6aXjMtG3bzpdMcAt7e1fjIw3viTAdlnKYcNHt7oatn2n4Zt9SEFsx
EwT2rcxX99OQNhH+a08ZE+7scCvbNkhDxRDv/VcqiHylrG5hNUrDdD2HzAQm
EwyoiaSOcRre7Wzj8apnwhvh5R6HKRqSH95Yp/iaCUNzDSdd52lYGG19xaiZ
CT6Dqtqj32m4qr94S2oLE5bb4/+e+EHD+1wKN762MYFcfDA2YImG2kq8SxJE
vkp7Vrfvz18arl0/E8r+iQnqSRvpIWx0xEeFka1EHnt17eYoJycd5d4tmUT0
MmFn8M+cK9x0NCk1nKP2MeHDKeezwnx03CzXWnu3n8hPh5h4S4CONwJ+fvs1
wIRZmw38UsJ01Dr1sdhgkAkXTOJa76+io3xykNnRISbway/eWy1Ox8szr3oC
hpmQuP6A6xMJOq5oGjw7/pUJa6VrlJWl6FgpGzJsPMKEHH7F79kydHRn765n
J/Lj1qWYck0qHdcxzkZkELhx6tvlEhod7yzb7vtvjAl7+xx2GayhY/bF1d6p
BB58XylRK09Hg7Mnuf8Q2LtG4fP29UT9r6/v1h0n+MqLftKkRMdfz56EOBP4
Svqcl/VGOkqFJb87TmDJxH06nap0HFmU8vr/99SoVyuO6nSci4y69f/1aufW
NvRp0HEXfbXfErF/ueeVuCPadKwY7IYMAps5zdiPbabjUtXpTXoE7rC0W+2l
T0cZ1SP+BUT9h6FsbH4rHZ0Who2kCTyjvjr3DNBRaNuPN25E/+fXRp5bMqIj
f4OdcRLBD6/ElFGoKR3FJ4O7Swj+ErhtBbh30LE6PLOumuA3a0zuvsguOk42
ZDtd/0L08yDiUN9uop9FuosKoY+b7fS6bBs6xhmQqQxCT+qrVwxLezrObpT/
7NHDhF8+Cmfk9tPRrIfzaBLhj/Z1MVumneh43HCpLJ/wT3TcgfoYVzqKvLB9
c5fI5x6mzGtO7nSEJOB3b2WC8W9lG5VjdNw7ulNG+j0Tfrv+6WnyouPpHNUc
zTdMOKZzb17gHHHe5YyXO6qYYDrJVtwdRMeclHJfGyLP01OOXci8SMeAQHUO
01LCb/y6vObhdLxfGnd+OI8J2z5/oF6NoyPJ+PVRmSdMWH3LcNDhFh2tH1hu
8HlM6Lk946nSbTrOb9+VmPuACQWMAI3GJDqeOUo7sHib8Fe4hBlvBh0HJW50
RBLzYEX3gnDXM8Kfsxv19MKY8Gl6qC3jBR1/y5et+niByPf2+c7bc+kYIhc4
03OamBfKtqcjXtHx4iejgxyHmdDbGveQs52OTdGK2r82M6Ek8ueR9k46smlM
50RrEPpsObgh7SMd6xpr+oVUiXnyRK3AuI84/6bb2i/EPCw7++512Dgdd9+w
PN8sQNwHVe04mymC398NI0NcTPAdTLZbM0tHf0ZZ5MRKLSjtOtlfvUDHBY1k
mbffaoGLvSP9xk86fhv+ffTpVC0MFG7xPPSHjn22z1P8R2rhlWfaJvW/dIw0
ujinOVALd+iCi//+0TEwffny10+18D/sYZ+w
        "]]},
      Annotation[#, "Charting`Private`Tag$251130#3"]& ], 
     TagBox[
      {RGBColor[
        NCache[
         Rational[71, 85], 0.8352941176470589], 
        NCache[
         Rational[2, 5], 0.4], 
        NCache[
         Rational[77, 255], 0.30196078431372547`]], AbsoluteThickness[1.6], 
       Opacity[1.], Dashing[{0, Small, Small, Small}], LineBox[CompressedData["
1:eJwVV3c81d8ftnfGtS+XhrQU9Q2leL+NSqGMkIpCKNGUyogGKWkgI+TaI0T2
3vvae48yU/bI/N3fX/f1vM457/G8n/O559lhdlfXgo6GhqaPnobm/7/nLMab
iibclNTUbphWZPkoMagS7w0I34DeOdoGwrYH8F9oQHCqsB04ZE/a5tO9AI26
jh8hwq+gzeFJi9nfT2B4YznfW9gXIuKTQ/ZWhEGf9GtVL+FIsIgNerTvcQqQ
+S+4vxVOAwmHhvGw/iJwrPMvM8hJA1ZdTjGaq8Vg4DZIt+tKOhROGow0dhYD
x+J9l9zgDFDsX42hNJbAk1bfJ1Pi2eBAY6umlFMGOj7d1uclCyC8rqr808Mq
eM6SuueNcBkMSPNoCbxqgP1nPnn8uFcGnZz0w9yrDdDsdneip7IMMif/BObL
N4IEvdS3Q/bloLTn4Zh2QiNUbEQeam2ugEc3+9ckvJuAY95PVvxdNThmF7HW
a7dAQJ+DavpmPUi6qMZaBreDsqhRZL9+A0S7phbRNbTD5GV5RpbEBhjd+LZ0
nbYDxKaemicebITypHcTNyw64O4tud00vY1whv2oiM/+TiDc+B4bdawZPGmk
GKvjuuCSUdj3mdlW0PYaMX7m1AvTPRfZwolt4DTB2+oT2QvuJiwWeqptsPMt
6+urlF5INb9LzPBtg/8O4MU1Yh9w3lF0c5Rvh/STxxqJaX0QNTMzIHW9HY4N
ThDtu/rg5MNIhX6Pdhj0cthuu9kH1k/YZ7C7HY4Y+FrtOtMP5S+6LjM5d0Ba
eF6SZUs/XGX0Ss+M6oDrTzwV9Rf7Ye41ct+q7wB5p4nMGoEB2O4VU14r3gnN
Ky8r8dIAOPk/kvlU0gmhtBH/BNsGgJe4z1PldyfsJKqors8NQHxw78g8bxfw
fljz388yCB1hqkEGFl0gRhumnCQxCEcSeJhEWbrBbLSORu3yIFQfKr9eJ9MN
zI6fWKYsB+F6ypPcZ0bdkKmzanH64SB4ZQzcG4rvBkuOACdOz0GQOO5T693S
DUP+B2wd/AYhJ/e0pNp6N4gymu78HDYI40WJPdFaPWDfVPG4JWMQXFRN5S7Z
98ADS/N7i0WDIFDB94k1tAd0bin2l9QMgmqt42mbmR7YHI9cuto3CN1a0mEk
4V5ovuApvHd0EO41Dq/VK/fC+/az4UF/B+Fr29mUwz69cG0B6J5uDoLspQ32
n7m9oNoZcH+IcQgo3cmWvr964cdQs/00xxCYGd8oPrWtD+TyTK3CeYfg34Cg
6LJsHxjI2Af/Ex6Cj2a19rEmfcD2nf7hgvgQSI48azJ63QclIrka3ruH4OLk
iHteZx9Edz0MSJMegt82gUO2tP1g6TY4IH90CF5Ma54U398Pp/YqNl45NgTC
D2j8G3X7IadTvlf85BAkL6TOPnfsB3+2ww4vYQjOPLbS/C+yH3LfTexyVxmC
/n/EmF8U6n6HLwZ7Tg2BnVM9rR9VB03m096WZ4aAfev51TNiAxDGu3VV9ewQ
BNwyNJE6PQB6l3kqM84NgUSr1HWeOwPgPXg2uUZjCFKU6MyWPg+AZkRa4jPN
IVCK6zDvyR8AS1tHw2YqruVNtCgaGYCfkWPq5VQsBcWpzUyDcKzIeLshFT9Y
+Ha0nDgIWzn3XV5T42XH+aVnHhqEZK8UdgNqPpprz+XiVQZBqcTRtkR9CE7z
2WQGGwwCQ6a0NuX0ELyrNjj2wXoQPjzRM3uoNgQtz5Sznz8bhMzcT/qZykNA
PCqlYOc9CBUdmf3+SkNwfUIg1zJ6EPyKUtP5TgxB9Ffak0Y5g8BkveB3UH4I
/uhN5WnUD8KOJkfV4SNDcJS1Q1FpeBD0/QqeHTk0BA4FxQUyS4Ng7l/NJbZv
CIoeJsAutiEgaGkWR+4aAuZ9/kX8YkNgahZuWkEagvP9z5VZqHGkrWLKXggO
ga+PTckqlfdbNEllXdxDsGNTuWzAdgjoz+zlM6QbgpupUqeanw+BqN7VA86r
g5B0U7Ci7PMQnLivc1dxbhBOtExVxuUPAU/fF8N3g9S6Yv1rH24bhpPSU0k3
sgYh2PiFpuWOYWBLyqE3ThyEYYJt3SXZYWi+eOj8DPW+3HVWaVA0Hga1vKfn
Jt4MwhvdP83MicPAMcCeeEx/EBqZO/VWi4bBcWR8WuQM9f7kl7ROtVLjCUlm
hh8bhIg9Ae1N69R12vlrMdS55a+rdAdp/gRS46d+9YwBYPhx8Mr76z+hfZvz
Z1uqLs5ZCfW62v2E9Vrrwxp2A9DR9KfPIvgnDNV9DnE5PACz0QFD0lM/oSI6
4/z5b/2wW+fveKnnL/Czzz85HNYHRJczClZhv2BPnZSd1bM+4E4ke7Jl/oKc
/XFLXFf6YJVF75DO8C9IyXziWMfXB41FmQ/7j42ArVCLD9PbXnCQeb65MjIC
7mrTXsGOPVDPxcd3CMfA1d5zUMOxC0oVbS2a9MfgH4fnh5dXuyDrdkWG3e0x
4CBLlwwodkFE5ROjXL8x6NWu3s1I2wVPXPq+qv8ZgwNaz9a3PKjfwenofeZf
xsHwl2zb59AOeFx/HAIWJsCHpzbq5GgbcB5KH6lmmQTOEqHDz+vaINJL5t2a
6CSM14y/GkprgybNPV0mpyaB/2kD5+LLNjhQy/dwt98kCI0/vXNjVxsMVE5H
/5D/DVuucpnnrFrhTHEUZ53DFOyU1+KxpWuB/u070jffT4FBDiF0bqoZ7FyD
r8hETIHeDs2bHzuaIQx8Yn1qp8AmlV6FL7EZ1vJdVS6L/gEL5W1SCkbN8D3n
iv1Y/h9g2u6+NJbeBIJpPP20tNPQnRntIezaCFffrV38JTAN4wJHl0duN0L4
jZHaCqlpcHN4ubvWsBGk+LOzPS9Nw+FIp7MD0o2gYn/9M3/yNFye/NlvUNIA
csGG0b7SM7DDp+HCw4/1YGoSbRzbPwNlkRovG89T4NU5kcDAiRng6x6R2i9F
gWi5j61vF2bggU2wYRIrBaY4HTRs2WahXOChqWx5LdgXah0/IjcL9X6d344p
1cK77Yt8eV6zsLtrim1cvgYyhlUpDSfn4LGhZMBn9SpoV38+63VmDpR6WlZv
HaiCpaQCAU3dOUgi+7025awCecfjplVWc6D3ad4+u7USsnill4q85+BGvDCJ
xbwSstWI23+Mz0H9v+LYdbcKyIueeejrOw9tk39DD/4qg16OQ4G6ofNA7rE7
I1xbBusPbhdwx8/DXVaFw7t+lIEijLJ4Fc5Dl7GTwifXMijo6Alxm5yHh0uf
5ZrFyqCQpbLSHhcgadF4sep6KZRYh4gYTS3Ab9klzqB/xZA6cfu2ydICHOz+
uO48UgyRNxVyzWkW4QxjtM/jpmJws+y4fIdvEa6NLlxKiisGdTOeLy9PLsKW
isbzPVeKocHITSjp3SLMM04nHikpgl51W376g0sgE/7dhg0Loa7yhAWL/BKI
3moOECUVQsFptvRtykug7KN6wGC1AELVYi4K6S/Biu+OFqX0AjDDIZ+Dzksw
9ZxgPSRVAOPy+oRLdUuwjW279Old+bAoqciVaLsM9WrHY24fyAWlYZXKt0+W
4duEd5wnWy64h6i73Hy5DENxsdMtEzkgwHdxelfgMgSv273qjc0BOdrbDV/K
lsFEKsizam8OPOkJ+OAhsgKVrzzjhqWzYf3DAteN6hXg72yIGjDKBDWN1Url
1hW4pSO2J0kxE94x0biKD6zAjuwwtdAdmUByZp/pXlgBYR2/xPGJDFCy3tmo
s/0f2C2FpfI6ZYCLmvZHePwP/JIIxJjodKD7941bZPcqpDYp5qfwpoFInco8
SK9CfEjgyPaNVDga1tV24/gqvLnWQBs/mgoWZ5mDkrRWYdvujDDWnFSoCjTb
rWK/CgfTjC6vmabCBwVhhVuVq6CrILjwIeMHiDq5m2feWoPJdanogvspIKtN
Ot37cA044lyey5mkwHmJtL20z9bgtfrTv2XnUsCFMvTnnPcaZG7TEd4tkQLD
oopP+nPWYJ7/2/p0RzLE5c+/Y+RYh0y2/G9fVJNBbut6hl7SOrw/OnxeST8J
NLWKXpzKWofCI7afxI8mgXmQ+AX5knW48uhaiCRvEnyU7x8jtq+D3vC3u1FN
iTBx94rw8MY6ePfOBplqJ0LwoL7TPa0NiD2hFJlyMQFoS86peE1twIyoTU/0
43gQ4o7ndFnagLQh7mdLl+PhkAlrzz2aTRBuuy1vpRQPl1crH17k2wSuvKM3
vjHGQ9qRU1EiJzeB3Bc2kfM5DiwjgCXecxNu0urpd+XGAuXV0fqK/VtQ+ajQ
7oh4DChw1dJ9kt0CuF/DrMEQA7GBpvJXcAv+1vT2uk1Ew8uk9+Rp/S0ILX2d
bZoWDQqd4w+Enm+Bpew75SSNaIg9ECJo3bEFdl9POjm6RoHKxItkJhUarDkQ
S7tGGwlPD9XX3D5Dg8YhNStCvyMg+aHwSKMmDUpM39mm3xoBYpvfhYMMaXDG
Zl5kT0wE/CP0vZC2pcEvNv1p0uep+0/K618KoMHbc9wLOWHhIP7x97+4vzQY
U8rwl9UkDApMXeJ+zNPgbo54QXrNMDD5j9cod4UGT3oatfAqhEFwu0IWhY4W
a31jSx0FwkCI9NZ+WoAW3x1p/G3eSAZC/N75o0CLxN2/nN6ok4GxzGKq8AMt
GjcVvMvx+QqRn/8FVfnS4k6SYqrZo6+gZuWl0RRIixaOJm7yhl/hBVt6/HAE
LVp+XhS2EvkKm9oMtxizaDG4/FJZX1QIrPSFj5wbpMV9/c6XD5QGw+/lgf42
GTpUjY8lJ4kHQYbVh5JzcnTI2sSb+pchCFw7lKILT9DhSgNB3XLyCwhkhtjG
nabDjNcFMhvpX6jf/yvrTlfp8Iy4tW/LhS/wZaFdWMKDihXemb54HwgWN9w3
Arzo8ILQer/140CQaZUd2uZDh0djT37yvh4IFam+scshdGjD7RwS/l8gzD7Q
la9NpUNbR+fF3t4AUJ+tu/hggA5/bwp3RZwMAF5T52Njv+jw9qRq1+K+AOhv
lBK9OkmH+yMJHYGCAWCX7Pnz1CIdmt+y1RqY94fQu2cfCLPT454w1adByf5g
PbCi/56bHo/K+Atmkf3h6IXY4/QC9Li7wkvs+Cd/qDnETPtnOz0avqM42D30
h6U/ZR+K5OjxIkEuXFrRH4qN7R7KnqRHIefe0ToZf3hXt8swXpkeW1W0nv+V
8IediS/EfDXp0Y0perGG0x/+iB6hY9Wlxz4bxpZPDP6Q9W5oxNmQHvVi5ERm
V/1AywYTrczoUfu1wS2fCT8Q6p3+2GtFjzThob6/hvxgWCPUTseWHu13C8dP
dvtBYu75SxUP6HHzSw9tUqsfPDmweeLEE3r8NaDsIt/gB6pBieLJztR1+96A
jzV+wMluTL/7JT3yWqRcL63wgy4HjrFAD3o0eXb2XXepH0RO5tZwvqfHnLv5
5kPFfnDH/8Iuax96lJaLOTBa5Afyaj8dywPosSo56tkEFdPM2rdu/0qPHct9
/CvU/TUhbAedIujRyFP+hniZH/ie++rWEUuPtSX/fbWt9AOT5cP9R5Lo0fzF
ePFsrR/sjSyXe59Kj+fOS8fmNvnBrLbRh4ksevRa4j3V3ekHORtTY2oF9OjC
7D5rTO3/VbwrkkvpsX70p6Phbz84b8gXuFZFj11rM5KdS1S+GGJnDerp8abh
22uz9P4wnHzi3I8WejzQUMiYTvCHb8YN4du66PFl1FuC7C5/sGMzX7vZT11X
f3/spaw/KGUu6ZX9pMexZMZnKWf9geXG2wTxCXrkeVZxpemaPzRzizE6/qXH
3K5N3oXH/hCcn2LcPk+tJ1WgeL+3P1hYn8o4/I8ee7mC7rgl+cMhwS5Or01q
f21MfHx1/rBSamM1Ts+Amf/NVY/8oeqF5CsUysmAZX8+lb2VCwCDmj33V3kZ
8KfcNesnJgEg/ji3Wl+YATt0ghr7PALgR+OwA4cEA/53ae3QiZEAcHK2b7Ha
x4Duv39mnxIMhNP72aRKDzGg8eVktb8agdD18nDf0+MM+P37q/3H8gMhXKZc
tk2JAaeargSN/gsEm75L72XUGNBP0/WU1vEvQCPvCmPnGfCYG8ReLPoCNT95
A1QuMuCnRsPUdeYg8PkYMxNixIBE9TPOt3WDQHKyPuziDQZkUUu+GzUdBDN+
ZqvfbzEg3+QTi4cqwZCjuqTLfpcBBZLflG0LCAatEBJDyVMGvKNh5xCrEQJ2
2jaW0h8YcGuQxsiy9SsobWwVvPVlQA2a9OOeiqHAHO8jOBrIgPv4TPc8iguF
L/S5VcGRDGj4VS+jUo0MxRmsB9hyGPC0Y2vlWdkw4CTFTP/6xYAuj8IaXhlE
ABq87Ps5wYCPIr+NuAVFwIMP12qH/zJgDV2MUuRQBLTTCsUMrjCgkLb12OH7
kfB11MOkl4MRA8qu9l8LiYJDydZ1LUcZceC09pV7e2Op/vF0bvNxRjxsUsl2
91kseO/cFdekxIj3/vtUadsWC0u+Pa8a1BnRmK+jytw9Dgqeap6svcqI9ryP
+tbm40FL9dC3kleMOHbCg2f/eiI8c2ILLH7DiOzG3t+UTZMgOX3Uveg9I4bc
IZxSqEwCvr2hZgUBjGg+nhlW8fk79b3JTcxJYMT9wTc/v/2aDDbtsx4prYwo
0uZUetPoB7y7lW5JlmDCicA5z0cCGTCJiR7s+5nwlsWe9SeXM+CMUFS8vTQT
erGwbOv5mgF0lb5/NRWYUOgyT0z63kx4KmFn/+8CE0pclzj4FbPAcuCIu64j
Ez51ynJfd8kBZf3kKIZmJny8ULdz5nAhLOG3XzddmPGF55b5gGMZ5EX+Dnr8
ihnJlSUPkFwGL1ik9NzfMGMe4+xvn7Iy4GxMKI7wYUYBWtnpbdvKQfJa0tf+
GGa0uiydKxNSDgbOKZcuNjJjjmFrmEp2BaRnZ1JgBwuu19kIbXVWgQNp5eV5
SRZMlx3yDfhXBfj82AnjAywoSF9VRkusBop6dpyDLAvqbwm0KV2uhl8dOe7p
Z1nwpJN6j1pnNfAt5eOBByx4/bbO9bfVNdBttLl8/DH1vE82KWi0Bsj5St/V
najnJ28zWNPXgpRbIcnSnQVrRDr+KZ6sBTW+4lXyFxYcYZe8Qo6vBbsjZWkC
pSxoIyMxeu0pBSyPbid/qmJB3pcipG4fClySc/LkqGfBo7sCVucSKXBC4agZ
XRcLqvvTW68NUoBOJZLr718W1J1ZTlNRqYMFVZq1mwss2CbZluxlVAcjp66O
/vzHgmfyTDZs7tVB1Vm+/C4GVuQxuPXsZ3AdfNB5ZV1OZEVVY2fwmqkDV71B
fdzOiry+n1sNGerhgf5J5dzdrMjdqtGRIFgPBkYLgikyrNhclXN59mQ9qF/R
ppeSY0WLlTeO/efr4bhxwt/oE6xYSKt+Tud6PYia3igPPs2K+oqqOqXP64HT
vChZUJMVw1wNlIo+1QONhWiwtw4rfg96oaoUVg8/b7Y+8LhKzTc9QcwuqIf4
e2rb7R6wosCeRTnP+XoIfkBmn37MirfGxtgfbNWDl9360i1nVuyz9DjXxNYA
956k1V3zYMWXzDXTC+INYObAnd3txYqj77frZu5rgItONpH6PqwoYfpG4O+R
BpB3lXDU+MqKy7vPD6WpNsDeF66WFRGsuJPgvKmi0QDEV706ynGsOLLN/Zuy
bgNwuB9TzEtiRXzNu/H9UgNsvvbdK5/GihU3/Ti8TBpg5s0M749sKp865v86
zBtgyFNzS6qQFZk09UY+3GyAZq/YyZgyVuTTs1pKtWmAsg8M7TtrWHHi0ryB
6r0GyPh0vTikgRVzqn/IKj5sgFifvAShNlYs5+grJz9qgC+fhQJ8ulnRn1EB
bB83gKe/3UvOQVbU/SzXH/akAZwCG++8GWFFZo/tvxSfNsCdIKnLDL+p/Sj3
BCEVXw/xOOUyw4pnUo7ox1H364b+klldZEVRQ7Ybj6nx1MJQ9NEaKx6S490Z
T80nGxHMPEPDhiG5f/8itR7JqJU5ayY2rAvXkTlBrVco5mL/CDsbCnRL6gZQ
+2GLS66+zsOGTHJmVYbUftfjOdJ7BNjQ9/U/nqdUPv4m3CQbiLJhhIz0jzXj
BhhIKvNs2sGGlEm3/wYMG6DxD8PUkT1suN+o4J+qTgMUSZ3S9JViQ5sIJ1/O
cw2QfNstYfEwG+4Tj49XUmkAcnw5h6E8G/pJLEy2HG+AjxOMtlkn2ZDh83e+
epkGeL73dJ2wChuaKGrNSe2h6iG6wqtXkw1ZK0eFhQjU/keY/irqsuEdyq89
kUwNoCpx5nyoIRs+GNR86LtaDxLhlZxmZmwo6p01FzZYD3xDzHdLraj5C++b
FDbXA+N29QYJWzaqfi47KJfVw2hI1Yexx2zYfF140C6qHtp7WWbUndlwYsx7
U/JzPVSKnNWOf8GGqWdPPYRX9VQ/Us1t68WGHGeuikRT74v155pPc+FsuJrA
KWZBqIfLrWxzerFsuJhi1Gu+UQcavBq66YlsmC9/+3zzWB1IfaolPMliQyXx
pSym3Dr4847is1FH5WsFCMJX6qC/lmPBpIUNG5yWdQaU66CeTetiUScb9pl/
/HBobx0kedTxvfzJhgqnjQWd5ilw71X9Z5Z/bKgt+freYzcKLDg2+vNKsGPR
FYfJoeBaWLNuDdrnwI72j65c3V1UDRfljD8dcmFHrs7HkBxZDQm0o+7/vWJH
4bv9VZpvqsEkYPm+4nt2/OB172u+bjUUlxPVdcLZ0Z9+0/X9aBW83m668KSG
HTf2iXapE6qAt/2PZhWRA8+O6Nf6OFaATZi9Sp04B4aHjzP+M6uAMpst+WYJ
DiTNr83Yn6sAe3qeXb2HOFA9LLMpT7gCumSO/ptW4cB7puza97LLIdTTIUrw
Ngdu1XHV3d0ogwPKzJuWuRxoSDlx3tG/FJLjv+3pLOLA3Z/UFnhdS+Eon7bO
2QoOtJhvb6y8WQonxwIiDzRx4MrjfY2uCqVw3mu/xswoByrVemrKDpTAgy6t
gKeEbdh6dqLP+2AJZN/3PfLu1jYMsmIRvd9XBEo9x65u3NmG0Fo2gNVFUKLW
53bHbhvK3uTL25teBDWCkl3aLtuQW8zdCL2KoDc/04X/8zbcbUswf6dUBDRs
PZSvRdvQ33nKgF6jEM6E77BKEeRE3sCeYEuWfDgawClZIcqJCe67+VfG8mD7
+7Vf3Ts4MebE+SNJlXmw+rTNjEGKEzPLZYpfv86DRJ03JobIiX8tftJOseQB
L+2s/sZNTuQjzdFdIuTCwLUitbM5nLiYYVqeq5QNFP1EepNCTryVbuoXuDMb
sjS+lDwo40Ttd11P/JmywVveDoPrOfF0073xufosOMW19+T0MCeuMXFnSJhm
wbeCD/99ZufC3ZYWZAPPTHhMurZz6CoXyte8MeBaSgczbRmDXlMuXOnSd9zX
nw7nX9K+7bDkwmNhZR9MKtJBciJitu4eF87dzeEX9k+H1rTxopxXXLizic+V
cjwdZDQfXPNN4MK3Hps+fK/SYNzBLfjMOhdmJo0p3DmQCpMGB26G0XAjDd7x
TRFIheszvHTi9Ny44vvVk4MuFTR2jcgSWbhROCtzhqXrB+x88zqEm8CNSf1n
poQ8fkDjRYrNxm5unB0xyHedTAGpKX32Di1ufFIY51BfmAxZFzUL32pz4/y8
yrBuQjKo5qs8VNLjxsf9iZnTAclw+b10T9QlbozyU1d+8CAZ3siwfrMz50Yl
swd//CWTYdQu7xzhKTdmDzHIfpX8DuSNnW+1IrkxS2vs/fO1BJCyFFaijeHG
f1q699S6EyCznmsuLY4b3WTnRI9kJ0B96LqR6HdudO+Z3u/1OAE2lNv3/c7m
xsn9Ew6KS9/gsvubao8GbswZ1iaar8UDL9cMS9kqN06FcvOn74qD5vy3r89u
cOPzwzJvLVjjwNtmN1PDFjd+/3dPWn46Fgg1l+m7GXjQYFYiSjGXit3KN6Y5
edD86pW3rRdjgXvty5zILh50a/j0nf99DHCMnep9qMGDHo8tSw2FooHyefDy
Py0enCNMnGegi4Z3ao5dz7R5UOD7SkTD7yhgD09uf6PPg7F34FlJYRSwGYs0
hV7jweMe692Ct6KApWWmvPYhD8oKr5o4FEcCQ2HQ913BPDjoGaTL8yYCuk+q
qQ985cFpnWgB+kcR8D1navBLGA/eEkvYK2waAZczFAmEGB4caOgJ/HE8AlIS
B+xoflDrO8PaHjIVDibBuxT6KnlwiEu51N4oHI4SKc0BNTx4f9luJv9MOLAG
2N2+WMeDzo+C9krJhUOaT3lwbTMPpl240/OMNxzYPa22svt48Ml6qz5TYxhk
Pf1W5jfPg6dDvXFZOwzeL+sZ6y5R+Tk1zNqrHAbmj9YXt/3jQcthieW/R6h+
477WHrdNHuTY7KYL5w8Di5vTbx6yEnCXUupj3T4yKIz675TmIGAxDbElv4EM
3Dcwd5KTgGxcP+hMSsiQd+3TlCkfAa3F3MSUY8lAMPzvgrY4AT12aTik2pNh
vLVnjH0nAQvv2j4dtSZDvu4r10oJAjbsqQ6/dI0MN8+3pSjtJyDdo6/CtGfJ
oERxPrcqRcDFmd9rCkpk4D0n+TNdmoDrTjIKuf+RoeDUY76DsgQUTYzZ7i9O
Bt9S8cRxeQJ+MCo+scxPhlvKVaciFQhYVV7wJZqDDHyKwo9FkICaibdE1xZD
YTKnmKtDhYCULrZX+iOhUHTMOtb7FAFpZ0803WgLhdtHc7tYNQgYkNlblZtJ
XW9sS8jSImASb5rkhfhQ4LedcbHSJuCQ7YeD30JCwZqVXU9Aj4C6XLHyHZ9C
oTBqt2S5PgH3P4hd7nYPBT4V/PfwEgFPeeQ+K3AKhVv9lyk7rxDw2T57ePsw
FAocHoU2GROw6XkR95nbocAr+PGB63UC8jsHsmyah8LN1PhT0uYEnI9Rf5Jl
HAr5F8qF+i2oOG5G1vVSKBCmBn6/u0nAQHcxh2sXQ8HKY7XgxG0CuiSdHrqu
Ewp5Evzek7YE7I13tv1wIRR4iqUtAu8R8Irs3/tL50PB0vjcMfWHBFRL5l0k
U9dz/91gX35EwJc17SZfqOe5/Vz6o54QcNjt/qW/1PgWR76kXHQkYHzw0o9Y
o1DIqU97Rf+MgAt67Rpt10KB63aD4Q9XAvq9usbqahUKN5gn95u+JGDR1S9j
afdCITuCYZPLnYDY8GbUxTEUOFG8qcCDgPciXaamXoeCee/xSFtPAh4yT7Fk
9guFrCcXH4u+p85DbiK1OyoUtvHfPVf7kYDeNEP/7lPnY5byhuTgQ0D3yVuE
zppQyNSKnNnrR52/aZyb4GAocEwWlHYEEFBav8VBYTkUTN27/NyDCGhS2XZx
NwsZ2As5FX+RCfhOPTDsgAQZrl/Zx+0TQUCd360eP6h6S19W/akcTcDN1zL6
ylS/fk3m6ZvQbwTsjsoVcrtJhjSKz9XzSQS8yKJXi05kYL2VJL2RTNVT5tNe
nk9kSA372XY5g4CGew51beaTgUVpM5Y1m4B7Xj56L95OBuNuIaesXALeHa65
cm2aDMy853cKFBNw1svvo+ruMLjyKutOUy0BQ80Kv1V8DYPk7S3KrvUEbAl3
52QrCgPG/D980k0EHMUac/vhMPi+uDP3XTsB4e1mae3+cKC38mJWHyJgM1N/
+Z3qcLhEH9u99JOAM5KdF2gWwiExtCQxapSAyfZNyrniEWDYuaxHP0W9r30D
gd8cIuDbWTNywRIBj6l/SLuhFAlHpXYowT8Cil2/k/btTiQUcA72FK5R59U4
HzITGgmNLcaCxTS8uKHjPn6PMQoWjI3el7Lx4lzN/mdHeqNA6YG2U5UYL5q/
OJ3XlhkDlRe5iGd38KLdcrvO6+UY0Javz6zexYtFJzx4JI/Fgtm6xnzNXl5c
f36IRjIvFl67n7GuO8KLn87pPmNviIPGL0qXmk/zIo0xayeKJ4CR88ai7lle
nPmk91zSNgGGr+X5tGjwYnrs9eifuQmwIKHQ0KrNi9ZgFNJ/JRGEv8ue7rjM
izZ/4q4nRSWBWanU0d47vPjvQ29D6vdkWPxN5B7140VC38+8k8mp4BsyVhkc
yIunkuQyXMdS4b8LaS56wbwo8USOXlI8De7/0JouCuPF/twL8PFDGvx54lof
lMCLflfPWpbZpcMI4+g7nRJe7Kq+75RwIRPaxFNY8//w4rO5kaQapVxI1ztD
76vGhxxTJe8YOorBQyPLTfQMHyZl3Q4SWi6Gq6r7WKLO8mHntynjA4IlQPcf
+7aM83w4tuDledawBM4TGgQ6L/Fhw0e5XdodJTDeaLBf1JYPhdq4nha2lQLx
vKVO5Gc+HEy8crOovBz+nOpokQrgw6Xs2vtTP8uhSFHdIP0LH1YEpHb+o60A
y4P7r1SE8mHaltBUmmIFpHL8vTEex4c1S4qXPqVWgGbtoydSBXxIJ+knxxFQ
CS7qbqFpo3wYdeKUjq5iNTSb3LwqM8GHDkG9lXr61SDxSEM44Tcf5r5uuEu0
rYaaMB6fiBk+HKr5jzIfVA18ayHu3qt8SLBl31GwVA2WPM9VOTeo+WlPvWnk
qIHsPTdo3m7xYe8w366wnTVgcnG/w3MGfqx7xvzkqVYNxCZm2N7j5McYCZW4
v6E1sFoauH+Kmx9v7HoY1J1aA1rdTmNWvPzoM/VlyrmyBuaYVE2vCfFjjVOq
7tifGjh5veHi+Z38qEAmLB+Ur4VGwvgJKTl+pPBonm3NqYWd+2pXYo7x4/WB
7MGW6lp4BEnpu07wY9JB72nnzlog2thJiyA/3psyvVG/UAs2Lwyn/FT4UW1L
/fRDOgoUBijEEU7x4+Sgh38hFwVulNPsYjvHjxWU1Q8a+yiQ0fNzwE2THwvO
TBW8kaUA61xFMO0FfnzQUGZjo0yBJDEvgX96/EgsN7AUvUSBlcfCbOPG/Ngd
2bOb9zkFzr1frzC/zo/7CPIfTd9SICRy4OWAGT8OvrP/fd6HAipNURvtVvz4
K9irkT6SAr5jHjm61vwoz6e9reYbBcY2bj+ut+FHi9YBslQqBd7tPzJbfp8f
XxoNqJcVUaAf+ZOU7fjxT9zS9pUKChw2XLHOt+fH9CtJneUUCryy7dlz/Ck/
skzc7pRqpkD7y4JfaY78KOHt9laqgwL7voSFyTzjx/1nC6+U9VDAKfmVSYIr
P0bqGObOD1CgvsJKZO9Lfuxi4RXJ+UmBHX3nOiPc+DGwXWNaYIwCb0tOfNf3
4MfRz4FbapMUmIuRcmf2pPJzWsp5cYoCl71Ixtle/Pifgm7RnmkKlDzgPHr7
Iz/uYFTY3TNDgf2XtthIPvx45T9mDq45CvgozgzVf+ZHFfcdXSVUvL5zKMs1
gB+tem+tLFLxDZbmD0eC+JH8TrUrhoopf0osf4Xwo+n8+t+OWQrItqQq+pH5
ceZ+SYobNf7XrEg+9Qh+DJ4u/pr8lwJMXz///hfFj/TyF45dotZ356V7ybdY
frSWZmVymqBAx83Hgcbf+HHn3JavyCgF8PzNe1xJ/EiT1/NYbpgCsf8ZnSlO
5sc0yWvqlD4KcAufE3uYyo9eJcFxvZ0UeLqpsCiRwY+fmQtVrFooMPzzAKU9
ix9J398W366j6qFaNMIjlx+/xJd1T1Dn9SNpm4NCAT8aL9ieGyqkANF3U3uq
iB/LpmladbIo8NtkcPNCBTV/ScytkBgKXFRraqOt5sfqDlOJJ18pkLevJCG1
lqqvvP3Xan2p+liIuCzYRJ1HqZtSjwvVr3f5Hq5uod6ntywz/nYUMC50Y3Fs
58cj+g+w7iYFDr21yujv4cfDIvtuhV+ggN/dS14f+/nR6em2IhUVCmxdPHtD
ZYgfH8mFp109SoFG8QOE6FF+LD3AcGRLgAL30//a2s7yIxYZkLjaa6H7y4Ca
+AI/KrGN5r0rqwUV10aRpiV+5D43+vfNj1ogaPyoPrrOjx/MxSxZvGohbfDR
7nUmAexV1YlWO1kLohWW64msAvjw+5WtKclacPtm2HKNQwAPc6Z6SvDUgoH9
8eelPAJYM6Tro/WrBpbZN3rfigqg123joL9uNaAg/8pX+IgAXtYZ0XudUw3t
ZsJyIUcFkINxPGM8rBoevk/q2C5PjacW9XXfm2pIGOkk7j0pgOtygjKXDatB
zPdgmNxpAXwku3O+Z64K6GbbE/UuC+DdXeRdvXuroDZ+X6XXCwF8+VMhjTW4
Am62F9zkcRPAWXZz9pqXFcBAd5Ht82sBNHguXhZyuwKUjJ5pBb8TQPE78fau
JyogmbmlJd5PANlPnLU93lsOvjecBivjBTBuRHru645yuCrW8I+2RQDf25w2
qsgrBU7hB+m5bdR6rk7m34gqhWJe/vuPOgVw4FLcrOj7UpBkvTI+3ieAuydv
RHRfK4Xp+dH2hnEBbGJy5XzLUAovqjdTQzYFMEFEPzBRtwRi7Q7dOb5fEFP+
NQx/oi2Gy3eb9s1LCaJhbm211p8i2GZtN5IgLYh7D9tY7OgqggfXcq5ulxVE
xRcqFlwpRXDi3GkNZhTE08ZzBxnMiqBe3GRvm74gJsd8s3H8WAiLNV7D954L
4tsGGaZv5/Khl73t5vpLQeQRZVhl3Z8PJZqi06/dBbFk8fFjL9Z8+Fgfv/bV
UxCvv1t5RludB/ubK/nqPguirqZyU+DZPDDpoj2zL14Q7e2rVWx0cqFi7NG3
oWZBbK6zGAhzyIaEvfmHbdsEUX3gtbmWSTb43GLIWukQRF+3OB5hlWy4/tu7
jKtPEH0EhSy52bJh9e/3PsUxQXztcFzLMSgLpJcmuL6sCeKjLrMLu8syIYDB
xE5XQghPmkrB5IEM2DQXlG2SFMJiHa7jHbwZcKO0cfHCPiEUdvHWGlhLB5kX
qo+1Dgnhz4+uBkhJh6qtvQ7qx4QwoDKzX+VOOiyvzrsoaQrhowSJmsOZaWAw
+8Zzv50QimppG25cSYU8bVXNOHshnKHzfCp8JhV2Jq9z7H0qhAIFpTZaR1Lh
752773c/E0KO7G831llSwW3q4qftHkIYf/3A0sPMH5A2Ju4vEEyNV8nVnSb0
A3j708PpyoRQbjD8Vd/vZHjP4eycWSGE/Om3b0NnMrCdULtkUy2EUu4itDll
yUAX0LytvV4IpXc5NqyEJMOczvSTuC4h3BMgTfqikwyN5XsvaE8L4XJ9gGG8
w3d4lxi0FkIUxvB2uRAmzURg6TVr1yUJoxJr79jn/Ynwim1/CvN2Ydx6zvlZ
mzURHK2yLO/vFsYFc5YHZyoTwHpHW5OajDAmCQ8ly51KAPXPnLG/TwljnRav
8or6N2B0fn7x+H1hbDwlM0t/Nw7SZqf+FT4URuHwfbb+F+PghuWl0NP2wnie
La5KUyEOyi5IT+o5CuORS3RFokxx8Gpnn8sdN2GcO74ofSE0Fhiqjn2LCBRG
2R977/3uiAE63hlazhJhHGd7Ie9hGg0/Xl+J8S0TxlvXvFOOaERT37cVmiKV
wrgmzsO8cTQaSkZC/PdShFEkMWv/LEs0vMjSOKjaLowKz30rDX5EAa1JzKUn
k8I48PqFGT97FNDEmXwfJhCxIbm+27M1AiqmOu6E8hORjql/V3JRBLyT0Tl0
VYiIRW4rqmsJESCYpZrYRiKi+Pbv6UzuEXCocu+3qr1ELMH8tOXjEXB1ZC46
SYmIRrMOZo5x4dT3jo3lbWUisnMJ7doXEA7jNiO796oR0SX5ixLd63B4uNAR
GXaWiL6Ne3SOWYTDW/r8cN+LRNQ7OVdQvCscsne8/upgTcSdux2rmuPC4JkF
jYm8LRGLB9ydHIPCQC3uKWnhLhHZaj4/uewVBo0yNsG2j4jYV1fyrvB+GIyD
zpfrrkR8RTy07YxiGCS9rDEivSRiy4fOhBKZMLCrVBXudiOio/NGzTOJMNg6
Lxeg50nEGfNXnIUcYSBgIuJ32o+IV7MM7nsPkqE3zFefPpCINgZfTNSo/it8
ZBt/URARc5dmnU9TyHDQlsb3eBgRp618zU9lk2Eu+aneUgQRLTxcX59JJkPW
whwhNZqIYuX3gyNjyKDmNPJJKoGI4yoNW47+ZGArMtGZSCJiYn7l0PoHMjTS
d3JHpxBx6S1xaMSDDH5ndBrN0ohI087wQ+EFGa541nwQzyQiuaD06JYjGbY3
qF7ozabO6+P7e/L2ZBgl5HMG5hFxhIH4deweGRIM5Or1C4lYEZohyWdDhgdf
vnsRSoh4zDkhstiKDJnrX16XlFHr61e3YLxBhnUT9+cPKomYVhVYXX+dDCrF
9x131hDx4byE504TMrzeZfyomUKt5/GKN+NVMlDc1O++aCDigk3XktNlMhDG
/7t1pJmIpnxBs15GZDA8J24+3Eo9Dwa9ilQcnMBm7N1Bnb/SIoM3FQ9xLhmo
dFP1cVF04AP1vOT9Ie25XiJ6MvL+O0mNf7uFci58gIjOMTELX6n5k2Wz1HSH
ifg4ZORxrikZFv0jlOhGiKgxqLjkb0EGhdX3x36MUfU4Qlg5bk0G16sOR8wm
iXjo8l26mLtkKC+wkCL8IeJv2PP+1yMq/zt0JEumiTibaba6TPXj2i9Pbn8w
R0TGZdkHo6/I8HlkD3HnIhFL3Wm3pXuRofsML1/zMjW/7o+8m9T5icdvbnux
SsSML3vPMIWT4QbHJPORDSJWU2zVvRPJ8LexaO0TnQi+vmyu8bqSDP/9l7Co
zCiCTp+bXVfayPDks//0LLMIZlwd97k5Qgb6y3d+6mwTwZLJjo96zGGgnmfU
R8stgnST+0XahMPgvdipjhSCCLZ7FX01OxgGQj9FanmERDAlqJc2wTAMjE8x
lxcTRbDoAEuTzZ0wCI+ZK7hPEsGTp2tUVd3DQMqm+kfTThF8Q5N++Vh2GNyv
T0t4vpuafzlb7nJrGGTIkKMP7xVBTRfZYwEzYaC8aP/l00ERPHd36qStVDi4
G5r5KsuIIPP6kgiTZjhQsrXezx4Rwd0qvpMFNuFg8Ezihc4xEUw3OR3snRIO
1szNt3hURXD7rYWUGvUI+H4r37z4lAj+OSQZZHM/AhZqY43vq4tgQHNGnXRQ
BLh8dNFp0hLBl52q5UJzEeArfPD4p0siOPVhA6wSI6HLUeg/5SvUftiD7ZkG
IkGsn/7grLEIOpYuG5fwREFsePd2HXMRPJv/N/udQxTkH/Bg4bkjgvkv+hi1
jaJBrlWwzvueCKqOW70u+xANyU4xn/geiuAlF5OAfZXREF5XQRR6IoK2e/da
Fx+LAY+7jAfFX4hgpPeYNtueWNBNfaFz0E8EG+/yLdFJx0PtFYLA9wARpAw7
nFt/GA9qDOHdMkEiSOIZzGrJjgd5/WLzo2QR9Nr8mCFI/f8QXd56dCKeGr/s
+IWGOwkwpuD85WyBCJpOed+r+5kE139yXKstEsGgUfcXzHLfodszeJdWqQje
vfa0nvXNd6D05iZoV4lgop9hTLJQMvx4tlpg2CyCcqaunwLLk8Gp5PFPi1Eq
386OIWyHfwDPuQdSLzhFcdvLS7ihng7kYi52BR5RfBCxouX1nPo+OJ44Mcsr
iiq0vRce5aTD+b3j0abCoih7QCFK/WAGvGUy2aEsIYphnAvcvQKZwFB6VoBG
QRSn718hRa9kwdKJHTTPLETxknSsvvWfPOg92NjyNE8UK8XIL9PJJRD6m8eZ
vlAUNQwt/JcKS8AsTk/Sq1gU/TP7G6QHSmBCouMJuUIUNxwCDrwmlcKSSD+p
slEUi8WaS5MDS4GHbcqKb0QUNUV4dCU/lMHpUeb1pG0k3PJrXzp0swJYI89G
HeMmoawNa++PVxVAMfU8X0IgoVtRyUuesArQ6+MMaxMkUb9Xg/pXuirgeiv/
6fUdJOz0MSYzqVeCY8muj2flSGiundo8LloFSq4Wx1uOkXDmZFNPjBz1fa0U
M3z1BAnPc1gFHdGuAo/s/bL3kIQH/ki9iHlRBX7Jh7v9zpEwkM1/cOFXFSR/
BYlfJiSk/R6wcv5rNcw7zDObmpJwJa+dfiq1GuQMY373mZPw2KZAknp1NeRy
caV23CThrX0ZTorz1VDh2q9c+4CEEu637DdUa4DF2Hu3+iMS3n+sM+FiWAMa
x0+zlj8m4SVFxrO51jXQOJvYWOBEQpu7+m5GH2ugx8z52g93Eha2HJMgddaA
GBxWlX5Dwjt6Bw9oT9TAdZERyQRPEq5y74uWXa2B0RbNv1EfSahXmN7AJ1IL
M2qizoFfqPyFqQpwGtXCfzsarwuEkPCnMntPgVUt2G+8VPMJJeGH0ughEfta
WEv/ze4VSUIeT1Jqx6daYNqT+8U1iYRtWi8zlctr4Sz93WcbySQM3pNSD021
8G5gp5lDKgmj/8xq/uqtBZ6At/vsskgomKOaRJqvhYt2Sttmc0j4TF/pYMpG
Lfhpz83Y5pNwvkxaY5yZAqKsl7OsSkjYEBOcpCRCgWsj24J/lZFQV6kv5KoE
BcKLi11MK0l4qCTfReQgBfY47DtzhULl0+jR66eKFLA26NvfWU/CUZMbVoKn
KJBw5BOnfhMJW0/6J+lpUuDI75W28+0k5P2xtB5pRIFHlQnZtZ0k7PYLqM+6
RoGsiOsh6j0ktL71LPimBQVWXfiel/eRMOzt/aZUawooXq26oTJIwvB9Ht2B
dyngesxJvXCYhPLmMnuIVH9bwicjdXKEhC7OJ/YdfUIBxtmfXNljJHSCiYtj
jhRQr/Ofl50kYcyZUzv+o/rjt3EaHT+mSNhDX8kq+IICdW5bOdLTJEzpf+vp
/Yrq781SvybMkvC5pqxklDsFdJWsXuxbIKGd8Zmr5z0o8JkoYhm9RMJXN6VT
vd5QoHOp/uyufyTkp72cavaW6udbXhwkr5FQWV51nELFxt/leEibJCzb6TFY
S8UZl1c4G2nEkHEuaEWbijmZcjhe0ouh86exWgNqPKsURzY5JjF8dpGto/c1
BYquKrJMsIjh+0PpX4fdKCDEssUYzC6GpjY636xeUv14ahH9BU4xDLZdf3Pb
lQI1Ji9o6XjE8F2Nbt0fJwrsZFPbSuMVwxrvgG1/qfw4pDNuWAmI4caD4fHb
VP5arleuEoXFsLEY6K2o/EpxvFmpExFDIbsRpoFbFHiVeW7JVUwMuVeMIlvM
KdBrxrHw3w4xbFoO81YzpoAsZ/3s6C4xvDuj7XvYgAKjN3T+aO4TwzvCidtc
TlNAiZv399YBMZSTevPfAFUv/rmt4z8OiWG+VXZdzlHqfAiXfgkdFcPv/xYl
fm2nADlfeLhWTgztd7UMHBagwL+bPQPPjouhACcj9xobBeILTXp+KYnhqbxR
Ixqqvulub+/yVxbDIKlTXSdHa+GKwHD7OTUqdtYLWuysBQ5bi+bks2IY2b5s
0JdXC3eINtVOF8VQ4/uFWN9ntVBRfrBS2lAMd5M7s4pta0H8/nTZsJEYXmGI
M753tRYaKx8UqV8TQzFW4gHDY7Vw5NHTTD5rMQx1aU2xm6yBt9tPpFfaiKFs
VbZPR1sN/Kxd/+FwVwyn2DvYaopqwHena9KgnRiuHXhYf/NzDSw3uEcluFD5
an1wfvJ4DWg7qkdceyGGxrvKmyV21kCsJFsYwY3af/LcaQ62Grjs7BX85C21
vh7T54ud1ZC339dH7bMYDnj0W5c+rAZXt7DnvfFiyNn1oqwlrAq2PWY+Z5oo
hmaehem0b6rgy01bwuh3MdRqPOa2914VpGocj5hOE0MLy0ca1kpVMMrTVEZX
KIZjK/Msy92VoPGVhmVfixgascoxvOavBIHMa+8frYmh64g24ZRfOUTElhus
boghHtDNmX9WDjJfDoi70IhjjcX1hQyrcjjrvPzdg1EcLfQ6ExyPl4OT6oem
IC5xvKfr40jbXwbDDQV8JbvE8Vdp+gTXgTJIHCcFcWqKo3208HbLthLwCHG7
3n9eHPvKk/KNC0rghu6f3Uk64qiu9B/tvZgSEM3LS9YyFEdfC13lX09L4O2H
KxXvzMTxd8u3KdbtJXBTLnCW7ak4zqzvtlC4Xww7X/GpM0eLo6yYNE+YZBFs
HnPa1hErjiMHueerCEXQ9ednc/Q3cRwa3uzj2SyEj4apxqdTxHGy5FFi2PdC
2Nqv+9AtTxzf7AwNXeMrhN6mD1/pW8Qx7+xf2bvj+ZDlvmze0kbtT5Fz61tp
PvieuLYvolMcOQIP0QuE5oNG1KE0lX5x9E7eu3nPIB9yntRVP58Qx2U/Rg/F
yjzwOyj7QWeKWl++5Hx/RB7cHw6+uGNaHDuEaUQTXPNgr6bNQNGCODb3S45X
KeQBA21r5MdlcXx0lldKSCgPBtNPWF9fFUfjwU93vRdzIc86QlpmQxw95g+/
km/JBX9x9sWtLXFULOtQYE7Jhf8B7W3YxA==
        "]]},
      Annotation[#, "Charting`Private`Tag$251130#3"]& ]}, {}},
   AspectRatio->1,
   Axes->{False, False},
   AxesLabel->{None, None},
   AxesOrigin->{0, 0},
   DisplayFunction->Identity,
   Frame->{{True, True}, {True, True}},
   FrameLabel->{{
      FormBox["\"normalised copy number\"", TraditionalForm], None}, {
      FormBox[
      "\"\\!\\(\\*StyleBox[\\\"t\\\",FontSlant->\\\"Italic\\\"]\\) / h\"", 
       TraditionalForm], None}},
   FrameStyle->AbsoluteThickness[0.7],
   FrameTicks->{{Automatic, Automatic}, {Automatic, Automatic}},
   FrameTicksStyle->Directive[
     GrayLevel[0], 
     AbsoluteThickness[0.7]],
   GridLines->{None, None},
   GridLinesStyle->Directive[
     GrayLevel[0.5, 0.4]],
   ImagePadding->{{80, 15}, {50, 10}},
   ImageSize->{Automatic, 280},
   LabelStyle->Directive[15, 
     GrayLevel[0], FontFamily -> "Helvetica"],
   Method->{
    "DefaultBoundaryStyle" -> Automatic, 
     "DefaultGraphicsInteraction" -> {
      "Version" -> 1.2, "TrackMousePosition" -> {True, False}, 
       "Effects" -> {
        "Highlight" -> {"ratio" -> 2}, "HighlightPoint" -> {"ratio" -> 2}, 
         "Droplines" -> {
          "freeformCursorMode" -> True, 
           "placement" -> {"x" -> "All", "y" -> "None"}}}}, 
     "DefaultMeshStyle" -> AbsolutePointSize[6], "ScalingFunctions" -> None, 
     "CoordinatesToolOptions" -> {"DisplayFunction" -> ({
         (Identity[#]& )[
          Part[#, 1]], 
         (Identity[#]& )[
          Part[#, 2]]}& ), "CopiedValueFunction" -> ({
         (Identity[#]& )[
          Part[#, 1]], 
         (Identity[#]& )[
          Part[#, 2]]}& )}},
   PlotRange->{All, All},
   PlotRangeClipping->True,
   PlotRangePadding->{{
      Scaled[0.02], 
      Scaled[0.02]}, {
      Scaled[0.05], 
      Scaled[0.05]}},
   Ticks->{Automatic, Automatic},
   TicksStyle->Directive[
     GrayLevel[0], 
     AbsoluteThickness[0.7]]], " ", 
  TagBox[
   GraphicsBox[{{{{{}, {}, 
        TagBox[
         {GrayLevel[0.5], AbsoluteThickness[1.6], Opacity[1.], 
          Dashing[{0, Small}], LineBox[CompressedData["
1:eJxFxWkowwEAhvE5CikjoT+N5swoYhE5m5ojyRWrFYm5Eh+U8kVqI2fS0gqZ
o6TFYpvScsSi1tzHnJtjFraYcjTKHOXdU08/all9XoUtiUSi/fxrZsXd7sp9
YdK/9gzvBi1BT/43ekQwJCHSYNamem6YKIBF5e+L/UQ5vIhoZ/QQjVDokdPW
SXBhq6MkpIPgw2LWqNj0PAGdLa1spq8YBuU+3q11SWHTVlyy4GUBekndNDY2
y3D+mqHaTliFqzXDPiyjAr4GJ5Kn6zagrVnk6hOkhDGW0vn8GRVUcelb67Rt
6NdnME897kDDu1ZzGLkHJx7kSpfefehCmXzS6Q5gd7WMIww8gm8pIl1Vixo2
RimknmvHUDuj6NqlnsLPmoPB0OYzGJbq8MWRn0PmGLVy1ksDmygl/ldsLQw3
Fjqrsy+hO9nkqPiwar88KA4YuoK1dPmJU9Y1FGWUCZferL4avF31AzdQls+0
46fpYEs6b0Sqt0q9yDwe593C+Fgun4jSQ85fVr8BDWNPyQ==
           "]]},
         Annotation[#, "Charting`Private`Tag$251181#1"]& ]}, {}}, {{{}, {}, 
        TagBox[
         {RGBColor[
           NCache[
            Rational[23, 51], 0.45098039215686275`], 
           NCache[
            Rational[142, 255], 0.5568627450980392], 
           NCache[
            Rational[193, 255], 0.7568627450980392]], AbsoluteThickness[1.6], 
          Opacity[1.], Dashing[{0, Small}], LineBox[CompressedData["
1:eJwVlGs01AkAxZHWlF0a9Jg0pFIxKj1t2e22alWiPI/ahqzUML0ou1HtWqIt
j6gcjRV5rfLIKDN6jFR/w0TKY0aIZsY0MQz+ahlHip0+3HO/3E/33N+1Cjzh
eUhPR0fHTauv7nJI1fy0z2ezdRBXMjVFQn/r/FAZbR32lyz8aKIhsfYm50Y5
bRuKVrvX2QyQ2PWy7V4mzRutsomcwHYSvkFjj6/SgrDpiaRX5y6Jt6v+3ppE
C0daiTedDCSRPXvPhXhaLOy+zBIm1g0hmlK+7BItFSevDdnfzBnE3n053OEP
+QgtrHWs2qOG4VQ0c7sFFxGLb1/LYvbB2mNIVZ3AA3U3y1qV24vTrzaCM/IQ
WwrmL7AceY+5PKpUV/cJOHLDhuF4JSoUWxsafyDAmhOTuYbxDgQ703zfgBDB
Ub8yz4x2Y3Tpj8Z3jolQQ2G9uDcsh9548Sxz63roOVH3Gihk2DAVUOFV2gCl
selY4WopGmLXvaq1bcTnMsY3ttwuWKaoxwuHmtDJ+8a9x74T6jGZtNW+BRXX
/D8tVHcgv19Qb3RZjL31ZYLuW+0wot8ilUoJXFm7bUPi2pAYwj+cveQ1Ni/1
6OxOeA3NlmJlcFQbWHYOPOrVVoSvEfLmVLfDUSKgnnokgaxUmNBs9Qb6ObMf
abrFmGBLMmzOdKIzmm9OoYvB+Mlg8rCgC6KwQxPvwlqwPdeKdXeuFG80abwq
YTNO0w8s6mbKILrMYBWvaIbdgI9hm5sc7vHqdE5uE0yNhynCT3KQXWU7R82a
oP8kg7v4Rjcu/3lec3x1I46sE3TM2KXA1FXK+Y9rX6F4Z2B2lUaBS1M2RcKd
LzGqnj+rJ03bsx/nysGzDeB7bZ+Wuk0JdkiwWemtF4jaEXeT16OER0keJWmg
HlZvXdrz4t7DmD3i77C5HpscYlNpa3rw0CeYHRNfB6ZF47iuuAeJqc5z56mf
Y7Q+SREa3Qtl+JF5ec7PwdH3D/dcosKzCP1lgTwRTKX8XD2hCl7NHOcghgjT
/4j23hjWh2yf4ahzmbXQKfTnKkz6UfY7f8GARS1O/sNNMiH68XOBSTmRUYPH
jIsU6nE1uAku0qKFNaC6nLSLMRpAew7pln5PiK4VTeLIygGcDjVTWm4RoiwL
S5T+g+C6PvstuaMaftwNVPrkIJjeVdXNEdX4Ky4nuqtoCPy3Ps4K02rcUdEz
jFxJ7Q6snbY9JHAxMy5AuptEwYSD7f37BII8B61LPUgkpSz3sq0gsKCysszN
lwTDIYhFLScQn7y/NlHL0QO9lOuKEgLBG9I/zIwksd7KYsaVbAKLYs12GBSQ
cBJvrKFfJDD5/bnv2m6ToMgNijkXCHQMvmspKCYxUyRqNI0jkOJb7ues5fRj
v7x1ZgyBKVvPU3GVJGKnS1omzhLoak7OmiYmIWi8HdN3gsCDC2MHxa0kJjnJ
7sHHCaQ6HrDJ03KfcSaS2XuUwK5/V/KcpCSyIs1X9oQQeBTxsi66j0Tkt58r
eg4SSFuxPtlD+xsC+oFTrEACYYob3lakNp+/55gqgMBy16OypyMkaOlZNLUf
AX1dSX7KGAndVtmLo0wCcr4jO+ATCdvF4YKhXwhUsvNW2X8hYaVxVYXuI3Dd
0nD062+NC/d7/udL4H9Lqnsq
           "]]},
         Annotation[#, "Charting`Private`Tag$250997#1"]& ], 
        TagBox[
         {RGBColor[
           NCache[
            Rational[38, 51], 0.7450980392156863], 
           NCache[
            Rational[212, 255], 0.8313725490196079], 
           NCache[
            Rational[151, 255], 0.592156862745098]], AbsoluteThickness[1.6], 
          Opacity[1.], Dashing[{0, Small}], LineBox[CompressedData["
1:eJwVlmk81IkDxpEtf0WJ1BSSsmpdsyVX5bFTYR21RGVFF3KkFElFqNi2WCYk
x5RcJTGMcV9jDOMezLiNK3JEP4XadP3bF8/nefE8r5/nu+XMRRsXMRERkcof
+s/NXSbbWVN2Rhq7/k3+/p2A+P6N3kMkHZj5/zyvO01g15NHSfmkA7hJ1ttz
WUDAoqWbQSPZYkfPGGfhOYFjzh8rHpCcoaJQc+4XGwJC7b/2R5B8IXD1t3NM
f4vkdYfD7pHugPS/4yqrD88iRCJf7W9SDGq5R25r5U3juP1T+ty7NIiFFVCq
7cex8nvICVMlOhLDJWLPTQ/jkfsxJw0TOk5S/+g73DeMbQKNUzIX6NBXqxff
3zgMo8zus/0VdHxwVdQ0fzGMksyHBUVauTBMP8we8BjG7JGZcovWXMgtjM3q
DAzB7nlck48UAzn9i7lOS0IkOd6ydN3CgBTPQl9CKMToWq+W47sZUDG3uNJQ
JcTFQApvnyMD6jdOGEeHCvG3zWzHimwGErU9nA6uFaLiC6Uv0TIfhzxTpDXJ
A1C1fjtZc58JuWDvTNObfdgYZGp47ikTCxMJYtWn+7AmO/m+ZBETWe9lrh47
2IcliSNa1qNMaJvf5fSv6kMbq8hnUL8Aa5QWHSm0Xlwnh3z7d7wAKn+7Jv9d
04PW1XJyWsZFGKyc2/xFtRs1+7xc2u2KwDoS5LZRqhvFnnWFvp5FaAhjPrFb
6EIq19++7GER8rz1SlVquuAfJHxsNvsjr4/Nkj/TBRUiY8fZhGIwvhm8OJHe
iautBni0UAKp5t3iEr8JIK1VMN4gUYpqFccBkqYAaRHk8M8KpVid9/7KfpIA
7ZZqvU4HSyFHU80TvuNDvUnOR/VhKdw/X3qokcbHEJfIYOiVgbZKc05Vig/T
6nTpluvlGBlxP7pqrh2DylsKvv1TDpOtJczFwXb4Bic5kFPL0f9kFW2hpR1P
Ef08uqkcw3tPl+182Y7PFcGUPxUqQPc7/yHbvR30Uge/iYoKnHcusftnsg3r
mTKDoqJVINO4mZxpHk6Ef7Ydk69CWSyJZdjEQ4rzeFOdRhWmJtmawiweNNaV
lNw/XoVP9J3aGV48UPxOxa7LrYKSkm4mZb4VuknHMmK0WdAyuObsu7wVp50y
HJ8PsmAvG5G9y6IZd8w3xcdPsUDhrnOoJzcjQzdKcG+BhfsrJz1vyTdjRvq6
hZdkNTT1vAZdRpvgV2VlsFO3GnXHxjeP3WhCuPKiXHlENagek39GFjSicHR/
M28vG9fF64W7KA3oMgt5F2HKRnF2nIifRgM+5FTKW9qwEV8pnO+Ub4DeDYPT
9efYuPg2Lebtm3oUy2p/YD1gY6/DlfrAuHqUHNiozJhk4+0hvJ+Z56I8Y84n
JqYGpCCr/SOsOgys0oq3eVKD/Lp1BXdz6vDlsmflmhc1ePzsQrpZUh324bVE
RFUNvHaruMr416Gyu58WOl2D71vFd7LJdaiS4HL9jDlwuVbyLSijFmwP2ib7
GQ4GGn5R8k7hIH/K09PpAwf7IuJ03kRzkOZmWHZWpBYe68fKr4ZyEOra/ecF
uVqczm8v5bhxYHZGJuH23locVY9IUCdzwLMP3ZATXgs5W1+hPLsGA2Ze65Zp
1iGV/bKr9B0bLdw9LhJ6dWhLsL6mM85GpYlkgdRvdXjT3RBd3sPGkwPPbDfY
1eFQ6Pm+j1VsnDEeidYMrMOV19cdN0SyMalnt/Z4Sx1eRMwpE9psLP68b3W2
FxeO6nx/9xvVMBqlcO/5c5E8Tm5KvliNMJpZkNttLi5JThm/PlsNeTlbYms8
FyZn9+5LtKyGrqgnL4HDxT1aj0yWUjX8+x9F3t1Uj0Kf1vOHa1n4Ermw2rmh
HvTaVVQFBRYOWCxxfxPU46W/+AQhw0L4cpHgzUP1CBnLFbauYEExcOVc30I9
7hMFTU4TVTDyUGmzVm6AUdf96XdxVQg68EcUrjZAZlF2h9HXSoh9ylqzSbUR
9JtZ0ve7K7CphTIP7UZwFDtyfuJWQOdpb6ezQSMCQm6voxZWwOX3FYk5Vo24
SCT39sZWoD7+jCrFrxHO6t2lZLsKRBqSDN25jUii7bAc7iqHQkDY2SL3JjS0
+BzLGy+D7vdThUdympGyIL9vQKMUllasWweLm7HTPShwu3IpziZuPqzHbkan
ZMv+YNlSROkNTmzsakZ1YKuazVIJpi46kEa/NuPt/NHSwPoSJA3bBXhbtSD9
lnHJhGsJRNnmlIiZFhzdE/b+eVYxmu/otNb9wgOTns3VsimC4eomMepuHpT3
b0/eYFqE5/Gn9RyMeYgw9vZdtbcIt3P+SSbseLgy+ZdQ5ucf/Z7JyxtCeBBb
oWjzYKkQz9Vp6z26eWj6tW/FyfRCUKZu5S6ntKGjKD+pU7QQm6PefMp82wZR
t/eTQ3wmKk8HZTLm25AaIDZ6t4kJp12y9mX/tmGtSj/0a5hI6jIsbhZrR3mx
QOoFg4kNivf8CPl2HE2OIvdSmVj7Yvu8Dtqh9qCAdtKaiZ84LjNVke1QLAs6
MSTIx5uPQ4Od5A58tRu+dHyGgcJzkWxz3Q7sMOGvF4wxENxtlFG1pwOsS9NB
dkIG5ItoXpkmHfgrYU2geyvjx345fAk40QHHVJEbnbkMJCx0kbbd7UCxhZty
sR8DZu9abC8PdSCmlZR2czkDadNljdL/8GFMXSwY1MnDhbjDWz2i+fjkO/hz
mVYe9A68ulH7iA9y3vPuxO15aKRJagak8mH1snHCXSEP7/6wj5wq5uP4rwMW
+uJ5MCr6cITzig/HuYKQBEEuem//KrxmIIBV8voXx/1zIa34jBgbE8C448Ky
nlg6wt0LXJO3df34d/03erbZ+GCcNeYW1I1o2ZO2FbpZ8N3JYcr/+L3UoFHe
oZuZGMrh3G/f0gfG0spK2f5n+OwhSNxxvR+CRW+X7d4ZUP9txTfXsgF8DZ/0
XU5Jh2nKlnN56wdxfY9d1jqFNFxVPKkycmII/hVLr3O2pUJjxm5lt9UwZCZW
RomYpUB29ZwEZ2kYNVnBGkKvpxCvSqRvTRqBiv78wer8ZHjqlPX+z2IUyhT7
1RcWnyDr9zPJlR9GsfDvMqeOZ4+x+GbjmtcPX+H8tOCe2l0aCo6YLos5MAbR
l9oskXNJCDILfcJ8PYbtodO/HjifiC1C857U0HH8wZEkp4QlwFDvTgxp52so
S6Z0tNDicUKJ90mU/xpRjSojVzseYbExYtQ7ZAIHI3Iza5c9wiNxJ1+bbZMY
eTk4FXIoDrKDBSlinEkENC537c14iJ8CQ2wNLk1B0KOqYfk5FiKZTvTRtdOY
MnhWttY5FpcT6BFr2dNgz0/2yDfEoEL9roTMhTd4nxh2TtcgBjLmlzVuSc/g
fdPLNfySaAxotvGvlc/gT59LPTG60ch9jG1jTrPY1h9oIsV+AEe6rozit1lU
fC0+Imn3AMGhT0MGXrxFDz3wof4YFdmTionSlgTU6suExUFU3KWFnho8REAn
WE5R7CYVzjazqjnWBHjVGgyLACoUystzrY4RCIjXEw75U3Ev0qEu/AyBRfbS
rlWXqXDTjX8neY2Akrh/q68zFSp35MxWZBB4VWO5MvR3Kr7pB0h1/+BUi5sl
HT2mVPTOvurIyCKQweqc0TChIupYvqNJHoE064oNXRQqvv9i4xNaTsC8M9tS
Yy8VA+2Rj5fxCfTzHNZMalFRHPbxLL+TgEnM04/GmlTE7Dm5I7WHwNUOBXKC
OhUW6VpMyiABRd+jMVbbqSj1b2kImSLgZmKhVryFioeauyOtZwhYx+TFyipT
cWk0yXYLQYDDiLa9qETFdsvzQ6wFAuE6F2vUNlEhLipIi/pIwDfO0OcOiYrh
gj0ep5Z+cHqjqs/IeirKPVK1yV8JTIyQaozkqYjbvHLxP44P/Pr9TJIcFf8H
KU/01w==
           "]]},
         Annotation[#, "Charting`Private`Tag$250997#2"]& ], 
        TagBox[
         {RGBColor[
           NCache[
            Rational[71, 85], 0.8352941176470589], 
           NCache[
            Rational[2, 5], 0.4], 
           NCache[
            Rational[77, 255], 0.30196078431372547`]], AbsoluteThickness[1.6],
           Opacity[1.], Dashing[{0, Small}], LineBox[CompressedData["
1:eJwVmGc4Fg4XxklFlBVCFOJpEIqIyi17b8lMVkYkOw3JzIgoySijCP+Q7bEe
e+8V2SFCD0lDpdf76VznOr9zPp3rPoPX6oae7Q4KCoqDlBQU/7dqtgu9pEVD
mWyGhJh//8jYKc/pOskhDvaLIgGL82SIvYxPKuRQQK+pakB/JxnqncMFyRwG
mMl/WZCZSIaRzY+qGA4bOJM3enUkyRgXCZGP5PBAUcPCmQyXL0hh1Q4O4wiE
lvH3eovxZfjTFB59yPEEVf/O5DBXLOKycWre6tor5DwevHd9bQZ0//zNlA/l
4evR424JsiOIdzCyEFLKQ9evJkMphhHwDwhZMrnkIe+Oq8Do+HvIZA1bf6jK
g+dP7xLe2+9RnhVXXCqcj/6HDl9bi4exor9cqd6VD06+vJowwSEYvnnW7r6v
ADzdKdUqHP1IMn+gYcdbAFVXmVMKC32YYXbuvHymAMLtp3YqlPbhxl257gvm
BTA0ctHTNezDQ72VPuq3BcjgtHqc8bgXVX/kRhM1CnHuAPdfS7oeCOh+WagP
L0L2ddHpm3vawOmnLH0ttQicVRQVgqmtYHybEk5bWoTJv8oVO6VasUmjL6w7
UwRj6YgVDocW9JBK3SfOFmOsok99q60JvqL+Wz/ninE+0JfJ+1k9bliMaif9
LkahUVoNzel62ESIpYKpBNJ8H0InOuqgvTAnH3y+BJ0qcx9tqerAn6L2cH9s
CX7TiC1c8SChi4GFRVi2FEu393w9OkRE/QVn217DUlAs4MIEOxFlTk0lHk6l
qD6i4fnVrBzpzT7GFXGlmCjwv/x4sRQ+fuMvVFZK4abCMR5+oBjObyVWl3aU
IXQkWJXWvghWH6IuRrGXYeH+ddF2YiE0JeVmB+XLQMOzhzXzWgH4yBnHrRPK
UDv6b0O0KQ8HuClu784vw+SFJ7KjsbnYq27ckdVYhksq58Qi7N/iRwbdjdXV
MmRMhKzrHMvB8oANKXZ3OWbDzHO29mdjZkc1kyRXOdrfvCcsUGehw8K16K5y
ObpS6Kmv7slEXUTrLl7zcqynzT/SP5CBUiKfUYNbOVJdelsUhV8jjW3wF+2L
cvgyvmL19k7HMwVh9dzCcmTZG1hVZ6Uhwi0kSbe1HEeWTiWzzqXCu0sK8d/K
cYjdt+yeVwrohYvnWmmIsFNm7s/MfYlXkaIRv7mISOX4w/773gv0ahwdsVAk
QimzTu+LahLs/0vzizYmwoNSrfmlfCK26A4R6pyJoCn3YONVS4BgO4u7QBwR
PLH94z6341F3IprDKJsIcy9K8Quvn+FyGB0ptJqII681DuWPxCFIdce+5Xki
9ntMzgRZPgVX1t1C7t9EdJ93E5159wQFNL+MtRkqkPvCxmOa7gkmm8kZBZIV
oCdWaHwejoHXUSfNWfUKFFJ9EmJSjcHekPl1VsttvjTuO2vtY0gpjcveCq0A
m6YPg3BDNHpeX/6UnVSBmCLm1VCtaNjtGogcy6+AQK+JSmplFGIb2kYxUgHC
f/aZIxyPcIJfyf/mSgVE91EcsbwUCVJA7dF0ykpkL3729E2MwIpcmcfuE5VI
JIkEP7gQDuXa1/SdvpUwzvPF4cFQTPDwFm89qoRQwI1Hymqh8LifZCqaXomy
vOtKsw0hSEXsm9j2SjTdHJa73BqMsy/ptRsnK7HlHmmTpReMrq2HG9/XK1FN
m8dkNRWE31X35Uy4qhAezTR1jCYIMdx/FsJFt/2f+z51pQbi2F3vqCqFKoQU
JfXQIRCG513GeJyrQF8/VZAQEIA8oqnXp6oqiBnUDreKPoAS5zAXR18VNN81
eXXP+GPsll692nwVLvASTVWe+WOPlCpjLn01HlrvDCZQ+8O6VCLb40o1FB6H
WXX+88MmW4FOhns1ru97+v55kB+ivU7+GA6pBsPeseQxej9UneFXOJdfDeHc
znZJwXs4UMQ0QUlZg/EzdLtaQu7ALOK3wSxbDWYqlo1ecd9Bms1ce5NQDW4a
e3t6lNyGEGt5efjlGgid9+z3WfWFnJflU9b8GlQrSj/mCbiFUC21vT8bt+PT
7o3JJ2+hkyAeMPqhBrXfTt2TH/XBf0sBZd1UJJj/iakpk/KBRJJRxhMREj4/
cnTVYvCGcWjHdJA0CZGMuS57W71wx+Mit7ciCSPHirQdAr1QqyH4xNiUBJ8E
/qyWf57Q+LvlfyhkW4eCqC9VUnviqkWG+ZsJEmyVVCZ26rsjUO3g8+eLJBjX
9RWo8bojQyJ6IOwbCSRKacewVTcs0/uqO9PWYqKlm/rDYzd41WhKnZaoxVcu
MNJM3sTznDqPIxdr0eO5QmVVdBOVzyTzWTRqEaoveDEg7CYoXXmP/rhai/HG
NPvdUjcRwbPBUhlZi3CqmKNBL1yRu9dR5218LVTznhIjb7mi9+dE+Iv0Wpz9
9v2NpKEr2HpbdviX16L29qPgK/SuSPVPWlWcq8XfiaEFQYYbKJmR7+g+Xwez
IxKO1gLOGFLxX4tUrkOfAV3vlZXr+J5bzaahV4dBY0EJ0ZLrkLwtdbXlWh32
BgTGS6tdR9l+ke+kmDqoFZAk79x2QrkCJ0/BQh2syUpMyv8cMJptpOi6Xofg
pxn2CX0O2GR86ii8VQfmtEj1oAwHSI8zFGfvr4fsgw8zrDoOIHruUkuXqcez
X+pt/Vn2qMxYdX/ypB5p9nYJwZ7XMLZX+Lney3qMNv5qZtG9hj9uTtWM2fWw
WD61wnzyGi5gniayph4qvv6njObtUD38ITnocz0o13retZnboYamudlLtgGP
U28svbewxZTLzhVx9QYEjbZqR8nagmLwIvO6YQNq8oVKEvhsIZtaaXbDqQFh
cfuocz7ZgCRVsHYtrgHttyfaIjxtUOeYfNB4uQFvVT+1y7+0RuGik5PF923e
PEjRIcQar+ylK6wpGmH1MOpiyw1rBNkNm7iwNII1szJc5KI1VKyYEgLON8Iz
w6Yxct4K3cZB7LkRjZCpusr5SdoKpPf69oVxjWB/1NKnTrBCvhFfWVlKIzQ0
9zRPMFkhxrDGqL6oERHUtH8iFq/iku6vuPdjjaj50nl5M+EqxlScWalONuGU
dODsi11X0dl8zpZGsgnpJiKOr9YtUa1EW7zvYhP4Pqlkdk9b4qVCpgG7YRP2
7Drp9rTaElay07En7zZBPIVrrPeWJRYkDZkvdzaB6/y9eMuVK9ggXGB469yM
FIdG4256C8jMyDWH+TTDjpNCzmbVHMHJKn72Ac3QDxE3legzBxuLAfnI82bE
K6kqRsWZQ4LSqTuhoRkG+dNPKfjM4fMhPir0YAv4k0pKteTN8CfqG4NNawtO
EMUf3c8xgYL6ZvPFgRbEMf21DI01QcRuivuHJ1swTSfAWHHbBNx36VZHv7Ug
SC7/3EsNE8g48vXo8rRiVTso89KqMfwUdKLh3Qp5Kv7XAjDGjl85jAcF2rCH
6XXEmx9GONgptw6RNjS8HWeJmTOCeOrIoI1UG0Kfb7bH9RvBVpU6MVezDWtT
If2reUZoeW4lIOfVhh+x75qnHIwQJc0h7dDchkuVi+73Zi6B606wdalDOz7+
lg2WmzPEGR1upTH3dnDFygocGzKEFn/RMcp77bA2ehPE12wIv47pFbWYdmQS
3kwZZBlihuuCzwSxHappym45LobIqlqP2LW3A65ms1R//xhA4p9liX5uBzY8
KgqEjxps9wXpgWJZBzjsd8qkcRrAOvGwtmRdB8KPK5kJ0BsgWnLiE+dQB6Kz
7SaMN/SxeMOUY+ZvB6gCrad9GvSRNGV4x1WzE8x3J3d42+qDsk5NLnK5E32d
wq9r3+mBnTGb3u97JyLmykK/ZehB2GLPB1eKLjzNThkXS9KDyWazuwFLFz6c
+xs0HKyHotOKrw+e78Kz2KLAfDM92KWDJju8C0usAm7PaPXQESje1XSiG+Hn
AloKXXQhzdC+4/GZbgyx7W96YKOLN8+vSprKdiO1ifa1uYkuAnIfpZANuzH3
NrRIQmmbf7/gxu7fDfkG/2n3Q9u8YPIBx+Fu8NLXKe/p1YHc4oP83XI9mF0j
vj0so4Nbwl1tTso9kFW5zax0Rgf57hxzPRo9aJTSZvUS0sGhrTyORKMebF5t
K/nKqYNfzOMPRJx7cJqw37t8VRv55yUNL8f3wFJd80mngzYORy/9yvrSg/xO
A9UZey1UX/XLKljvARXXxC57Ey1YiO03rvjZg09iUw9+q2shaUi6rGNHL4b2
Kriqi2iBnTvMi8zWCztKua2I75pgzj62Lo5eFF7yfxgcooldDbbLNVG9mL+f
YzhcoIGlH5MTg6J92Cosue8mqI6Sa1F1ahJ9cCGd+/H5kDruD8tk1JzrwzFR
zw0XZnWwlSY7Zyn1wYk3WfX5L7XteWr6545Z3/b9Ipno2aKGhG9DHPyhfaA9
IxcLezWorHUauE32wTRmubEwTxWvPle00T/qB90kC4u8qQpcnmkfcYzth4JJ
PemKrgokFT7ebozvh6xqpWugsgrakmlP3knvh+/2Mj0npoI1HeOoxbJ+JF6J
Kt+9TwUypd/1Gz72Y+tvTCyRpIyRgFPjt6QGQKX5YTX7pDLouTPJs7MDUNRe
Y5w7qATZSwHjHxcHIE6xqq3OogS3qCvtM18GMLsU1VSyVwlDlOyZUz8H0DOq
pJj8VxEv5kMtxvYO4siJU98yJxUhnO/Y2S8+iDQO64i8V4rQlBfOqQschKiT
3jub04qIcCi2S+EfggW97oK1qQK+y+bM2vsNQ6Akl7RULQeP0w1FbPXvobDb
fK3Z4yImcxvCe3lH8TOYj61eRha/HQcSj/t+gAYh4PBhJxkIXqTesqsYw2bF
5YLx4vNQTuO99u7ABLq/Mn9lYTwHb+4rfNNmkxhakV6tyZOC0LIh3bDmFKji
RZh9vM9iP8MqTcPmFD7WC5+JU5DEzprEvCNJ0zhbEfGUX1YCTuIVI3vUZ0Cz
JWZyXeYMclStUqq/z4BC33eCx0gcG0ucjPNxH6EVliLmHi2GYn1lqicKs5BP
WbR0az0NP5Wgl0Xzs+BhukN05T4N3nG19+lBc3Bsqe42vX8K0pKBTzhOz6NF
Mup00LQozA51/6Lsn8dLXtoVgpEoNtoiZ1z9P8Fs+cJSxlMRxO+08NDjX4DL
C5chphRh7J8oTtvRsIB7V8yVzKtOYtddfwOpm4sIdfeyHxgUAkWWRd4M82eI
3WVXPkArBLeEvEjmus8I3cVglyYliCrBUBomlyWM+p2sdfY5ASY1N6EH9Mtg
sJ1ZSOo8jrGTPf23KpeRKVscOMF9HPkvwD9rsQJ7MzVqmgfHYJ4nwcS9tQKm
VWdLp9WjuB+U6j+W/QVqzWSWOeOjeLvAnUivQQZ9En3et34CQpODLCe0yFgb
1MJ/vQTY6K0I5OqSkU5tr2DTTQBXZWW+phEZffLP/xtsIyAsyrQpwoqMw80C
a1W1BNhLPF+jvUWGQv1DoVd5BPAFsqhQZ5Bh88n6TlM4AVtn7+wbfkMGIXHV
JuIhASMrH/sycshg2GSo1gshINqo0FzpHRmqHv61Uw8I+HdCzz2ocrvepcg9
O3wJGOuNekHVTwbxnrW/sT0BZcE/rPsHyRgZfWZNsCPgybkrx9PfkxFfrF20
bk2A+mvhIrmJ7fzJ5pSoKwQQfTpb/RfJkIvTSuu4REDcyTNRustklPHs30gy
IODmTJIBL5mM1zaXi531CDimcX2S9I0M24zZu4xaBOykHHgV/YMM47CloBl1
AqaKzzlabpKxtf51s0iVgErHdBHRv2RkbIyOhSgT8Oww3cb//zI8uQGCpooE
/A8s63bT
           "]]},
         Annotation[#, "Charting`Private`Tag$250997#3"]& ]}, {}}, {{{}, {}, 
        TagBox[
         {RGBColor[
           NCache[
            Rational[23, 51], 0.45098039215686275`], 
           NCache[
            Rational[142, 255], 0.5568627450980392], 
           NCache[
            Rational[193, 255], 0.7568627450980392]], AbsoluteThickness[1.6], 
          Opacity[1.], FaceForm[Opacity[0.3]], LineBox[CompressedData["
1:eJxd2nc81vv7B3CbZCSRhLJStqwQ76JlhoooRJSIlEQZKUrEyS6UkVFRSWQl
o6LMrPu2dwMpIkLkd13397/f+ef1eB63z/35vMd1vT/OEXU4Z+7EQEdHN8NE
R4f5///RVbu8Qc+Yg+hIVQ0U69wgPiE7s1mEZcmJu5eUrovFkXk+aQ0XZ0KS
Db5zloemkDo1xg/xJYYk7ObUs6fjGcR7x9rTedePkLF4q4omhmyiGHXGf/Kt
LanyVgs9w5lLBBYKdU7VORJiJepnyvySBEmk+XX+cSG3BG+YGPkXEIeDnmr1
0x6koDe4qeRnIRH7r0zu9YeLxLdh5+lsqxIiudpg9Yt5H/j5x0MK5a9JT+7B
f5lB/sTR2DbNSqic5O3NLjdVvkY+s5WuF9asJA/XHfHp+BREpLmjOqccqsh1
40dCsjdDydodjypP5rwj0R2trILJ4aTgrJIcb/17shinP2Pad4ewPWRNrvlW
TXLSj+1gOB1DlAL8pawEPhK3/WyPBnTiyK6HYt37ZWuJXFZ/Q8rWu+Trpo/V
Vtp1xLGxqHeDYhKpCeF5wGzZQB4uWzbQGT8gVwJXrj23aySjXuVXJK6kEL9v
mdH3nJpIbANP5wf6h8T00dOMLJVmIv+uLGHL5yzC1SK2I3BrK0mc/XBYWf4x
GXtRZaz9sJXcKmL3HAx4QgS/3xMoEmwjn8+8P+mq/JQYbglX+MnaTv6J99Ab
T78g1fKXhWraKCRY5KK4f24eufxkjPpej0oS98YesTj3kmQ3p2xJfEklCnIc
g4Vz+YRjMyelPbyD1I3XnZASKyIvBUpa+pW7yEEyeyV2uohId9e2f03sIjLJ
SRSB6mKSPsOp1UfXTXabLqhIeJSSdC3O4NTabsL6R0ksoPcN+bt1RiDCpJd8
un1nTdfrcnKr/P3vmae9xIRFk/fD/QryY9zhshB7Hwnrb0sMy6skXB4T836V
fSRfL/Fr6dW3hOni2k4poQFSWv61PPLfW3LkY/8f+UsD5LltzqFF/3fkTM+t
i4ebBsj13i0aFgHvyU4lpgPOOwfJO10dDoWV94RlZ55SmNMgobIzljsHVpPh
8+OXH0cMErMUw731QTUkbe+r1Q3dgyTIU9a1m/kDuaP6yrh+ZZCQ7nXs6299
IC6Gy/2l4kPEIcnt1ZfwjyRJnaJz0nmIiE6KFnrH15E7/eqqxZ+HSMXP8ago
gXpyiOmkIT/9MKl6knbIK7GeKBzfVmorNEzSFX7tcH3QQM6Zzc/kHRwm5Did
3CmRRhJ+wXhTxelh0pGm9XgpuZG41qyxfR0wTCQ8fZiak5vI4qOU17eewM/P
1Vn8Ef5E3hhL7bF9M0zue/BtuHP/Eznw2v+ZTPMwuR4W9WzGsJlcuK1zoGR6
mGTUOK83CGsmLFE/r19lGCGMz705935sJpPqF7L1eUbIAdPRY/x6LcTSsirm
j8wIOZZq83Xkagsp5ZCMH1YfIfVzVLs9ZS3kwKwI/aDuCLm391ih8nwL+S80
582M0Qj5Mj+x+Ey5lRy2t28QtRghdFu22OW6t5Kby1v2utuOkGU78x0qT1rJ
bb1gsz6nETJYdGFlx0grYY78u83z7AipcWo/WCrURsarrPhULoyQRxpuXwqO
tBF9cy9nCe8RcnLDtlTJ/9oI/aDw1QO+I+Q95/vrq2raSKOBweuMgBEiaJP7
wma5jRgZbg3TvjZCVhnNum9SaSf3LCJt1weNEO/eKQkjl3Zy3Y//qVrwCBna
ZnVsKKWdyJ4QGk0Bt0iElfa2t5N+u6oIS7BT6a/VO1dRSOKbnfwO8Puf2gM1
lndSSI5T6Pw7uP7F1EQjEQ8KUd2/6sm1qyOkrlHP7cFDCqFeibmX4jdCYspn
h33aKURfkH672OURkjpezpvLTCWjLWZdnF4jpMnv1nUdNSqpXXVk4pTHCIkW
rfokeYpK3o3VVii5jpAZZ5WSk3FUciO96MEFGK9Ri4Mb/ryjkoj45PdydiPk
1Vzhl/5fVHJ+7Rnn00dHiGholZzgpg7ScedBvrjZCKH/ZSH02LCDzKQsVZ7S
HyHlSr5zId4d5H58+H2V3SNkvcHPf5qN8Pna0qxAhRFS+2Reyvh3BxkuuJuU
vWWEMKkadVULdpJ5M4E6X+ERYtgTzDTu1EmYjl9c2sQOn+f3JnFhnYTBJmt+
fmWY9IceDM563kkEV6VsvDE7TFxKHhz/+7uT+F1cK/92YJh4NnfIkfVdRHXC
57FP+zBZSbgWNLajiyg9TbL/8XGYbJWQbb1wpYs8UUtfI5Q3TDRyiKvDXBf5
z9Huczus/633/rl85u0meapaWu/PDxP5bZm2zYrdhBJ01v2GI3zfiTt5o87d
5NPeFK2b+sPkCKfGef7gbmLwZWZjndYwEfv67fOL5G7yb/3GU6Nyw4Q7+CWX
Qms3+Xi7RK2MZ5jYUbvPrvveTbYG37jvxThM6qWONZ1h7CHvbJlleGaHSMfv
Nbudt/eQX3sHFmY7hogJm9JEU2gPETRKMs66P0SYxadVDyb3kN6oBp20iCHi
NWXtvf9lDzGjyiXeDhgiC7PX9md09pCn4zM2KieGyOJCKt/q7z1k9uxSzKzp
EMlsYbX6udRDNJ+mfsrZPURiOD2+y2/qJTcCL95YEhsig3lcif8p9BJ5v7aA
BN4h0npDxO8c6SWU0at+ikxD5FSdTFmJTS8xnOgQMfsySLr9D/6Kju0lx/4s
HvZ9NEjom+RGRdJ6iZWxPQvrvUHy8K86v9qzXrJTOII/7tYg6Wxr3bn6fS/Z
4eT1/fWZQfLyTlBdfVMvufTZz8XCepBYVTwrEerqJd+9Bd7MGQySvQnqfy5O
9JLyoCVGI9lB0jqWNRww20u4nkv6MQgPEo/AYy4i/3qJ2uOMT1Wcg0Tv+Ysw
ca4+cthPN/F1/wBZuc/x7jZfH2kUr4/xrhwgu/gcqf8J9RGnkzqRBg8HiGfq
tzqXbX0k/oDoSc1TA2TsuXvDNoU+ssCpf3DywACZ002KD1fpI5dCZd6XywyQ
30FKjrEafUQz3rPiCdcAUf/sfE5Xp49E1pao5v3qJxkjG37d1e0jcsL5vNT2
fvJhTkE0fl8f2WdTob2huJ8c8otQ0zHoI1t75SJ9k/rJw5eTp6KM+0iN5PWB
5YB+wsm5+VukaR/Jyzwwn+rQT+753fyufaiPvPtim+y0r59IdOx7lHCkj/xq
tPzPSLqfsNQ4GWVa9pHgKjt/Cy74PO80u4NVHxHouywYPN1H3t5K4Gmx7iP1
Ru2cVGofqY28GTFzrI9EafEuGL3uI9cv52XXHe8j++8sXxpL6SNWz3NjLG36
yMvCno1Pg/uIyIzj+STwZ88Vr7gzfSR9HZ/rXXAxeyVnlkkfcf55MMsIHHEi
y6lfuY/c953aVwbXkzuRsKizoY/4MnKf+wbfpyrCtOcjzJO8DBv5BPfTz9Of
f+VzL3nCYUe5CPdr7ThbaFHXS5S1C0264HnuHVzz6viLXhLS1la9DM+rJLC4
JiK+l4jKxR8agfHwXv9066hfLzm5epDrtlkfuV1184j7yV5y5MEjjjm4r54r
eyc2GfQS3qCfdpJG8Jy7RLWXFXtJ86PgA5S9fWS75XmNnSs9ZMXWccES5st8
vsMj+WsPuXygQy0d5lPQM/CKXFMPecSv5X1XDc4FCorTrQ96SNHJf8G62/uI
o7lq49iNHqJ9p1alVK6PrFJnOyLv3kM6vx724ZXoI9ocnSK7SQ9ZpZLB/EcE
Pm906CX31h4iMS+4NQfGxcqxLI6Dp4ckxlmzhsJ6XZfG3Rg10k2ab/o8UZ3r
JU790mMNYd3kQofJ2eLJXtJtqbuwxqubDNmFEd6xXhIhlrg22K6bPM19/uRw
Ty85KG8U8Uelm5gWnefZVN5Lgr6JHlk33EUsihq+XymE5zZ392xp7CL696Kq
Xj3vJVlyCcVvSrrIBCN7dn1yLxFsvZoiHt1FypS4lv/z7yXO1rubxfd2kee3
ZT5pX+wlsb/qIt4pdpGmqcwjjS69ZErxhkWiUBe5c13QMtqylySY9GVMQB2+
+Y/tVBPUjyMnmVhFH3eSKes46QeSvWSrwM9/XnGdJF15iPHwxl4i8zmHlT6o
k6z2tjjrz9JLxg/efVZs20mSX/8tpPb0kIXajRlPBDrJpQ6vzuXmHuLDbxKS
zdpJRC2zXvLW9JByP68Ng3Md5Gfjv6dcL3rInXD/wFFKB9lMnzFoEdRD7heF
RDvHd5Cy4DdRzVI9xJaeT/H35g4SMc7cpSnUQ8okRcW38HYQ92EPrpQ1PeSr
fZlUKHMHGd3LXmi50E32vmawHxqnktw7encS67rJJflsk7YiKonds33qc3k3
mZ5W+u9mDpVwa9/9LJffTWSs5qudU6ikzmfVszdJ3aRGSZu1JIRKWEYP7xo5
203cudbzX7OmkowYzxZF+27CrXr4RMZBKlk/4MJ87Ug3Kd6jfOb3Hrj+jJ+y
jE43KfloHL1BkUriVv6SfO5uEsh4UsGDjUoON5qwTuV3kZbIU8KcVRTSNnL3
1fEnXUS6PtDEsYRC5DX2WLckdxEDBq5T/XkUsiHuTnpbaBcZG7Y20UynkMlF
Sp7eiS6SmO4iFRZCIY4Gogl/jnQRNU/PF78CKeTN19rwV4ZdZL2n9rYrVyjk
/nRPmKl6F9ltr/djwo1C3DmHVVdxd5Ee/uxWcwsKkVmn3cfL3EXYOp79KDWl
kPoGh0PSfztJpmLG8m5DCrFI/+rl+62T/A3z/Jezi0L6/Eqo+ZWdxMVAMWpU
lkLSTgrbp3t1kh0WzG4N7BSiMGmsFXi2k4xyLKxjYaUQ55t7brme7CSVQgOl
1owUMle17p+bWScxCiljPLzUTjIZnpRKyneSk/4B6Vcn24np4/CYy5Kd5Et2
z+GwiXYylNPa0CvUSUZygjiej7UTmwLd6pbVncTjrHYs+dxOPm/kP+4z3kGs
jr5TDO5uJ32+dI36wx1Eb96amHa2k9H566Yy3R3Epz/CXpnaTha3THWI1HUQ
LmWlMe3WdqKrzf9P8W0Had5v2ObY3E4UD5j6HirtIDHWB7vTmtoJ+XOzsDa7
gzD13dO3qW8n2X6GkcLpHYSH9Zx6T207mYwvnr+W1EGes5obu39sJ0V5dzP8
4D1IObFuubW6nah25iyvvdFBji78Fcl4304s4vLWlPp3kNdcnl6h79oJ/4uS
EM1zHYT5x1Tznap2kpWg4e97uoMYPNscmlzZTkZGHbWb7TrI6du1ve8q2olZ
7dynHUc7yD02nsCV8nYi5ZSv9cq0g2yK3iFlBo6K9Li5V7+DvO0ovVn8pp3U
6Gx4Nba7gwhHGx9SBZPGF/Vpmh1k4r/h3R/K2smJ/RaNbsodhL30Mas7OOfh
/jJj2Q4iIc5pvQ18ZuZzwm5JuD5d2c/51+2kJSH/lL5IB9nxNM23F/zstL2Y
0/oO0pr+vbANfLX8Q33smg6y4LfKsh/c9nzyROeqDhK0Nm/tEnhJWGhAgbGD
8PnMpsrC9UN/VeomLVHJPz7xknPgI39vhQjOUclEVu3aarCDj/XjZ5NUktJT
5SQL98/CY51yeIxKMt3lXTLBcq0/nLhHqCRAzb9TAZ7//qbK3329VCKg5nym
Hrwr5a1eJZVK3ufMUbxh/G4JKxkUNlPJVZGADhUY30qX2H8VdVSSdyZdigHG
/5pStUXfeyrZ++FY4ACYWvdzP1cFlZT3/EhqeAvrVTipxryESsLuL6jUwvy5
PXxek51PJed2XmShwPxWPjmpxf+cSqLC0+snYf4Nth1aH/eYSiSTxHdt+AA/
l1ZoaHhAJcXvtKTuwvo5EUZCbtyjkqHK92u/17WTDcEdbmYxVLL1xPUUo4Z2
sj/8sq9YKJXINTlGq39qJzPzbIFSwfB9VRYXK2G92vxScCVXqYS82jB5BNaz
tZhr9iMvKnlsW5GdSWkneVn1HX88qOStjouLXUc7YSNHk63PUkll/eVKia52
Uv9mKd3yJFyfOUmppbedqOzi2y5nTiUu1CmDbNhfZpf+NXCbUMkf4Q39JV/b
Cec8/0EmAyrRbKrgaxttJxwWUY/EdKlkLPv4NdEfcL/VR42MdKjk4sFKbQvY
z7nc67xCNKlEZyw8N+ZXOzl84/O4kjKVHPDnrJWaaycDASaMaQpUolqWu+Q/
305mr1qricpSSb9uwnLPYjvZJix79bAklbT+pQ9+vtJOJg6RiCABKumLbLjx
CN67CgbmAm7yUYn/bR9maQ4K6TmzkzdhLbzvCASeeMlFIZcdFPMnOOB598gP
tPFSSH730AsDBirZn9gXf1iEQip5dyV8WKGQ77sqb9CJUkigabD2oWUK4dk6
8fGFONRXT2fd+Hmou8uSUcLbKKQmYdvUh0kK+UiZkxRXoRCft7muRT8oZP/R
vBcTahRSsnkpt+A7hfhejpAs0aAQPZVz/J3fKGSB1UrUmlDIEWnWxeUvFEKX
a3BIXpdCYtQMtyl9phD1rSermfZSyFjPhYnyQQpJStpRXWRAIX/Eh3dtGID3
S4Uy+lhjCincJOAQ2EchD8/97jkP9fqP9lTYxW4K+XbCoEEJ6jm3a8v0FLxP
avpHu5TbU8iJ1cnSz9soROnOfrt0RwqZkUyX826lkKhHvu9unaYQLrd4Xtlm
Cjk1ftjoMPSHgP7IV+s/wfNs2SKjCe+tieoDqVxNFDLxpOnHJk8KkZK3ahFu
oJB3frvvjftQyOrdHhTVego5r86h88mXQn6MF6QeraOQF1y5evkBFJKyK4O9
/COFNC5XTfoEU8hByl5nOvBIBMtRa+hfnruYVht/oBDTmfJ0zTAKiVBkSGaq
gevVHnD/c4dCRLncjM9VU8gd8Zcv26Ip5OsR48qR9xSiwlTs9DwOxs/jENUe
vOR32DXkHoWcfrbz3Ng7ClnLsfjINgn6mVe7yxUwv1UMnUoyzIPf7ON14DM/
rluzplFI6fewVcVvKaTh28OkTuivsreizjqCnXL2ZD/KopDYLoGXG8BCYYpu
F59QCDmwp7QD+ratS2a9zlO4Tw0jp2SwmvPRZyy5cJ+nA2LcwDFFnov10L/p
f2lJ7gWnGsck/VdAIVOhdH8lwLmn6y6bFFFI+EX7WQ7wNb60gNWlFLKTnmt2
qRKej/DGVpdRiKu9t9Qs2P+7BYtJBfRvD47Nv8GPxr/UtMHvyQZmVC+AmzdP
vbeAccj2llthhn9/KPnvJBXGMdrvab4AWELjs/rhWgphTdSpUwIzifeEN8G8
VTtukDYDJ/mdGtgL8xx9/3bpJbDdlxObS2Fd0NUvOzwEO7At7JKBdXRpYJq9
HfxXMm97AoVCLpayJa6G8RFstP3G2EkhJpv//DkA5tdXNHOFdcnjFM0RDlaK
y3D41AvXk22oaAezKYdxKcK6vmV48eElmI8cgSsM30YoJI7J+uEncNmNQiXt
rxQyzNE0JAfPxRr4ofbOKFzfOqNqAexUos4iDftuzw4f5dOwPrY80Is9D/vS
PqI8pAtcquhn++oXXL910rcBxuEO/eYApTkKMf5z5KcRrLeGuZSKM7Cv//RK
jraA7Rov8iUvwnqPvSQwBuvzHntC1+I/ChFf00FnAOMk8ieuPYiVSrz6Y3Un
wPvPGX5IWkUl4sOmx6NhP1T0l4bnrqYSa+Xmt2ONFNKhr3exjptKmsIKeN7B
OOpeOMXUuJ5KTlIkPl5roZDH7053vd1AJfNjqS/0YD9a7GY2K9hIJaflyz80
wzh/tJHhC9tEJYLr7L5xdsA4yzy5TCdFJWtfzTB/BnOmJ423bqUSn48lpWUw
7h+v+/anSkMdZWK87wXjXhz8TE9BHr6f87smYz+FXElUrOJTpcJ+eeUQAPVn
6O9+BTao2/nqGfZhMM5n2JxnXupRySf125vvQb3K6OOyOrqXSl47vg8vHqOQ
ULWm1TEHqOQU79tf7D/h+/MslD5CXxD5UlglBuO+P0tb7IAplfDeHynQmqKQ
X0tMVW/NoG9+XP3aY5pCntpNrn18GPq65JzJF5gHttBCO2U4Tz+/YUOYYB56
0q/yhR6jkjkJr2rxBVgvRrtiu45Tid6Ds6aOfynE47XAPxc7KjG+y5QyBvXa
qyuJzdSRSugKQj/9gXM1i6nuayk3KvmpFNcmwE4lwXGW7rLuVBLEfOSqBszL
EY7+PbLn4PxOCUq8zEklpnLOPsLnqeSbgljwDA+V/KL8ra65COeAXTnOa3ip
ZPwDy4lM6KM9+6tjZNdRyXbptVZXL1HJzjqNKAd+uK+PorckfajEpOTL8jtB
KjHkS6zQ8qUSlQLN8S6Yx7MXbNTmwOcVa2t/ClEJH12eyVM/KlFfGtjJB/Pa
H8sRsjqASp5oucwdEqeSXZuY19wNpBJOnYiAExJUcpxPJFzhGpV0ZZflu0L/
W3Yt+fUOfPPkF+YAWAcxNc+SB69TSU7XY58oGZjHAfGQcTgXiPbWRFyD/jkZ
8Mbt2A0qUbKL1veQg/cUwxbmWvDH8mup+tBv+Y9+O5N4E85d+wN1v2+nkqP5
uQP8t6jELOsTQzP05+NvahTcwTL3P+vlq1DJJcOfHm/BG/qG1b3UqCSJM/Kr
PZxLfsTMXPmqQSXtU8WB/mFUciL1ZHs59PvmuEHNN2D1xcXIOC0quX8lZ8si
WFJAREpHm0q+JvyX73qbSso68xe54bwQ/rzTMRUspRAsOQge+7PVuRXc/WPb
Jd9dVEIvtOOGfDiVvNr5K37fbhh3C9Hco2DhHVSmNbCOfZodDQPBK15333SA
qyLWOmSCFSu5Kh7Aur4/rP73Azi1UJHVAd7TsjcNiIyCuzw4YiVgncvqcFOY
I6ikha7l5BewtU+DpCjYm7flYsY+mJ97Ahs0wXoU92r7/bBu4iYLTcHtmZKH
hWFfnOs5wOoEfrE9bFMHmJ1j/VpvsNlmgy139Kmko3T/wE1w2UuZ03vh/KQu
/u5SLPidF+fQAjhh2HUwBdz6+Uv0U0O4/3wRiSdgh7XvfG2MqCRC5qX+C/Bf
k7pEDmN4Lu+5o6/AbZ/UJ0vA3ze+sioGcx6x9XGCfalb/OJQCTj0U5YqN7yn
ptdkmODPjVkitxSBY+33muPvR2k9N7CBfWu2ipzC6+cIPUujh33rukMtGr+/
39xKJgO8YFbTlwrmoAv/tgfOh3JSQabx4E8blKgjYC6F+V+h4NlvB/4EHoLn
kX5c6wuuyPtmIAT73n6aY8AVvMpVteUVOHrvXQ1rsLW9W5jxEVhfic8H9+Hz
jPZdGgE7T73oUQKvXjUa721BJRrp00obwU3bVsZXWcL37SofZwBXVzz2TATn
HjvMOQbzuTTvq7TtKOxHl++pjWCbM6KSheBn93KfvsD1UWh+cLcVjFfWW/Vo
sMu+7hd14OD3WvoXwJWZF4Q7oS4ZHri+Edeb2O7WOCuoS+H+4+ns4CQplmNd
4CdsIr1fYH2yzco0t0GdOuVX6XUP/NnP/rqJDZVctqf/fA7MwjZ94wN48UTe
xn3guVFys8AW7p/zNt0k7IeFazk3tkJdU9ZVKK0C/9nY1JMIlvFRt4gB58UJ
R185AXXuzg9jZbBCxxvzLQ5wfyLvPp+C/fdZwE05Apy5kmytBBbZTfGeBrt6
JA0vwn6dfyGmXAzne6WQaXIbfCim7pkA1E0GjWebzcGd61/EeINtLx+QFgCP
dog/UXSiEvd666a0ECqxY6zqDQP7GzV7OoF3a5QEjYCLpMWPbgU/m9qhEnmK
SljPUqdzoJ6IMecd7zhNJTvcfzPmQL25ZrvVWdIZ+tb1LSpnwM8NG+bPg803
tjVsAc8Ur8lnOQO/F37ZMBXq1yNm7U8iLlC/nPRYIoJgPRfc3W8PPp04zrAf
HLecd/QhWEjX/z868E1Pm4ObXakkWfWp4wWoh3knFDtWw/tN1rUTYWZQL6/+
oLfVA+8tGPdlA9M9CIq+DDZ1frCpAuqtSIkj9zD4eYX4fzLgd3eUbdZBH5kb
lrUfgveqyxeiTu4FL4R/nIsHRzT9y0gHsxy7e5kebKh870szOIwxyb0Q6nnE
lvaxJfAL01ZVV3DzsNMBM+hDDIEz+u3+sM4yW59+B4tF/prMgH5QH8p2eC30
pQSGVCdzsLZXUZo6uLGz+sMK9A9LHTESAGa888jBGjw2phSfAu5V6ExnBXfW
OTysAO8WdRouuEIlL/36R/+CT2+tPs0NZvpwU1oA3v+unQkpLLtMJcco7IrK
4D1BwWtdwJbKp+OcwLpuVvTV0M/OOaUu+YEZxx8kXQCnv72kFgN2a5kz2wxe
TClVLAP3d3GL+nlDvYq+Od8EvlNduksa3LTvadog+Pi0flgn9MuC1k6FX+Aw
enb6EHCVZHEWHfTd7F07HquClQd+r+IG13swBH2GfquwZYeNEJhx5GZsDPjS
9W0ZW8FZce0DuuD+V+7DymBt8++np6FfJ8fnbNQByzS8VngIdhi/dmg/mK1S
StMcLK0bFXEQXMDLEMYAXqRearQAC/3hEsv3pJKDpxv5bcCFzEzMjmAnPjk3
B3Ce8y1VPvCefTLtp8DdCyqFNReoZLOd9UEXsNuFmFAfsFvzgeGzYOYMgZfS
YOPL1yPdwfamCtv7IAc2RdqcgwyzU+WIxOfa8scITX1zRVcPUvWshgN+fo3f
7o45GCdpVUoqXk906k1DNng7+14O/D4dKr+kHdghdeUR3s+tC07DvGC/cm9v
vN9d+a9YamHeU8SFAvB5nA6xxOK6eeNuWWEJ/rJ8IFwF3MwSqWMGJucdfo3D
Ouxg3LqiD36RLl2dBr4r4M+kC+76dnaVFZjz4qiZBrhn9lvFGnDkv7JxBbBI
/4Hxj7DOL2vot0qC9TSUwq6B85M7Vm8EF+XtSNMEK+zjuM4Ijsys0XwO++xN
sXw1PmdOL6l0BitHGZ4eA/+ZePNWHOxsrkJpALPflN2TBPs6c8n80Ruwwb6X
1ZZgPw+eL8/AhXGna9eBhX515IaDD3RyH4+EurD/jVinHtj6xLOGCKgrwbMv
nyuBjcUuF5qDA/vpNmwCZ2u+FhAAW/w8+nIexmU0/Lh+BtSl/MTbGo/ABmVX
z76FOsZ76PVkFO6vrDSZ2+DwFlUjP3Dh7/HTh8FlD+bpTMGUwrdWo1AH/6lL
3p2BcRKYfCTHD/69Wv1ND9i/yXRoGOqmw9xE4jtwnDcL3wvwM834G9Hgmbz/
lg3BxS7MZnLgzcbenaFQl19lu14+CuNo/imqURjq+IZMgVXaYEHhtGis896Z
58+JgudLxzs/gD/5aHwYg3Ek7C9HPcGn1ga3+YBHj9WsabWHeSnm1z8O/vzD
qycb7CYz+5CAqaxzksHgpteM7CzgWHMbjR3gN34HWqJgnI+rx5plQR+qidOJ
uwj2F81fGwQui6To47y8MRQ3OwG+f7EsTAicu95pjxDYQTkmJgvmJUTJaT4B
+hqLWOrPEhh3oz3/ZJ9CH3ycXPo1AVxUqrbrPzD/mcdfLoP3SJ/v8wDbyTUt
a4AL1SdeqoM5d22pKIV5EnDvya+Hvnqj/j1fEniNjRr9S/BaD4sAX3AmkWi9
B050dgrbCT6tfeDvafy8kdmLCpi3sLMs5hxgHaf24lSwodXJ9Dno4xFv63uv
gXW9FM4PgdXU7H33gCcMjwYUg2/lblash3nt28Cz5yy4MNhF6Rm48/1GW2uw
m7KOxR3wauNPEwfABwU3cR0Gy2vLO0rh9VRaTQZgnqsvuSaPwTkivfJB8Fvw
vpvOu3vAHIOJnzPB71aPmjaCHX/wbXEDLzAcyHsJtljt+XYZ1sVCrYr1dXBz
nZ3NMLjn9mc9b/COoEGpD2A/r+Sos3hOYZ4yjgLz9YwdPorfF3TlhxT4cFnf
cRVw3L3j67jAOkeGDsiCd1P/uv+GdSZOORYpAa6+LV9VBc6iPyvHD/ZVjit5
DI5L7wvkBi/42H27AxbcFSCzChyWnvjZFkyVmr+2DOcoBp/3BfvA7P53ZebB
ZT/KXsvj59+wbJ0B79rVtsAPji/afumnNf5/DObnVmDdHqxg4xsHpxy8LjQK
Lnt9ifEr2DM8k74FbK/pumsYvMqt8mI6eG1SZloPeJK9xBXPQ/4a4c14jtue
4JvgDVbg4N5PBS/2qv6zBxcdV2BqB9cor000Auuem2RpBa9JVndTBwdEm5s0
W+M413qLgT0VbLqawL+Fx0o4wae71j1qBLu/e6m8APuk0CawsAF8KW/Xl8/o
tkcs6LNFT5qawVFPY+PrwVwDjFNl4F1Ke53Q02sd9Z+A7Z8+P48+KNXVHQdO
PNZZiu6lP5dxHdz9oY7g9TblymedA88m3VlBD7uJDB4HG79QWsD7ySrdbW4A
DuB/I/MJvPZYwpI6mEGSxOPznDkjPiAJ7r1eo47Pu2jXs8AL3qN8khvHI1ai
1IgBbJS2RQjHa563sGMK9vHtHHEbHE99zneJA+DqXPeWbvA1/9a4JnBsvLBP
H/izS9vHN+B1A/tNB3F8Al8qPwPfymaxGgEbb7Cm3gczfrwYhfOpb/TyRTiY
v/L5/Biuhz+pb/3AnoOtET9w/GJWcbiBV26uHPwFtpd+v8cEnHq40HIBzKfQ
okzA9mK+Sbjetv9tsFIEf2fLZ2OA9ThY9UufF7ysx3F8NdjSoIaXGTzYcHnX
GjBPwyDvH6hL775NG/CBp62kC3vArJvzmzaB/ffOWTaBi44e3icJFl7ZrVAF
DnJ5NSgNvsQY6P8IPJV89YoaWGSdafQlcBe/kOxBMLvkYBf+3aKZ4276EfA6
1nVH7MBcOhHqx8Hn2A5+OQCW9XmddwZ8yLhhQRv8080z3gP8k5m6Sxl8rjIh
Fvf3dW43JxEww9+93Tdwv10+pbsOLEqx3hwBznjw3pQdfHzxr18smJVyhe4P
1M1scX7vdPD7aqn0VjDvbv9jb8FDIozxdeAoQ0pJLfhib3beW7C3mahUC3hg
ytghH/zoapDsIFitSCwt3hb380zbP/Dv7OzWO+Bzc+5JLFDfqGlV0qHgJ5E1
blzgjwJexn7gg6lCSiLgbarVhx2x7j9Qk9QBhw4kvbQF77xzTG0fWHLqkYoV
eMLzkYkJ2H9eNsMEfDZkNtoWvP/x6ih98HF5ofJTYEGt76l7wLJlL3+6gwM0
Lm3VAluLhtpeBW/tvpGihvcXu3A/BJxRa7tjO7hUUGvgDvh798ambWDqfJBb
KrjJpi9QECy+Z3tWFdhJcecyP9iDnm2+FrxptPMeLzhIMtGgFax9+5YsJ9hm
9tbUMPh31oI4OzizUlnvO3hqrZMGK9h8u3rcDNjE7lsZPXjjrRlVJug/ohnH
pVcgSzKYg7EfJXGEFixBHu8Sa14HKbGxWnge8oL+LntJyFR6laVZSI3BjEw5
yI13BeZmbPB81PdVFa8jvKQ5BXnLItF2H6SrkumNn5Am5ddj8b20mNo4NgGZ
I7mmxgJynlnC+TvkcNnfaVtIuz56unHI5dkVQeyXKpn8eaOQ7MGd2ucgl9p4
fL9BHrbWPeYN+XRtus1XyPScvxeuQnbuunL0C+TFsXfBIZBfffa7fobc8e5Y
5B3Mda/jRiAjJW/E3YV0zL3RMQx5U4MxNgXSRv6oIrrxZOLtRzY4jiMpQ5AL
emv8ciGvfemSRFfkyzgVQYp7TFQNQsrXFOyrgOy/3eiJnqi5uBnfu1NS7dTR
oUe2J32CZHLs4UXf/riXoxPyPPsAG/qxrDvt92wC2PgxN8W7NuNzv6f+0ETL
ei+I/YJ0yZP2Rhff7XRZwNxuU4d+29zwCOf1/Ly4Ct7fTf+krlVgZxGRArTU
5dV0a8Eqet/18fkshb4I4jr7Gi4zi2bSmt4mBi58dvUVjg+z2D9ZafC70Vth
OH5VsRRxXLev+cc8cXz76vZxaYITsnXP4/h/dROd2A0+VLjjOs7PcrzaG9wn
MZPuWfgcAQ1Hr5mBTxWE9o2B81aO7cB9pl5BH4TroVv2eIAzrlvVnKkf4J/s
bJx4/ppKazk3Cd6fPR3hjXVhRjFtGmzV+NPpJvjjjVzz3zje+gVlEeCXL3at
mwP/OSDJHAf+qaNTg+NUkRnikg7eW6XXi+M048cYXAFZqTjFxASZ0dniWAOp
McCqxQL5d/aUWiNk0dT2JtxPr2+H5nTjPm0uDlkH+XD72Z7fkCYMf9euh4z3
k9j1F9K0XvHJBqxXn9ji6KEORvaSWREwG7sgNxd4wfwSI46ri/ik7hZwb85k
nyx4eGu8lCz4dypjlQK41Z1jSQl8OGIwRRU8qGt4Eesy5VV/MY7z2bGgtEPg
8DFmkWPg8T87f/iBn3EXSmM9I2lVV66BrR9YaNljffPcvHgDfEzw8enT4Jvv
rjb9B049f/qbJ95/iHNTCnhX+nkuHOcyXtvv6WCR5gX1K1g/He0Xsc9820aN
CgRLmRT8zAVPcG06juNuyJCgVAFu2uQVHYn1RpR18C04lnO5Nga8irQH1oBt
/jLsTARXLZclNIKV3COlHoGFA3Skse+5rYwuVYIXLO63zoDZc5pU3oNDbEOf
zYEvbMhx/YDfl/rOdwGs8aGRgvMU3+w0/Q/vz/fqPZwnwW9HDVZBn9U07Xjf
B77V8rhqNXiid8fkINbrmh5ZLvB1yWfa38BbCzQG1oIF5YLKZ8CfN64q3Aim
fDPunAO/10lvEgYfTbecXADf2fauZxP4hEPDOjr43vtfR9vEwXmCFE0OsMNp
cR0ZsJqr/E5ucAG/7rIseIOVkOZa8MrX6Dx5sImNi4wA2JVFfFEJ/B9315A4
+GT9Gc4d4LfptxilwE+vOcdrgC+YR26WBkfdDePVOoHr2dxIEa9f+XJcG5x0
sNca+3VE0dIePJf8PnHKUQ3MXT4aswucslvZeSeYznjTGj3wMPchBwLeIZql
vQfPRTZylrrg0Lv7T+wFH/FrUcTzQaT9oRv7waJqag9x3R2512dmCL4UEuxh
ARY/fUvGCH9utFHDCrwxh/xFSwvNFNuCt30x9Mdz0/iIsIc9uLurV+Eg+HWc
o6gjuF5ruhM9WyBy4Qw+v5kotxnef+9VnrPgzL2X7qO3OnRmu4N1xGs2m4Pl
rTbrnMd1pil/H21pZlrvCfYqquc6BF50tzPH85DqlwoftDP7njYfcN1b+W70
OYc/xr74984MNeXD4Kktnm/9wcyvZ4PQE+fzFAPx+qJhDWjtmqf3roPzO3k4
j4B3c51YDAZPVmfvRSck1hwJASfkXbiEbt/cmx0Kbt8TkoLeVnp/4TY4m5Wl
iuZhJl3chxvtOHrQF714giPB8reLfqDPvaioiMb31kyJBfSsHOdsLJ7P7nss
o1d//SN+F+yxo3gRnSgbYITvufZrBH6hRV4kuyeB5/57Oog+5nM07AHez4+o
WjTvl+wU3PebVT7noEuexj1Pw+dVqQhBb+kRKMI6EH5bxwZt0qxSkon3+8Bf
Fj2tM16AdUEw5u4sjo+ljGb2E7DmsUfF6IUxyYQcMF/mBy90KXPutWdYdw6t
k0OPj1JPYh2JjMjtx/lYykoheXb43vIqDB3/bDVfPtYldl0ltN9L4c8F4K93
zrXifGu87HxaiOdjUSt3dO1Pcq4Y/559egMzet9PC5lSrIvtdfG4fiIuiw69
Bi89CRFHU+4PaWDd+u13W94U7G5pTKkEFwudzcX1+LmoyAXr2NakURl0ZHRS
UDWYun2dAK5nra2bWD/g+Vt7OsT4BP53mlfBH3F/raqbwfWf7q3kXo91W+Nt
Be6X44li3Q1YB/O5N6Nf/tXehef7Pzx5fgbozxx/m8Gl3/bJ6ON7y0KNDBWv
TydwYh9eb+b9mQ4wk9eZTNyfiiMSDzvBP8TefsP9+8BpGwPW0efFfSdxfwfk
923rBR89UfdAF+uHC69RH9b1Sh7KbnDugnjgADisln4n1ofUaO7oQXDlpVZX
rB/RvMnJQ+C2IeMEHRz/sJpHI+AYv+gfO8FNXDq+38CPbjr6Y33S7d9xchTH
0zv5Ptav8GCRfWNgT0GBUnX8e03Pp6VxfH8wWTOliu91l583fwePSOexodOq
H6RMgLUOUjepgMcG2+V/4vuLwqT+dnBRTOUPdFfM3eNYL5k2330yid8XHeKO
712uP+h4f4H3lTHcwfo6MMnyHPsIo6Tse2mwmbuL/m98X6G3+bQNHOV1dBA9
cYrStRXfK7/R0WOfWf7dMbEF63dqSxh6E//VWUmwh5/VGnxfe/Ly0bLECfzv
6aVc8+Dc7AIOrP8hR7JD0DlrC3jFwIZ0/ktoHm5XQVEc70t/urBvbdJQlsL+
YbLfw+kvuI81hGC/WbpXV4wOPHbSQhDryeYetiUwvehhtw3gPge9FHT644Sk
9eCP5i++oGNymPP5cX0YLG5dBivY5tbxgZWk9bPQzyQGFvE9lG3ObhBt5nuJ
F70x2ns99k0JVndZ7H9po/cM0ZKMTXt5wDmDDX5oh2vJdmuwHtgK5aB/u3y7
zA3u2R1JRdMFvojFfmqZyya5ArY9MVTPAZ4bFzmA1hiwHMX+e3XKzxmdPuXK
jKaLkrmJXgmREGcHOyYqp6Erzt3ajf37QseDEvQJ/eQTbOB6bs9P6LMRZwNZ
sT6zlg2jL99eSGUBy1y7NoOWcTF8i+/ZrzUa6OkgFaScPzPh80xkcKL17h5h
RQ+brVtP+/mpDTKMkFIi4iLoD/wlBxmwX6bslkT/zE1LwvQo1BXHLN6j/x2f
O2BxgvZ5SljcOvQS5xkB9O0fIzo4zqUuFdzo8wkaLjhPijfnmdDl95LicZ4v
twjN4/3ubuN6vwhpUaIyhj7FdW8a14l81oFOtPoPLTE099KJarTl1D9zXFfZ
gjdfoFkvfQnGdWlpU5mAFiudKcJ1u26jwDW0KFVuYhYyKCvuFHp91V1R9A/j
3QbogoOqR3Ef7D4mLoveo8IeifsmqSRnHJ/LS8iZcRrr4i2HD+iSzj86uM+m
SjweotWON/hO4b7hKjiEbsw9uID7dP1/C9vQrpJMmmiqZNE/HJc9z9j8fkCO
Sb5OR9u9X82E+z7m1ZqLaPtlbgOsCxwCC7roJ3s9o7BudF9P7sVxXO5ykMC6
km/NRoc+wrft2FfIjsMfKnFcj1FrHnyBjLMXDkRbqKwf/oz7POXlIo5z/e3O
c1jH3BcvD+K4jv+3NhXr3neN8Xg0n5zvFNbF1nF1I/QwfYYuWvh1RD6O+5iW
5gTWUbf7XJdw3DUmbx/GurvpsIUEeu9B9vxuyG2Lb1pwHvT2G/OimwYZpdGs
X7d3Yd3m5lZrwXG3NI+5gnX+htZ1Ohzn3OZU3lbIjVFsGTjOG72b/2uBDDYW
3o+mOH5YjVasXB2O435TmmU19o3J6qc8WA/FTieLYF8pW2P5EsedTnTwEZ63
V45XmaM99Xq3o+k+fo/GeehxYDHBvmTFKs+D87CeRyyhDvJo3LkXOA+fm5UV
0cVs9w+i5YIWPtZCqizVRuC88P+8t4J9z12aiR3nxfz+RCD2RVX/FWacl936
tS3v8X5Erz/FeQkV3n4LvVpY6RD646sZgr5ZvTkN54n3o0/+O3xuwzSC8yT4
1z8b+/BuhoFvw5AXT95yRY+52EeiB970y6FLZcgw9iuFf06F+Hey+G2PQnFe
f0YkUbGv90QfUkF7Z79NQ88OHR3AeS2RFXNHM2z3VkM3fbvKjva00RnDeRav
czHDc4Ko6M94dP/oqi3oMn3WvWila/V/yyH9J/0eYr/dfDE7G225L9sB14Xf
o2g+dGNGNy96eox+5g1keGVQNa6LsuZrLWhJ933S6Pj1T6LQzCsOfV2Q97Yb
eqLVDf9FoqmnZ46gTW4WLuA6ynMyFEF7cVKfoy9WzzKizwdedkRXuCWNl+F9
NZq24PnhX2xjKdrnsW0errsl+aun0EfvvHZBy4+8OoQOsM6QQL9watmNrs4U
SqTg8+jlbEYPhD47gr5Rd5IHLSvYyIO29J5lQCf5lt5ux3155t4onrt8G2/r
oz/WZPaitypMs6K/WQe3oOeaftS0QUpcV/qAVusJuIn2upf9Bq15PXMfunZh
ogBtNW3PiuZjmHuKHrYq+Ij7xpDzXSZ627f7Yejj3mYp6AchB03Qfh4lCWjp
T9Fr0XE7qbHoi2OnOnBfpdtmRqLFGBruox9ZSUSgdfr0t6Ejv0rdQj99w1mM
+87gb8MNdCLdBn00NXeFZnVGt95POJ5CT2mfDymZzkJ/LB8LQ78UW30BbX60
nHb9Ey6F2ugmV6ko9I6y36vQmn5icegBvRoq7usEjme0+1+QlclAj6W8T0ZL
JIhfQMsOncqg+etz2vmyeXNsNvr8/QZuNJXXMA9d7us3gHWg8UJoMVq4ICoQ
XWoR8xEdHT5nhq41sqbNz6fwCXH038iUbrQD4+1arBvTX5J+ojctbH+Abj1t
soB24XM9j2YWvMSE68GjMmwjOv7XRiH0nabzv/B8zHkrbiuahWH0A5pdyVcV
XdIReAn99v41U/SxhYcm6ITmB7ZoQXJICr1lQcgNXahq0411Ko5d6zZ63qmw
AB3lSElEC5fcv4P2iqvNpq3fGu79aGnbwnr0E+9bZVjXkkvteXD/BBfqJaF3
/g0TR7fwhV1Bb+n4q4r+T6VIE82jl3MMPSaRtBHNvHnUHT35jGEZ6+JypOt1
tGWrVRU6U5Fko/tkD2SgC8pvl6OPhxeFoNtfrW9DR3bym6KZkr8uods21HzF
uuoQIXcI60mS+516tPZ/Eq7o9ozxF+jeH4eD0AeuH/JHb755tADdc8fOkWZh
qUZ0pOGiITrlk+RXNFtipxC6Ti9bAOubRIwgC7r1pMx29BrW0Un8Ow7X8TZD
NKOsWDW6N+q/q+gtjMte6A6t86Pom67BJ9Gh+0YZsJ6uHY00Qw899BRGDw+p
KqCFhMrN0VEba0XQi0xX3dCSrR1ctN/fbnELfWHOYQrfv/I/7SpHOzD1DaH3
L5h2obM+NbahA3s8fqNT+7lK0F3aXdLYD8zTftxCN2WK3ENPH1/yR++sDMhH
11j4eKJ3+A41oS/szbejfX7fY2bsL9e7z1mgHXhWiaJVfsYao72nnHaiR1t4
tdGCJzg90WK6rqrotOzD/6HPnt8ij072j3qCfmD8bjN6UvHLAK1/JT4URGvV
zy+iLb8NrqP93P4vH/ZD7wovdnTYfI0hWvV7LTPa9WX4KXSfhQ89+lGv5jX0
k09Xl7Gv7tjZnIQWmOlfQJP95oVoO9/YOfQBt7fNaD6VlBm0z7NN39Gto8tT
6L8sZ5gx5Zxyf2LO+TzYhPmAPWEUkyoRFoKpW2vyDXNpXecPzPe20uOYYflp
hrRxy8yjXU+NI/4R+sd0/zTt83l65Wgbft1ZdPnkp3Y0B1/3H/Tb3xrf0Va/
MxfRxlOB9LguHpRk0J4vjSdjPVrThUKHn2O59VAOPf7wIytaQEneCl2kGroa
bfK2xB1tUuvNjc52Eg5G09/vXY/mWX3uOXr9+kNCaP3fDu/Q7SxztPkKbFbu
RNf3vpFGXx5yocd9YsQ9pIBmsGjmQ6+YyNHmf4M2jzQ67D/tXeigYXFzNIum
5FH0dtbrqehf9Jdt0UIRxfnorWyTjuiC4A81tM8761xAXzvgNoE+lGb+H9oz
pVEV68SFkNQ4dIXCm/3oud5VD9Dditet0EXuMk/RbMy3/dBLR6Pr0XoXIirR
/F/TafvnF7NIC/oFb10POmLVtSG0bbjZBHrr9Bt6rHNSK4dp+zNQRWcXunw0
9wg6s9TjFXpdW7od+rJm0Hs0W1TWGdq4mji2oVW3Ufxp+/9L1BTaX6UiCy1c
dW8r1uXHkmvz0KJNwmpoXTm31+jKDg89tKbojmb0zrhAGzQfC/simvvxHlqd
L1p3kwnHqf2WehI6xY+RG8326U8Wep0JkwT6y6kvb9DHkqRM0PnN0WPod9su
PUTPfbffgX2m0Hf2KTpx/4Xd6D3hHkXoO5csDNAFiZYNtHq5KukY2nx/1yza
Q1LQD33feQsdjuNRraYgtH+OCzvNSZa30aH7qSK0ej87noAm+dto8/hWfsMr
dKXBZjM0hcH/NfpBG8cxtPbFkir0csAHd/S91eWNtL44WhKHzhr8N4JeZ2CV
ghbqVhpD65tNPEZ/3bbrJ9pq8ftr9CHuqT/oCYcDtHlvrs5chX2brtx0nNaf
Lj/hRKekGsygC/eE86ALSniYcR5TTKcE0JUm/ZzoM9IXhNAhW5P40XeN2jeh
fU5/lkLnJGluQavLeCiiD9mTbejBqfEd6G+pkrLojeSpPtqi4q4SWvu6hQva
68omLfS9e7q0/tzXepCgrWPGQ2n9+NAWPXTQBZME9MTiw33otWruj9GRddX6
aEeXoWr02qFl2vuQueKeYXR4fJM5esmjcz2uC8d+DQs0z7y0PnrjQ9bDaKZ4
rRNolwttpmiDwzsvoTtKTY3QCUMdgWh31/e074s7qXgb7ZzDuR+duFcgBR3c
tXk32l6A+TF6j6u4Du3cdLfoBVqUh572vNrvFErQIvUl6mjTJLcqtFqCsQqa
sul8LdrDt0wR/cFUswX9/jyLHHqxSHgQXZsoI4nW+qn+De3TyCKK/t68/id6
37o3tPlbfeLNb/T2cya0+U1I2voXvbO/lBfNbn3gH9pI+yRtPdwNsqLHdeRo
z8BNOwcKmLKin8xLsKNHf/23Fq2YtbyC+e/rTj7MNxSnZcwDt/rX0/adQ8Mi
ps+nJSHMb7Gxs5iWHplbMA9b83zHZK5TkMGM/FH9BfNm+y0FzEtznoO0ny9l
qWOanCmjYDJsOKtF22dtFs2YrV9XdDB7Xo7XYV5xctDFlGLzqcacjo3Zi7mp
7V8Fpo5XzAHM97xXSzFPsDgYYvLXzRfQ7uvAijHm+jnXXExhLVdTzJq7nU8w
tU4yHMGUNsh+QDsHx+cdxTTYYROFmREcR6sjsvRrbtDqi0GvDaZp94wP7flU
Y09gOrwytcf8NdNFc+D5i7R6NH3jmS1tvLnsVDAFn/pZY0af1t6EqZb7wxJT
I2cLbdz9hHho98MxYb+atv9nvpphsklP0ubxluo52vlbzqlpnrburk7Qvufg
6pgptJzclv20+xNPGUVXbBLRQ3+ln6Gts8Y7s7TxLQqK7UKXvSzWRO9ovtGK
jr51Wg3t+q2mHv3V6JYcetBrRwX6tNbiVrTED2faum/otZSgPZfCWD6abqBL
kPZcWR1P0LwhAvy0+U/QyqSZy54HfSZyJBXdWczNhvYIXbmHjpwLZ0QrVwfH
oZ+84F3BTLYxjMbc/C19EfOZ+SFaf5lP0J7DPJlxP5y2ry5G/KD1DZuZEEz2
3YxfMEtCDwZjZj98347pppt4ldbfjtvWYD78eMof82NxXzFtv/I10bz1fcIz
TGPnLlrduFrRQ6sHE0kD1zHfehZlYO6Ylr6B+WtQNg1TxfX1/76fdWcy5iBL
VBimcKIZ7Tmjd52PxxTcs0xzk08q7ffubqIk0sY9g+ER5sAD1Qe0+2EoyMGc
URmn1Se3d/dzMbfFv36Ief1t2UvMS9tnaL+3hye0kFaHFgKeYlo83UJ7Li/H
H7Tfy1yvQnOxphbt98rD9xbRxrEmmjaPaZtKXtHu88YKze9buWnvcRtzKDRX
/XpG+71/2tY0696Nz8OUD3lO+/fzYR9oddI6gIlmv6JDNJeyedE+V7xBmuZc
SR6aC1e20HxStpWW3yv30vLn+DNafq11o+XRJw9oGRCSTMsKwUxaqk010FKR
s4SWAr3faXmwu46WDaUMtO+xne+hWXLVGpoDpMdoZv7ER7N3wSzN7Q830Gwv
849myzYBms3fMdKyZPt6Wnp0stJy7PU6WooOr/rf8+T977maFFbTkomBm5b/
B3i1WYE=
           "]]},
         Annotation[#, "Charting`Private`Tag$251260#1"]& ], 
        TagBox[
         {RGBColor[
           NCache[
            Rational[38, 51], 0.7450980392156863], 
           NCache[
            Rational[212, 255], 0.8313725490196079], 
           NCache[
            Rational[151, 255], 0.592156862745098]], AbsoluteThickness[1.6], 
          Opacity[1.], FaceForm[Opacity[0.3]], LineBox[CompressedData["
1:eJxc23c8le/7AHCyt/iEyiYNJVKy6iIZEUoDZWRka5DMFqFQ2VkNNCWbKPM4
59h7zxCSkpFN+l3P98/f95/r9f6cc57zPPd93dd93UdfMeurRpc30dDQ6DPR
0BDx///vmIL3Vg19dji6s+Jr4dFA8ApWTWMU2guXnt6U8xePgeUte5ScHACe
6/7kKH34AmoV6Kpii/QgJGjmY/rkK/BU5LHP9j8HP2JNyxo3pYFshOOtaZIF
VHgqPHTkyASBlYKjdrW2AKZifqcYciBAMtmve8kJHmwLNDh5Kw+sDd0V6uau
QV7//cai3wUg/rh435eqG+Bbr2qfZloEO9h02bKWvfD16jP7S79AX6bhxuuA
W2Crb5FsKlgK2Zpppafk78Eo82d+IeVySPnvnFdXUwDs4YronrGuAH/9t4J7
gx4Cj+LbcpsPlRDZ1cq07XkY5LnI7eOtI8NqzIk/pwaeAHMK03Pqdwp8SL2o
uMk+CuRu39ppKlANrtrMb78ejQG1FPFe7b01sO/NYP2LXU9hXKSaYnqkFmwb
PvVvlU0EavDmZwzG9ZDy17ieRv8Z+Nz9dy/DsgEmPEp9JH1egN/315Fxlxsh
un5zdxVtCpx6m/7qzcFmkKksjpcafQOcLeKKd3e1QsJC1Vl5mXfwI6tC/0hK
Kzz4xOo+dPs9bPsZJ/BpWxuMOpJtnOXTQU8qbP9vpnbYkOij1Z/LAoqMtyC1
rQPuC9+QuJWZDd7vf3SSNTohQTP63PmrOZDW/EIqIacT9u9jHypYzAV2UY6O
9rAuqJ2svbRT/BPkCBS1DMr3gCEs+ETPfYI9vTXt4wk9IP08sUOAUgipfzhU
Bmh6Qf3UykHJa58hVYXj/suaXuD7otfr218Cj7kfU44a9MNHqesWLV9KYSMi
wVQ2vR/+Ntkn5CaVwf2j+cVRzANgEElLsckuh4HdV+f3Fg/A86gLIbW3SSAR
2VpqyvYVHH/mHpX/SwIKVTZ/2fIrXN2atcDpVwn/8Z+pyM3+Cmv3g8gdPmTw
c2MoYpAagmuiHHyJq2QoKpWJVNIdgrEKq5VgHwr0uUf7U12GQHBF7fJDHyoc
Y+V2LE8fAhOpsS8eq1SIvn11bWvtEHTptrgo+VSBq8Dc19djQ7Dnh9LfspUq
WDy2mGH2bwjuJkl9nfeqBmONe5OH+YeBhT/bp3KpGrSY6xgP7BuGlO4SRf6b
NSDqEeOhpT4MZwUcH/f9qYGv0sHPr58ZhrnqE8zr12rBqNx+IstmGPoYY8/b
TtUCjf0B6ia3YehZP25M41gHWrxnc+xuD8OM7pBY8bc6kAzpOjTwYBg2m7ht
uW9eDy/YnBbsI4ZBNaJs+HhnPYSsyWSxxA2DVJF31E/9BriV7axNTcLvu8uU
fJncAIv0S2UpL4bByeL10kulRlBtOab2+uUwOMepMIZ9bATv77XiHfh6h8IU
aYtoE9geWpxSfjYM/AWzbfsimuBjl9fFIbx+t+HkIWuaZshXWxdsjhyGiIko
5cuHm4G7KYiTL3QYVM4E18a5NkNKw2u+snt4vezIrYspzUBRi+XpuTkMLmyN
FTe7muHbSAXJzWkYro4UUv9jawEpt76cRLNh2CLwMq72SAt00ooJ2+oPw4v2
S3xRV1vgXJF1c7/qMEzwW0c4vmyB/omSVT7pYYCVl7UnmltgWmKfsKTAMKwa
uyzs/9cCh+Snh7fQD0PgvZrttBda4fAobfNU9xDMXLz9fjywFQ4ys7QuVgxB
6GE57aqsVgizTfyxO20I2jtNz7jTtUH1tqyfhl5DUMfNc19Vug3uf8nTsbYY
ggdPOdTXT7fBJxOu2wMaQxB9N+ODRVIb7Ofda6LFMQQx6dyVtOVtcOrHPuuk
ka9wZEpANmmkDUruJDwef/8VTL4ItXyWbIfU9I3WAIWvYPMjyVf9eDvWi1Wg
WR+EP6rJlmTrdngq7TvJUjEIZYy+PylJ7ZDDplfOojsIAlePPtApbIfPitUu
IpyD0PHstVpTazuMdc970rYOwPe0a9fm6DtAJarfwMJ0ADYvP0nuMu+AfTWp
7rn2/WCU133S81oHhOW7RTnu74fXBe1f9P3x/WLLvUpLfZD7ZTHhXWoH8Ey3
0KgF90HJRvaqXC5+3uT5lbuGfcCQLLq2VtEBZAl32Rn+PnBpFNhkNtABxyt4
f1553wvJtSmSSz86QF3KqjzQrRc8O/KEBhY6YKHpS2afSi/41Er7c9N2wmvH
yhV3hl7Qink3EcXWCRGXz7083dQDkxSeH45bOoHmhoyTZ3wPKJ1TEIwRxtff
nRz7btMDM9RN7gsynTCa/+xMzko33E6UIu1X6ITpEuFb3JRu+NRnH1+j2glb
mcQbKsK7YfmT/UPKsU7Q+Xx6rcqsGwaLa0WldDphTGf+qeTubnCsCvs5dbIT
TO2HuHoWuiCc54GbyOlO6JxwzhwndYFoWKNyydlOYHSxeGMQ3gX0RS8pNcad
IO5znZnHogsemniFa1/ohP/qLzbI7e2CmPsF/ymZdcIj5vHWjNVOUAlSq3pp
js9bZ/r1YU0n0D2TFrhn0Qkfv8WnVsZ1wl0zkls/Ou/nuS9mDp2gUeN4JB/9
6Jp8xjnFTqizc+zhQF9jOTKbwYzXsy5PmcDrPz3AP+HQ0wFXLjLPaF/shAvW
G2MBaR2Q3GXJI2PaCZLX3snQ+HXAD129c8/Od0L1Xb2lAf0OyPuUvPH0TCd4
DNvYC4l2gFWHh4HoqU5Ie5UQXzrXDkn/GO4o4njsdb+bVEFph321H8gj2p3A
/PqEu1R8O8wfq9cXw31kz69gvikXzFONxmOLRzqh5kPNjS3qaE0Wqg3ed3Kk
ufuLLZin89V/nA90QpXI+98hk20w5KE1wr23E/JXCj53lbVBfdPr5LM7OmHl
Z2ZqYEwbmB+fV1HC+WZ9aXAl2rkNilM0WKc4O0HUj/ZZm0AbPN7qLV/O2Anf
kiyd6WZaYVCHQ1x1owP0/NNnIqtageH4l8VDvzqg7+tqQZNnKzyqnHn5aaQD
xkQVlfxOtULsOZb4H90dYNqtPh+0uxVItJWFl8kdkPVvr0N+fwt85DhzI7eo
A4xvlah3F7RAcseN14UZHXA9YOtT44gWeNhyzmDmaQc8UxvodNRuga295C8a
9h0gUTnI3PSpGRK51zlKLnRANtsudc+YZrhwPeHUXxz3Wstb4Tfcm+HB2U0+
3fIdkLt66qaLbDO4qnTRiv1tB4OV3W5BZk0g/mhz8srvdsi9ZL+FXagJpE7e
MXo11A5GybQV8oON8CE3Wtijsh3scsWZLls3gqXRZO7OYPTBDtoDbg0Q3iNn
mefZDpP1KylphxvgKG8Kk5BDO7wubf5Z/Lce7JNNfwfptAMl56BGWmg9sE3u
devHvmFMxJcSklEH0m9dbX3vtQHbJhcDX65aWDHcH3/iWhv0jh38uXmwBhQl
ks3oLdsg7uSfUrmPNdD+88FuDdU2yF67vYVFvwYE397Q3FjAvkX+0Za1yGpg
83lpKm7fCkcTJ3X5DlfB10Spg8LnWqGj+21OPUcVlNQHuPFqtELPjnuyf0ep
kNGfPPhLuBWcrBhHqqOp8Ihl254rnS2w+eriu7kVCrwvaZhR0GyBMLxeaw8Z
it8V94bJtcDZklm3sTwylLDefzIu1AItd6W9vcLJwFazie7dYjMcf/XkwLYT
ZFAWrVq/8a4ZVPU0r8qVV4Jjg7R9MUczDM4tWw2RSXDscXSW7EITZPuRWO+9
JUHyD74Pm5qaQOjsLbaoEBJYC10lL/s3QaS3RAOTEQkU1uquav9qBIVPid+F
xivAtL5MU4bSAIZmmSqnxSugJk7UcfZlA+wUaRNIY8PXPbfP9Pk1gF7fsK7D
QjnoxyuM7T7UAJmjcf8215aDLJ10yZe39aB7xPwys1c5vKCJdKq/Xw9TsqVR
3rblsN37SBSLdT1sT9kzr3u6HIws3z9nE6oHq/n0Eba95dDPozl0JKYOvu+K
FPtVVwbHLgqSKtzr4E2UcV5WWhnkBG4yu2lUB6oGPDf2hpTBzdNTie7cdXA7
bWi3pl4Z7Cntnah9XAv7HPQ4BjtKQflrcrdOTA3816Ph3MhWCqyU4KOc3jUw
Nz38e9NSCTT7icXTmddAhJaWQ81ICQg1rMrf2YF5wlrtwFJcAhTOg33lhdXw
0U/A8JhHCZxbdG9gf14Nj6YtRP7YlkCtU2RCSEA1mDuduSF7rgTuvJ1LFDSs
Bt7NnwUMDpfAw4FvdS8mqoB7T8gLuk0lwPIvcP/dpipIC4sYYFwshhLBN0tR
BVVw/XxhasRkMUgqgtX5wCrYOzJsp9JRDOnfH59jcK2CHYmOCqZ1xSD3ivfs
xNkqUIhYP7BeUQyvd2gx6+2ogmJemstNWcXQbnqJqQ7z8ljlS4+Nd8Vgev9O
6p1FKtQZjztmJRdDgdOdDYevVNhDN5g9mlAMTDViSsHVVOgMtS1NiC6GOmUe
995sKvzau4W29XEx7KeZrLVOpMLHY4q/Hj4shsYX8haigVTwqcyeq7hfDLO2
V07wXqWCUeB0sPfdYtD6vPmdiikV6g27RLL8iiHXMzw6XoMK5yXzZC57F0N+
ns2ufTL4/X4zu+JuFsPJMEa/RQEqnLwkH6BzoxjUVRfeLNBRQVXALsfDrRj0
q3LL9kxTwLonSFrkOl4/orkvppcCSxwxNsev4fW6x7kOUyngYn2rafRqMTRw
JF/lzKGATTzD6D90MeMXDsHnFJCUKtwSg++32Uy/bhlCgbePmrpT8XpXRi7p
9d6kgNBjsWRp92KosWpgC7WhAC0H64i0RzH089qcdDtFgVvc5zlfeRZDAlzc
Hn6EAoEaMnFRPvh88/RBo3so0B9JM7tyC+ezsD7uqgAFVCKdHnbew9cbj1jK
MVLARF+iZVdQMXw/Qje6e54MBQOjCjMhxRBdMCFrOkIGrqpzu/aG43if7TMo
ayYDbJvb3B9TDJZHJjXNyshAsZi3+JdYDF+itfqUn5Hh1Wb1mmfvi+GR9qVA
vzAy7Jgdy+fPLgY6kf2iC75kEBzzeLWpqBiMd13PfOVMhuT4e8vmmC+KzkwK
oRfJ0P+nmnd3bTFs3clS8E4PXUs+b9NWDJFypbJ/VchwYtlalH2gGFS0ivn0
hMgQJihc8GYW74+O/Q89Bxk+hJ2MDPpbDLo7ks3+rVeCBr/49jGWEpC17qHk
D1RC3BmGkm2SJZD0KKLoemMlyO/U4pmRKwElzXzxK2X4/mSdMDW1EmAsGti/
K6USts94qhpalID9OnfpWFQlrOvtecJ2pQRc5JhivwVWgpbsRYDbJWA0tX/y
hVMl/HV/XMP8sgTqdhdoWZhXwtCxweSk7BL4bHXro9mpSnim09uSWlkCV6fr
9LYeroTd/gnrTD9w/cWtm3TtqYRco7Z66/USENlStL1DuBL6Fqxe7OUuBWv/
nRZPmCrh+DnOEmalUmh6GPBOb50EVmd1cgUMSkGNrvqI9iwJ3meab4qyKYVv
dN+b1vpIwJb/q77iSSmEpEJYXgsJNie7Vru/KYWbF17zpFeRYHhcRji0pBTa
/Q79Op9HAjPR9tjRX6VweT/J/2k4Cd4yqjwVPFUGQnNyuscekOCmypxDm2MZ
pNsuhO+5S4LBYzo3RgPKwF/jZU/ONRLcqQpT5Coqg/2hFA8jRxLcODv1dUd7
Gaw9b6PIWJNg09e9L8Kny+CT78PUpLMkuFBBv/GRtxy0hGtL9hmQ4Au7d1q/
WDlMjGx9vapNgqAcceEDsuVA4xw4pKVKgk7Pmjl9/XJIa3LPpSiQwPTFiXge
s3Jg2X7w9B05EjDFB0SuOpWDwJuJzuSdJIh9c39c9mE5CHaL7GeVIIH9Lfcr
t+LKwfbh6wPpwiSolfVK/fG2HKhsk9HB20iw1vsl+sancjhefoMpiY8EWpG3
DISqysHy7FelHzwkUBzf1jvSWQ7qS809V7jw+f8JHCWP4/5x0JdLnIUE0xwi
SZ2MFVD7UmnZgJEEi612cQz8FfCc9tafHDoSTLgVXj25swKUxWJf69OS4Mcd
XcG0wxWw9GgkS/hfBXTkL8QI6VTA6I7a/B1/K2Cnq3bra5MK4MorNrJeq4CT
w9FkdccK+Pt8v2T7SgVo6HJZzHhXwOV3iWSf5QoIqul+lBVSARIS9ekXliqg
ye1S4oHECtjzsSTXZbEC1gXKHlV+qIA8vQH3rIUK+MIYbm5djPdrlxS0A31I
7tUmzoYKmNYXCaibrwD149NulIEKCBCM30hGy8nOpQT/roBnElfD3qFfGs4H
nsH71r2uVDqIXtIT5tzFTYJJ30qJ43i9Zy0xe+nFSJA1y67Xjc7kTWgZx3nS
TtctT8D7MRNJ/tV4jARR1d85QvF+6zc8XL6cIUHiSFDxO3yetA/G8MGWBG98
6M78weetrRc488yDBJFufMZOOB7Xc3Kiw4NIIOu4fpIDx2uBuWAm4CkJXvjU
FvRtVICHJd3Zm+9IkKT+678OGhJwXvL/YFdEgnP/do4vbyLB/VaN0TO1JDiw
nvJWi4EE581e/VTFdfNKbLy9hIkEFzeuZor+IsF8/ch3c1YSUA0ZhTdw3alO
LT7nw+fcGGgpTMZ1uuX77v0yvCT4826Zcnl/Jezb6n7LBfPHmzcNRNQqQS/7
uPBFIRKMz7gevWJVCRXe4skze0nwMTHjuGVqJfxxVbSUwXH5dVr7TnZuJfS+
0dd9fAjXx5YdozOVlfDekKyVcxT7pnf3D8iPVgJzJP2SN/ZJilLBQWkSZPD/
3axRaEyC038b3unKk6GlavcwrzkJ/m5nOtp8jAy/1CIeiTqQgN1rcPsDKzKM
7XhGd/sOCWJKf/dGYN223FIlGxOI68vMK+94Ohn4534lkkNJ0NfUz9X5mQxM
O1ufOsaR4Imw6/aILjLk27Rv+pxDglmLIOEzXBQ4GqxGcw/HNcaZz39UkALP
pj6wXiwnwbumHHcD3Idmy9LSNBtJsLzZ+uL74xRYznzRNTKJ87ZxqdzRkwLH
V3OmsrF+afVNnOz3p4B4uuvWR8skSNfTtdr1mAKPvvs8vcxYCbT7K27qvaJA
1en/noSLV0Ki/4/HOY0UmNnbn5m9uxLMT/Z7jHdTgL9er6RXthIe/Btamhmh
wPrMwahjUAmDfbdSHixS4HW91doFs0r4LCqv+mU7FdxuBJ/6aFMJlhPSj5Mk
qXBuX34YnXMl7BFODjXaRwXeR38pRd6VkJE30a9ylAozDz6Uw9NKqD5U/++f
ORX4R13qU59Xwo65k4X+l6mQFxP5m+lNJbQ6Hdzd40KFiE2MyY15lZAlEUdH
60uFnndl0idaK8HLTptPNYYKbVrjhsk9lcByW/jPRexr/uQYbywMVWKfRh9s
mEyFlawTelHTlRCbYcyfk06F/QzpW/oWcT9IXzkilkMF6tguktBGJejsXLtq
+4kKw/zyuyLZyXDq8e8r9hVUSCl6I1DJS4Y7ksfv7qRSwfUek+nUNjKYvs/Y
UVxLhZDLglp7d5Oho9mt16aNCq9axcJPaJLhJbeOds4IFURmLXKVT+L+/oKi
LjhOBTX3eG3xM2RwruC7YfYD+yL+hWttl8iwdI0h8NI0FcLTmK2S7Mnw+r34
L8k5KhT4kjwvXCED685Nz8rnqXDQyOhrHvYD4TI+7HdWqMDOHvf0lD8ZQhLv
2KesUUGoW1pz6AEZNn+e13z+lwqvw5pe2Dwhw/tS2zW3fzi+KmOXemPIELhq
OiBKWwX8ttc0jieRQWvmhMa7Tdh3/uGjT04hQz37vSAW+iq4u13cauYdGfbT
c27SZKiCG/O3tx3IJENVazrPRcYq2H6UR+1nPhlc4z1LLJiqQDl3MyWqGPuV
657nDjNXQf4jbQvpSjI42VqZjKFTX5BI2TVk0BNu13RkqQJKTdsHKeyPznDa
vahEd8+wdzzsJEOU6cOJefTuV7De24/jdfvqm79ofQ/f4a3fyGDw4ZflIHoL
Lbu21g8yeFRfePYUnfX+5qzlNBkeHvSb2I2+Ee311m6BDN+i7Otj8Pu7WkQP
XFgjA/1Xza4+vN98qSwzZVoKZJWaxK3j86j9FzbPyIT94F+1F8v4vCo/tGvK
2Clg1ZDj14zj4cWcnG7LQwGN/eak+3RVUDvq47bAT4GTZ1s28eH43czpnbku
RIGvS44t92mqQLxx5F+POAWmcw6QWjaooNTT4L1vF/a/Ok2Of9exrw79oeyy
jwKvJq3NmXH+Ht1ME4s9QIGhJxsH/ixT4Rvf39E0Vew3RxZHnHD+Y8sqHsSo
UyB6pO3n8iwVSK+Khpy0KKAr9eqgI+bPeUvf0x2GFIjL4B+bw/x68lRJ3eks
BdqZT/txfKdCUgpj1A8TCgxoB+Sw4/l2m5+3yFsrCqR+6zb9MkAFq2lftbHL
FEjf6rTq3EsF3/d7wjmcKGB++FEcXRcV1sIEkwTd8P5ZBndNNlGhhotbnw77
7cSDOdrK9VQYVNjE1+5NgWM2OiXuxDmknu2X/D0KpKiY0bwup8LctvNrpPsU
+L5t++KzYry/qXkp1QcUkDtAH+VfSIVddsKTv7BuMftvYt+cRYVC9mMCJxIp
wOGV2Wr0HPPZeH1hN/b/VmYJA4XxVDhzhEtz4SUFSEM/2LmwHjBvavbTe0MB
Tx1thsehVGjRjA/tfEeBec7l4U9BWD/SjExOfqCAh8pJ1vZ7VFDeYAtezqSA
65m/JmOeWK/q0rfux/PGg/KNh31uVOB0iKw7lUeBkcBv26muVHh6xGntXCE+
7w4bJx8bKhSlaecqfabAPYsfOzUtqLAcKbvBXEwBdncxHUY8Nxll19Q7lVHA
4rPlK1cDKrzfd+vKt3IKtGQFMV87QQVbUZF8XRKOr87fbOfjVPjUmFnyspIC
m+QsN1kBFUzejb4eI1PgWtPRC6eUsb7ulQjbiucjwxyJrcqHsB7U+j5RraKA
o8bDZ8KyVBCbmXc5VUPBPvqec88OHK9SiwfqtRSY205xyRKlAqXPSUO8jgKj
az9TArB+D1UfL59Dl/3lsD/DRwVjtWGx3HoK3L7TyS26GV8vjw21aaAAXdS2
pR9sVEjPOSpGj/sGDDy/ms1IBfdfh5hi0I2PuZpu0lLBns/Emq+JAqouNI7K
6zhuXGvGD9CHmaeerOP+MWI8yfET/Xq/UkzJLK4bL+u0o82YH8FyNbd+UWDF
nf1sAPqKObvvke8UCD28IleElns3ubw+jK8vpzgPoV+k1D4p7qeAfAD/7hX0
Ut6WUL8uCvzb/S6SroUCvppmh460UqCtZ6H5H76+K1mmewOfK+HiEvtvdJID
fXEFjttWxYWrjeiZuiO7gnAePiYHSiSj26YlbU6W4DjbPjhth671nc7+D+d9
pk9cUhj94XS5yVfME7HZL5RqfB6dK+8T0j9SgEtw+ZIdWvfPxyI/zLsG13zR
JRwf9QvkRcNUCkSmMMn6oq9Xd0dIYR7TO1t+nsPx5VTWrKGJpwDvmPNPc/TZ
u7t7B6PwOn6Tv4vxvtc712gqcF2kd1XOcKFF/4h7v31IgXjzqReROL+pPlWa
/ncokF9W/ZqE8y+h0cHm6YN5Sua8+L0ar/POjPG6B/YDxfuCuPC5fXk/XvNw
poDid/tzvJhPF5Z7T9y1w/eNVwexU3D+FE7vicC6IC8SW/kVx0WgerqKYoz9
Qd/8rs8VFLhY/H7shxEFPm878SoE8/lCgXH9fwZ4H+Xd4Zyl+N8jij7cwX6l
bpDfjITrgScu6m8ZUMD+ucGsyxcK0ATl1DKpUGDB0H3fWxzXl0kPb2fIUeBq
736Zw58owKfWXMCBdbFE3S+9NB/HafoWhwfWzQyTyvY8HPfN3kkZZiK4Lk58
yTuWjn3PfafcKA4K1Efv405Ko0D4omqhPgsF7tYzRP3GeTgRVvuUm4EC3cyu
eXdeU+BgQenF7HUy7CuRHzuP87DLImrN6hcZjtMUrd1Kwvd3bHy9PEGGcpeF
uy8SKJCn+NHdfZQME67yXq2x+PlEe/p03Jd4S1rd13FevIPnxGMayHBkt/7F
tTBc79EugxO4z209Vz+1EEKBJ/tOTWlRsb+MFM0YDKJA8s2JE+JlZICQB1T/
2xSgrt/MN84mg9sdhaFDrhTIfic4Uv2UDKX0v9locZ6Us+XcqqPJoHxw7/5a
Bwrcj9myrS2CDLmeDOPnbSlQKKRezxJGhkjN2hrzixQwi/x8/u9dMlyhyjsI
muLn3Uc0z98mQ9KKHGvveVx3MOb+GfuI24a6PUY4j04RFjGvbpIho+vTf0dP
UOBWHx0njSsZhGXTjy3j/hLIR+LPdcK+RyXZJQfn1fawqu11BzKQ8z7v2amG
8383toTLFvuk7nKvLYex/pvPibRdJMMFf66c1oMUuOS3e/arKRnmSzXqwnF/
y3xM82PJmAw6u7awcMtg/WVOP3TiLBmqRXufCO3A/eWwwsNr+mR4fHHBMg/3
z4Asjuu5emTQiBzcqy+K+UCz7RCdLhkUTp5TDNyO++3ODPEaLTLQBpzKldxK
gXOWavKAfdgzmoVUKh8F+s+I/q7QIMO2/QOmPLh/P1n8uWdKDcfnv0rjYuzD
99jGP4kBMrzoj1V1xDwSFBG01T2KzyvWI1XPTIGd22MFe1TwftcTzhb9w7xp
mJt+cJgM9uu5trf+kmFkh/lapAL2FYc6pDSxv1DdKzT57hD2Hd75QkOLmCdt
GeLLeL5onwi6kztPhrC5BQ059IvlwKmQOTJIPbu35HEA5+/+xjGt33huUCSV
icmRYVd88Zk9mJfL1u/ePZAlQ7MOdyXPJPZHH7XqV/eTQW6v1at/33Gc1sm8
XuilvSmss2PYL3H+tKdBr1L0mb9jv5TAKJkdJUMGXSe7zOFhMhSb3u2SQ4/N
3dw8/BXv89MnUu8+7DN5o2BsgAyt83suPEZLtRnr/u7Dcf49dv8k2pnnl/p6
DxmGribv3oJe46RV4OrGceejyEzsJQNpvvXQTuzfTPY5+lDQw267Tx1vx/4w
wmQunXjd2CTKrpUMJQ94/J6j01QUOR5j/3f+T/N6PFpxmr/ucyMZ1B0jTV+g
lXPGen7Vk+EPG6NnBnouXVhLso4MKoWxSlVopvyG7Va4zswnXQN/oG9Nhdql
VpEhO9njKHF/Yi735H5SyPD92AUdXbTr6OVgRTIZvnqFBT1AjxrfcwslkWHn
fxr9TejJuvT1b+W4bn/47RXF8WFhOLP/GK7TqPRNF7zRn7Sv874pIcPZJgft
PnS4cFw2F/a708abuzRxvBmlfm2+g+c+hy/7fhaij9cKqc4X4vyvkS8fxPlT
MbY+fPUT9ruSRbsK0W9ydhTfzCODuLEhZzfON0lc2IguF8+Vs91/3DEfuiOE
WmOwLvhkR77lx3zpVvzwqj4Dny+o+6/HQaxP6jdprn8kw27SQWtZzLfeN5Um
2/EcCjsvC8yh9XTZOPzfk0Hk9Nv1EMzXxUux42ewn8//NGx0RpEMLi2TNNJv
yXAiOjlJTAnzrNZvY+IVGYzSwlKblLHPDj0+2pRKhicbdPsyMf+bvZe4ivF8
cGEy4Vi0Kn6fuaLKq5d4/ljTTLuC66XaVkLl5Qsy+EadrbbB9TQkmH8v+TkZ
zx0+rBa43thJ4UO5eN64Ql8eaYXn63ta/VT+eJyfvtTuZFy/BcPRX4/E4TrY
oD9Soo3rxb9Y3hHroO9S7Xy/Dhn2SlUGNOH5ZS1aaXEX1gNfpkZvVjSpp4vt
HJ6z5q7HvNDFOnnncgV7INYP4Tx+l95IMhR1kh1mDPH934XY9qDP5YqHS5/G
PJz2qr2NdfTPofMqTkZkiJA4GXc4HOel2KJgFusRnYDOs0Q8PwmM/zJSPk+G
uwIpmfToaicKexDWr4lPEt/HHuH6z4hxk7qA8/tNjNYCveg48tMH69+X9r08
fViXvak7hFrN8Jx1MIJmNBTriMnYsQeWZLi5k7PlKjp97jzDdzwHdigP36ZB
Mw+nb9exxnVb1HleNgTrssihYe7LeA6LSXNreoifk9Kx9LLDzwkrGbqjlbbR
NQ3jufFy3Y/R7WgbZUkBfUdcX7rL0jV4HpQcDBH/jPV7xspD0Bf9JVCxc5cL
GYJrtTPk0NaTp7fHY70P8vgcnR6Mz3Ns89qta2TQbDLvvoZOPfbZbu46nuOu
WiQqoT/u62JwcMe8dehvZ0RXi+hWDN7APIv+4tsdhPldt3rvPO4nh7ooQRno
nuusck2eZIj/9vbXA/T26MZPOt74nEY/U+3R4cFV/0g+OJ5+Sym66Dmz5Lkj
fmS4ZsYzJId+Qz7oU3SLDFM2VqeF0ByzwXcP3SED26XJX+zo9JtN09m436me
j35Hg4Y9V3Nk8FwsdHmXz3Igvr6+mvMhgAwbr42M59Gt7Yf7d2F05Eo9RPiI
veDWN/i5apPHrMT7K9laz0rguKS9ufaCuJ5kSo13OY5rr+kxEgf6p+B2Z3Oc
J+MbspdF0FnX2blWcZ59bA77HEIHOvKfjH2MebVV9I8heqRhlPkA5tUWpvSK
K2jL1Id7GzDvfrHf6YpAHzewf24fhfuVrKhUEbq5WFqLFvNaa2D1+Sia90Ir
W0IsjtPOS/L/4XjTr7/qksN1ws3zoF0bXVOvGlmN68i+NdL9DvrQ/gBJi0S8
b/4Q2i/oG89zPOdw3TkZWF9dRS89MPYIxHW5r1Ay4z4+55sTrfxvkzEv2eIv
NaGnpa0jDuG6r5ZkKBB6SKyPAQsS1oW+rX/ZKOgBYb+UTqwbtE+tpoQwP7e4
Vk6bY50J5U+Q90EnHL4C39Jw3GvnM1VxnKSjlOK+Y51q4c6npqDlxkx97TLx
fnqD6dhx3CZ2D/73LYuM5wj9rO9orsI+8Q6sg1miRdtJOI5Nn7LICUVksDv+
+h3g+vt46pEbwxfM91nxgTJ0JrevoSvW4eUDcn+rcJyV/c6YHsS63Socbr6A
691aofS/51j3ve5POAXhOG81tXk5g/sCf4Zm8lasF0lynJOA+8YbGQtdLRz3
J4s5ge24r4RXZfQUYP2Rac2Kacd9afP+BB9jHPdkuEtlw31L95ZD9Qpad3b1
ArTg+uxS36eRgHXvgPmDxDYy/P5e5/4dx517p8uqFO6TbBvjiw5YPy+t7AwO
GML73fj33zYcZ800vyQv3JdvmE5N1aHbLYOqHUfI0Fnqnyj3Gp9vpvCsGvaf
pyve+NJh/eYQGO8vwX3/r7I6QxGa6c4NzSjsV683n/52BefhuApNuu0PzP+B
Tuc+nIfCT5wua9g3LHGdtSjAeXi4Z1/s8hQZdnzKUXbF/WThfnvtR+w7SjKr
2CVxXgw0HBctpskgIbD3cgTOi7h3kXz+DBmei/tnO+K8/Oy1tpb7g+v4sySj
CO5f1ECSHRW9teH9ShtahXbD2Rj7nDKDuGjVAuxPzK77uy5gPtxPuM+E8xib
/X6f0xLu2xO/igrR8V4pgV/R6x6Gao64fwbkLS+eWsZxDBUUrMZ5PkiaObRr
BftNmxbLmzjPYW472R+juS2kWyRwP3Zn+8Y+g/bwpdnuV4rz1G6U/G4V88n3
24gU5gF1Fxn+oQf99T41o4/WvBIywj7tm4qSnVgF5pHbsYxf6FCwk6tGl6zk
uRzE80E0i/2kK/YHKtn/7nmhVyV7mQsqsV78PF+7gE5d3nnJBPOqMMmGdT/2
gV8SaB6uoCXfa32xRc8q5PjFY56NlA9+i0Uf8s8+qIjngEZbmVAK+ml2fFoH
WrniQuEMmvHK3u7rmIcpgWluAhv4feTTn9irsW8tul+hiqbnEzj2Bu0eejXd
HK3+N9ftKOaphASXii86W/muRge6217SIwbNarwp06kW+wTGCut09P6+qcwN
dEC8M3s5OsWPVz0C+6kb1jY+zejkSEdzcey3fjv8yxtAD5qx0+SgL3PkkL+j
zw4ekVTDc840PXPOb/SdeV/jSnRmhZ3ZHHE/730VNHGd3DIKvPgH/fBUcQkF
/VY3rGAW3a7f8+N4E64rifwbU+hv0w8/kdCOd048G0cH6SZLAK6rbqeUw8T3
X+HklP6MfvJsp14Lmt+yt1Ye11l3kcFXEjrvjTRNOpo5NGEtGy3vcKxaHPvL
8WMJb5+jT3P5iMah6QomJh+gP5bqMLLjulyNlW64hqYRBM/b6PdZPOfPo09u
Y74+jT4jYvxIifj+7uuzFti/2iQM+WxDC/F5LtajC1WmpFZwvsTkt95W6iDD
f95u8R1o0k23oFdonmnH3ky0pcAnDk7sh93+dMwGoz8wH+K5iQ6cL/9ujt5b
dCayH/24W5UshxYYiQpT78L8Nbd+Qoc+cXP5ByPWjUsfpXmSMd/anyTo2qMj
7gn1uqDZN0xEqWgdyplsBbSxu+zOO9ifL1SezyBjPp+5Fny+B60p8mT0AXpS
5OaSXC/WuYlhXT30prLo0EE067Wy6lpcHyUcn28dwH6/UKNsJhjNdMDq632i
/79CctRAezkcm5HEc6+IL/e1fFxvTnZ2L9zQsZ/1OF3Q35zelZSi9zfQioih
N0VOaRvheWKwbFNREK7nL89M8+LRJGqv0WE012xe+Fe0wpzW3XFc/9V/pxPs
BvE+L3QUqKHnj3QyWOP5RGJbltcY1g/LoAe0z9AOSeIxoeh82Vi3TvTjphdB
sujhqcHC41hXLY5sYvHE+vMx/0y4N/qbyPJ7AbR9fOxwOvq2wFa1IqxXJ/qq
Fzmx7nYW5Dsv4TlM+3RxyRE03NTZHIMOzzKkd0ZHVC3WyaEfT5TwVaC53rC/
dJjF79u7MPYDffMCV80mNH/0fZXNWLdDVW2kkrBeyltw37uIZtapTKrHelrB
/9PkHjrji+bgBXTV4/Jbr9FbgwbOTmD9dfI8OFeFLn4qzuqBzgz5WziBPvkn
kYkWbcI41s6E57nRQ2Xnw7B+W0pTdXaghcRmaPjRr9yUjl9E/17+GEqcG8mB
XS3uaCm+17dzf+Lz8QdVhqBvWN6aVUGn/7gh+BLNvKYyVYn7A6POf0O56ML1
3z566JuKLZup6Ab5wNRW3E/4zfnyO9HWzxqvmqLZvcwbxtCq2UETX3H/WVqS
sfiDtuQ+y2eHpgSIOf8jrq9QTfsL96vSwJ4lFtzHBKQtc6+jJ/KZmXnRPSp3
5JfGMf9SXV9sQytmeYX4oUWhrUJ0lJj3wHJadNYlbvcd6OL9NQNBeM69eJrp
0y6086lTk2xjxPy9jtiD5rrH/TscI53wCKM0RmbeiZktGDm9yrYRr4t2PVtN
wPtKeqvTshMdMT7EI4oupYmUkUT7XdFRJ+al3K5QQQRdc+vMoz1ojztjUwJo
3QOOG5k477vXPU02o7fk9iUeQiv0Ffswo2VjR1y+YJ4NRG6YbOB1jX4neqmj
I62fLM2hOdbYqVWYtxOT1RfG0fRM4mYGaCcKW3A3OlonQ70D14G5YNndGvQS
2fmWGdrm2KmTRejGQ2tbRnHd+D4bcIoh5r89ynMe1921mCbqPWJ+91vq30LP
cYcwuqJPfrobz4j2UbyhoUZc/7Psx224rtMiPp/YhVbcnnf3NdaBgsUFTS50
vrXniCya5tzTA7343EwDofYnsI7ousnsLUXzNtDEdmLdMek9IpOMJiX9drBF
e43aWtiiq3L1NvtjHTt5rTrmODpxg2l2MzrAT21CAi3M2vEwBeueoAfX7Fcc
t9zubasUrJsTQZ+yitE+vzj7TND2RVuex6FP+rI++IV1t+NVxH8GaKt/08Z8
6Pc1D+YycVxpXuVq3SB+V1jcsH+I7giYrv4PzXxKU8saffNEwNYC3Cckvsqc
5EEvPU6RW8N9ZS3bYdwZx90sijPsCe5DQrLLrOpoKckTzQrof5u3FWxBf3R9
ujyI+5hISGFGCc6D26nRDTl0SR77E2Z0Hcdp0W+4TzKPzer34rw0vK6ojEAr
Dp/M+oAu3K1jpo7u3Rboqo82PFrknor77tuCWulHOC+3AhYc3XFf5lyCPBqc
FzXP2jcauM8vXDin3YjzsD5F0duEHn07npuI/nBAbbUC+wT5NCkpBXTqS7+b
x9FiVzWojjhPwYJb189hX3EuMcFPgdgPDtv9FUQbyAjsoEOXCG1mH8O+JLTn
jEkSztv6GW0jL3RmbVVcI87TLI/V/Q/Yx9D635FLRAcHH/zjg/b8JN9mj/Y7
fOOqHvrnY0dVWnSCoeyTaeyL3McPzBzEed3Wd9XqOFq/XXr7JjSNX7ucIPo+
57pNE86rKeMe9gXsqyQ75kyc0Pv9Z/reo1P6eHlTcF7Fe+VbRdCUt2wnXdA9
+8iqf7Evkz+iX6qA/nj+bVcf0acZV5vW43493sAUn4Q+rnv9wVO0omdW8W20
RtuxNWtiv9emY7NGb4n7/GkV8yK7z1JsL/rulmuMVWjxRfFxHnSZhGNqFPr5
gcXG1XLs++sKWvah2V+EMTSiT8l8sl/DPIrlizUsQqs5nj5Xg56eOlzwGq1x
WVLNDr2PVbvlHlqX5636IbRP4NN719Ge7sap9OjDttpa1miGJRX7dsxD2dfS
QmfRqv0GT16hFy046bXRfxVvC3mghTkyl5XRWjTpvFrE6wOk5f3oDywZ7vzo
FpoFWil0+VYD+IF5Wzc/vlkILTZxwusLWrFcVmoL2qzqtOhj9LCJsSonOl2Q
VckK3SDRdZqZ8DZ28kG0ltRuWzo0N/0YiRn9OaPk2j/smy8q8h0ewLx/nLR+
Yx0dqL5FPIdYF+80r6yi74/oBQajmT7MmK4Q/85NSsDaHP10Qv8Q4RC3+iJ5
4vPn3/wlLBed+YgVzT2ukrWGdu5cHxzGfrK2/oTuBtqIdzSjCH2pkb6GFu/n
ZvXDjQg0d1DibkY0WZqpyQkdmqXgyIa+rO4kdpx4/ebK/c3oO3P5i0Losjxa
HwG0jtRHw2Vch83atpqi6PDG1/vaCF8THd2F1tytHJGBrh7TOnMA7foAfEPQ
5IaBJ6rogI07v+zQRkPjscT8rC2k2Iuh+YrUly3Rkx4jbv9wXX9hCDjpiv6t
zc88iB5n5bP0RR/m6dhZgs7ZNrk3BB2y8Ko1CT2f8DMnHn0ynYHlFrpCk/73
e7T/e+c6c+L/B+a4ve8zOjNufEEU7UzpKh1Es0nkWNCh5avUM2fRo/d/nR3H
OnLXQUaTAfN5wSpm8iNaUGTkrAxae69DSCRaVt68WgOd8s2l0BN9I+hzuyk6
k+pSpoHeZnPrQzBaNdWTXRrNEv3w33PiejOVIzzo8Zau3gL0ne9/9ozieaOP
5eT2CXRSenpSA5pS6OdDi+t39tTpp5/QMoYM57aj235kST1CK9erXTuF9uqj
/eKFviPM8sEZvd7n1GWL9np59lwwOnvV7C1xvvkVnPurDG1Q5Ru/jHUw4zFr
2yGsJ+l+n2wn0B+4OQ+fRbdojOV1o33fM/5xQzPa0Yx8RldOGdhno8/6t5Sk
o6d4v21tQSvYmgm+IN6ftiAwi56JELYMRKf+d2JWjqhvbgzHvNEp41NkIzS7
B8NrV/Tiw54ed/S7XucJY3RU253iAvSu4lNV+uhnR8n3u9F7fulJHEenOdgE
rKJDdE0MD6Bf2UcKANbbPipFaA/x/p6k91bo7Jd/L4ujBxy47O6jvbyFdm5H
Zxlq6r1FK00cufRfNTFeL87XUojf0dy4OdFvR/0Dp9CjBrUKzGg9U7MObqz3
d/YbthL7hhT9M42DaI90xpG/uE9Y2RU3GKNvFszarhCWULzui+5oZb+wgE7e
HS39As2pcKp8Fn2n78IqCa0xmBn7G71FUahvHF32cXv/TzQDvXsdaxVR5+48
+YHRaG61WgZjjGVl5neMcg0XWowwDjnWqYxj7H8OIzcxnvHxOjCGMenCxZUE
jGovMiJHic/zHf6vDGPLU72LhNlzPWW/YWR+sjOUsHF4jx4TPteBGH4x4vOa
PSK20ujvX6a2E9d/nvKfpyGa/YC3D/H9LCwP/d3RzZZBKsT9qRueu/+UGNdN
X82J+z+ybuLzBe11QndoCm274mP9FX10JqxiBv0p670yHeaho5kjzTyaTrqP
Zif6Y+GLxCXi/mQ4cnXRnJt/R6yhSy9oGl5BD1/hHvmHvqAX0RaBrp0vD6En
5j+b8Wg+2qVD7AALOqBPfn8n8XvTMRdJYj5pasoYl9CNKw/HBIj7jmWxUcR1
pzCpmiNcTdTl9FETdJ9zIkUS7fkjUcsbzeP4X7Ec+uq2/NdFaDcHlmeKxHrx
3PKyB717p2U5oI+FynmsoB3ke2sM0FuVT6YpYh3RCM+suYpedZAWzEfv+Xjq
hRe6lWpZ3YbONU7JuId+xGagOYdO2LPmEY1OD21Ml8E6eHuY5mExulf5L+9r
dMmbpxxVaEc1xZ0ktG/+1soWdI+Y96av6AH9e8Xf0ZM+khwCWKc/ctjWbsHn
Vt3JZxqM/vC9+5MYejBOLzIFDaEhDfuIv6syGoWVoK91X3DVQnNPvS+bQzPy
fr/kjWZ8R+G8gPsK43833ILQ0gZxSu7olXdVqVFo5m1hImHoRrUEqwyivsQ5
bCtBax6R2DuG1vaeLtqO+55vs7/wH/Qe/ZfpB9DL/Sa7aHHcdjp2nzuB7uaz
vS2Ebs3hqPVAbygpCRijp9y4ZerQbTKy0g1o0oc/Cfa4T5NeSNoMoMk1xYa+
6FNiz15NobOuXnpH/B1MMdgWOHFcP3keOZ6Hbrq5mGdIzMO3KHGiX/0yo7/1
ErqtpGiWDfsI6qUTt6+htTI7bATRAbX/NInfc3IWaOVU0byZK5mthHNZr3ui
Dfwm1kfQAjJRpoHoR7vuHvuDLjjaPRaJdjCZz+Ul+ljRa5PE7ypfw+K3nEXX
mrW870e/X3rDYYt+H3m+4Dv6wjDdkjsxr1yhDnPE9WZPJkShKXJ2ZYzYN9mQ
jNhb0QZv89Sl0ZviVjyH0ZVHLwXJow8vRzXOoOeGaG6ooLkjypS4cB61owVP
6qLrWH+cFEY/cnx5+DR671sFnX3oL7l7Go3RGiZJ87pohqaoDRu00y27V6bo
A+Nx8Y7o/ZGJSg7oPObB4Svo7tTY3Jto1U1rXe5ohf2fNweiSyMf+Xmhn1x2
OROFjplXaPZDD8nxeyWjm2oS2+6iLy5zOxB5N/1L+VcwGuK0DtShJQcaN4US
5w3JYwPd6AXLlrpH6CmPuw7jaA+GJe1w9Gl1/7Y/6MPnljwj0fQC9UK0mHcp
X8LMotEBV8e1ONEKnjcWY9CH3pgbbEcPBV7Reor+yEyS34XWijyiT/yu9a3z
7eJB4nfp4Tds8a1E/Xobq46Go27+hP/EmvEaoF0nHXMI067YuxDrYseDC0mE
d3RbJ9uhQ1i51QnHve/KdkMHWJ9JJq7fpOb07DbaJXShhPh+WtZKmxC09pea
p7GtxN891dVi0N25T04Q95txrGLtBXpg8h6J6KNDa+li09B/vE7REc/bnlDP
mY/uz0lnJ8ZjD+vI5TK0xvYTX4nx6tjGkViDfnK2x5cYzy2+WzPa0Gk8PN8e
oK8Fdjwn+s8G9vdbgtBM6jyu39Enp8/+F4D+bpUqMIu+pN/w9Q7a5IRl8ip6
KbLWi5jPg4wiTPS4Lr0WGYaI+ZY7V3qCAx3jpMTngVZK3u7Ih+YNFxG8Tszf
8adHdqFdAmbjHdBq/XfmZNEXvc/x2hL5wJAToIRe0bewtEQnWpkr66LNYmzc
zqH9mtMsjYjX5weUTxH329xz6QL6Qux6N5Hf1ZdeLDqiaR/tiAe0AbtQ6HX0
767MYiV0l6fumhe66+BgIbFe8rwSrwSjD/PvOroTvVAz8jIFLRx2I4Idvc0i
kec9uiZN/AkD+tUE66VMdMCSu/NGC/F3F5XHxHmg8+cqaRrdfnDr1Qp04rd0
mEC3yo5JV6HfPF59NoROtvVWakU3ed7c1IL+V3M2pIuoa2kHWIlzz47jxp/6
0SMfYxfL0RaP5N6Mo/0D9O5moUM71XuX0X2Plpwfo9cOG3L9RfvIBH4k6k9Q
ipsYLdY1Fc7IHj+03ZXoAWZ0QSb9vBOa5va3YHZ0rn3HNyu0/M8fXNzo1wfW
yk3Q3vHNRXxoJgcuLS2iHjVz9m9FG12xnCbqn4VOeb8g+vmbqgfE78Yfo3V9
xNFb1WIei6LNdjzm34EeNj69zoeetN8WvRMtt9hqxoG28fwjvRdde7VyeQWj
RrfdERmMpsJ5djMYY87uk5XFyHgqpnYco+hJX/oDxHnsPcuOAYzfKA8+y2NU
is+42YbxXsdjo0MYbbRFy2swTsRU1StgDA9foS3HuCxxZbci8Xv3WptqAcbd
8aUOSsT9ZGtfTyci42KIMsZi958vUjC+dzUKV8FoGXu2Jg7jp1Ieb1WMKfN8
v4n9JKPppuYRjEM/yJyBGD+blC0QztaZlib2n4Df+0KOYrQz2qF1HWP7Oj0d
8fu7Z8a8ObFfqVcEXyK8ZPXD3Rxjg+ZqCmGWqkcPzmCMuphcS/j0faekExgd
YkhdhB3vM2YR8d6xV/97/dzUeCXx3CKOj1IJ/+F/0i2NUaaCYk34WvDd32IY
ZzNimAmXDCkzCmB8dUQrhri/f8MqopwYd2wTYyFMf+GfKj3Gp4+u2RLPUyDy
z2wV86r+yp23xPNfM8+9O4MWvBLTSoyP8K/cd0ReJjuujRHj59Ub3kHkreLf
9WFifBtZyExtaD/FcSox/sH5FKhBS8TTxRxGR7uy3y5DazOknCTmq5+bozIf
XUrh/H0QnV6lzJWOvncgZFoOnWUxXBpHrPs9h04R+WFVf1iC+H2plP57IpE/
181vhgcS60YscWEPul70TLAbmmlUhX43mlu/fDNRFz56i/4j/n20f2DuG0u0
96n5z0T+8irkz54kzvEzD84Q+X593ZOPqFPdwiwNxHr4LOXxTxh9Psjg0H/E
8+7qWtiCXqM6tRHjeMuBh52og8dTOg3o0OMdhd+HsE62Jbpq0xB5y6iq2Y3O
bjeVI9br4tOmnCZ00XbP3kU0hfFUWSn69PPkEOL3hhAl59fP0Nav9teNoafH
mfqj0cZGvn+H0fxR/+0i+q0aoW+KvWg193RaX3QV2ya+WvStrhCSKVpC8NE0
BT3Q7pp+Gl1ntFJC1Cfu1Z6PJ4j3M/1VLiLG+evOZSV0s9n58rdo6quDWcQ+
eebcW71U9I5sQ7P/0Flfphufo8v6s8Q40Gf5R0tj0Asus8sbuA9f2ZJsEIBW
t08d+IY+Pc19yxzNp3UuIQctI72YY4JuzXWcTEfv4nEZP4N2Hb5x7i16f7ah
NlHvGWsf+yWhBXIyV4jfDRULNbkeoDcoa5JE3/j6J+lwAPq3gsupfWi3uOu+
t9E+Nb/fSaC365ie9UCTXHIduIn6WPZezxY9kmv1jI34feY3n/4ltMSxgHZG
9H3nG45m6Auh8np/8blC7cvmzqITqOFWk+iK+26a2uie2l3ZY2heVj1B4neR
lBpVhmG0v709hzr6IlC/dBH7Z8fiERV0RUSiA/H3uoFHP9tl0cVhKfsr0IbF
i8kyxPOTZdaL0ZZT3IF70bfLg97kEfMesRq2C+1i++5+Fpq+JzRbihjPf6sO
6cT+3pb5UxK9Kb3j+Cv0I8rul2Jog4l01ZfEfv1QeZsomsf1jEoSmuX5mfdE
33f4/W+1OLT06VP6xO845ntT9Ym8GhJhYxREi7+OtgpHs382b9tG/E70dcyP
yLM0BrH8rWhPQ5na++iHzqb5/OiIF3brd9E8t/3a+NA7R+4q3EKrKbkwEJa+
mOjljT5e+Vd3C9rEqo3kQYxPGMOr/4jrmWluIfqjjtPG3ISfV7Jfu0KcK8So
T3jRN7Yfb3NCV1pIihP2mKcHe7RfhUYVD1r2h32uDXrDfOE24eHNwbKX0M7f
WU8QLmkJKTBDcx4130F4lOGJJrEuXlWU8hIWqf8wcA692vzvfzbyXL5thHY6
NfO/968/Dt1tSKzjj5b/u15Ro8+AHvrBqOD/vu/zjr4EHeKcc2+xkvDJgnIr
4u+14m8+byPu93zH0QPH0IGch/0Jd7E4sAP6P16lVcL27AYzKuj0j4/8iefP
o9IOKqINbtFuJ8aL8UxUxyE0f+2lSsLFa5u7DqDlHnr6EuPboBw2sp8Yn0ub
NYj50CziWt6L/vlhZStx/qsyeM+/B/3h9to/why0l9V3ovveD88T82lHZ+Ah
iZYsu7lMzPfhgiu5YuiJ/wJZiXxQfuRnIIgerD1kSuSPiKHPh61owTbnGBH0
wFozDz8xPu7HvhL5dlMyhYaHmJ+fiwkS6L86CsFcxPMMXmbfgVbhMxAg6kbc
pbgQIp8n/EQuMKPfUZ3Sd6P/dYywMqJH6xMNpYl8NzlCpUOrZOZsEOtDfQvZ
7B+xbjJy7xDr6bv3CZYlYt3JTDEqYqysYhqbxxiocEJGGaPDdWggzrFZGk+s
VInrh3NV/sb4zblskvi7+wO5l82/MOb3C6ppYGy7nzA5SaxrFr2XmhiH6HI1
vmOcUdl0lzgXlduR/MeIdSlB8+8kRsdfQo1EnauMLQw2xOh7KfLhEMbYPs18
on7Y749dGSTG0S3C1JjIL5tqjwGMzK98GS8Qr6cmRfYS55sJVm9LIn+e7pTv
wfhUWOqoNcbx4U9fuzDGGVezXsa4jZRj1oExpD2iiPid1rWBZl87MY/sBxJd
iXOe8HaWNmLelfQCrmFMP3JjtBljzdrgZeKcNqMZ8a2JmLfVDktvjA9ZD/9u
xJjZeNTSr4HIyzP0hGsnu23uYBTUad3RgNFUz9bVH2Pj/EujeqLO+CT7Eue8
19VpIcR5LSz69GOiPtulbhesxbh5fXP5Y4ysnMYeNcS8hb8dJH5nfud0s6ca
Y+/bzzTEv+9O8rTWIdwdyiUVh/GTFR2pivjew84GicT8UtS0CMdfjPJ+jvFX
Dm0HFaOXvcFb4hzJ8GHvFcKaITZdr4j7ef12M2G+zwks74jrbDYpo2AsKCw+
8oGY7327PAkfsA1xzyDGmYVdifDbl3lp2cR90f6kJ2xPQ/stD+P9cx96ycR8
zykIFmJk+3ngM2GJEOHzXzBWGNmnEt4VcDe8FKNVzb5YwnSaUnUVGFOVnSMJ
D473MBDXrdGgjyOsJW+nRjz3QYWBN4SHPsT6EOM4t7W3lPCeR4fziHkwzBr8
Sli2dcvU/5Vo3/FUt28cwIV6ElIiM8rIKqtEyAxZJdkjIzsjRJLIKjsko5KS
kS2jkBChkJlZSag0SBRF43c+9++vz+v98Bzn3OO6r/t76sN68++mw+voyv0T
wDpozI9ThMfUmi1xT25S+U0+H5WyeNJLStquoaqHLbW2tGId5noFrsf4NGqp
LeN7AfkxfWt4iSpeCOuaxtKqDvZjaDOeoWTe6CVejD/XRFPoZ3zujRVx8Ke+
o0XYR88yooLxObjfxC5h39FrnaPCfKetPUT3k5LTfcXRsEDNZo5VrPMXJvew
PlpK5SVwTy8RTzmCz81RYChDS7G0xLXvcJbPR9n/KF6bEGuI9XeivlYKdSPg
hQI9xqVr8rrwJoqD7yt1wIoqOlxbuvF87YkF1nt9zIVFdtzrE2KasR9000pP
os4FKUQXYr9seHToAOrghvFPaRjHMM5iOtTJQBubMOy3EFvLZNRVi6SOZIzj
4Bl7W3mK91PfzH5F8S9rrbUHULeK3t/HfmZf5c9BXRd3sP/yhuInPCd7DuIc
8Bu8NE1xwdTXUTw3UKITqME4eybr6qEfE39G9QXPM4KeUNcco7gtbc76I8WX
+qXPmVE8L8jnjHHmf5tZYof3Yx9f/pViHSejGZx7r2rTf89jfTs84cJzhyYv
3ht4HuLqkuGOc/NcxrsfmIcV3boqnLOagtpHV7APUscqT+Pcd/IuxbzkhZoW
+VMsE5XngT7OjFYzPJBitZ7u36i/kZV7h0Ip+aHQ6hDq+eVDubSXKak/XHcd
8xBvYeSBvmEpQePrZkpekWbrSaJkntLVVPSNrY8Hz6PPMFrgmMb58SFQISoD
aTe8D32mFV1s7TXUfW3JaJw3O5oWp65TctTk1C5e9C9POAVuUrLsjzmZRwk3
LsNsSt4U5KsVpOTt9ni9O5Sc/EGzDvPa7y2rgr7oQfbIDRFKDr/T3JJHSWr5
0veYZ43amgVY+Ju9BM7LR5/PduZTcrOJ9CNxfJ7oda4F6Ic3SFNLUnL754nd
eO4S+HVMA99T66cJf4G/5v54iu/f/Mt3GKMvq2+qacD5Lbb6eKiUkh89ji2j
r5ZpcXQpo+RZBilxnPdia3MW4WcBoalYR8LRXMvo88L2vWxXwrr+4eZ1j5LJ
rRrLWFc2kqFv4cOXeQzQT7zeLFmJ7wkVhf3PqlOynGOCuRL75ci9W1h3gRWR
7rCKX2sr+hGquV1N8BGLuzOamHfaSUb0mZb0BnToXzJM7hnDZlMVQrgXhLvm
p8FUse3qOhi/T70D8OjPCGv0P3dL5TfguZOU9+RpPUq+L/smD/NeHI7Wp6Tt
JhonOILN6gbWfQN7UCz83zGXYvRTMXJuRTBX1fdaA0oKrXvZCv+mWXmCfTGo
9GoMLjX3fo5+rLLt3Cf4L4fRAPZJ/d3273DY8vUhI0q2b+3+BV9bUBtGPxft
mknsaa4+aIJx3H6Q/P58e1qvKSUNJ3s/wmNCCs+wz1iCDMnfKy8XbkR/+O/t
MHk/blWmFXi+F8LmWQz3l9VkW1LyXQ1PAnx0w94c9Je3h9ud4eNUxtn4fvac
ar8C3LWVNfM4Jb+MGJDxUhP2TLGhpHmRCRlPJUeLKPSrW74tpcLsRi8CsM+N
GTXIfKz2DjnaY98mGG2EPzNaH8G+X9m1vxnz2ZxsL+NASa/n67xhqQNTbI6U
TAju44QbVV4uwbsDSxqxXrp2avWjTjAKltnA8d38heinxzZ+XsH6YvTwDHah
5K4FvyS4jOkgN+qIhVNXOdYnt1jnO/ifWvN++PXJmqKT2D/llg1Yz7sVH+/y
oKR0WU8d1n990ssP8KapQWn4drp5Fvp7g7mhvBJKtqwG0ZzC/6/MHY79w/qR
pRxWMwr8XITXuUNt7k3JG0lsBjBLx3gW6ljPF7uN2H9TUc8P4HuIH95yLtiv
iTXMI3Dc3K2Gu5T8RJ2zBveN7rBzdtjfZVcXEmHRArZS7P8L0Te4UffMpjOW
cynZGbBB5AzWwY3cUNQPV+aBAvhrj3kz6ouNNpVQACV3RmhTwXONKVtxv+l+
LHX6NiXrWqij4eq7xoW4hx2cnVyGwzrpx/EcV1N8Qyfq6qTjRSXUMypJCwnc
2w9P+p/Eff+nmHgibJRzNBX3NrMBf60gStoN87xHfTxg9DUT9lIWp4cdRL7P
w36mJ8RRTy8lV8fh/tXCHuuVRkl7xqBB2GL6TnwqJeULJznx/PlijnghnjNf
csi7Dt96/G78CiX5WJmG4Yo3ssvJlKTfKMEUgnk7rbURLrrJcBC+pSYkgPq+
rFvqBzf++yiH+u/ey5kDvzfO1sP5sJnbvAd+OWlvk4BxfeHMjftiyEvNMNwr
40d5FGHq4ovZsZRM+SBiDjf82t2M5+IjAZd94bka3bfR2CeSJrHw1Rdz/6Io
eXck4hYcJL6TB85y4quE92ZRKeLfTdxdkmkh99OlOPOL2F/dbb2wzK9R/0hK
zlq8egmHOS5dwb12+kvgNKyiMFsejr97IesTfPhv0/MwSvI/ODIHJ9Sf/4Tz
cLTWnVj7wzQ/0sRk3Tvyc8lL1hhHn5L+V7Crb3wg5sEhxrAfFvdoT8O8mc/G
tcLusqrVmHf1+aj7cHHfugGsk1dt+rmwzw6Bb1hHdxsmk2ClhRwm+KvSkSA4
5keKONZl89NrDvDz5n/6WLcrS106sP/wvAfW+b7gWXH4e6pvAvbB+C7azeTv
6VwpQz/A+5n9G+ZrDZ9lH/bRQt0eMn9HpYcWse8211gVwT/8mdjgraIr1nDE
+hkb7FtL05C9MF3HjUgvSpby7aWDWQvki7HvHZcPl2Bc2E5Z/nanZJfToyD4
wvIXQfgnvZcObFp50QB1ZV1E7QTG7VXq0l1XvL6cXQGspDc+hDpl/c71FOxz
9NtaWNqh/hfG9cqrOmfUObZFhRWMay9bozzq5lmex/fhOpd3Pqir4QPT3rBh
lH8x6i6/j9A0xl1UZ4kfdZmW7mwtxnnPLQlB1PVn9X0nYU4Rb1fU/eaDdNvg
QxuMynAulLbKBGEegry3quDcuMdhIY55YBbd7Y9zx6VCYIz0WQkhnTiXrIfW
R8LJJjF8sD37/hHMy7aWsUGca/ttfp3GvITyvTyKc1Cdx4ATHqp2rMY5KaS/
3IB5Sgl4ygkXJhuugwUH+T/jnI0z/huP+pkocykb57IVzzVxODxShBXe//BR
N+bNn+ZhNM7xrdo1jPDcyaoAnPNvGZQuYd7oPWU90RcEnSvxxLxMlDfUoK/Y
+4ORHra9zKoLi8Q45eN80Nvj9QZ9CI0P9QTm7WS41EZYbGHFAPMUH8wegT5G
YLfOLM6f6oi8nbB9XWE0TEur2Inv3Wx8q5oxj+WC5zjhwsGAfTjPBL9K96Ev
WmP9dgDnX2/G+3A4PTrcG075kCEHJ6pHlWDeY7b9ykdfxSzNIYJ572t0uom+
a4Rn8Cnm/ZjUO1s4MHXeBV60PyYIF9qaFWIdHLj3vVKRkodHXaRxfttmrH5A
H/fZovE5znc61e5qOD6u3BX+vrUrEvaqDriDdVP9at8u+IWjhSocKnCNGn4q
++UN1tE9XdaXuF9Y93DxwlJGLsnwgG59I9YV95iqN/whktkOZlDYZwhHmvHR
wOm+qjIwTfTXXKy7g3Y2nLBw+3lt0r80x66BhUp6Z9Hf5O5r/oS+NLvxczJM
pfR3EC7w6JeDW/crtMA1m6LeoD/a6n66An74hekSTP0z5w7MIOkhAUe+bU+F
Ty1mj2CdRzKOxMLb5KvC4FHV3jC4+tud3bCKYNE5WHvh9CjWvavyCX/Y9K/I
RXj254IP/G9IZxL9HPPRMG947wSnGvyHVvQMzJTutoh9cq8+LQi2EizJhdtW
asLhG5XTZrDB4UtxcJ3ZFkZYX+g3eb9bWBWa0U8WDm0in8dzwDoAVk5oKIdp
XM9LwD22fxth/6vXP2AfMqo964VHqetuwWnr2KfgEo0xC3j5xNQSzCG9sx/7
UklmlE+erFOjyzC3EIMCbGEYow+X5D0wgn0jnjLAG34PesFa6pueoz+et7GL
gz3j7BPgxtVjhfA3rSYD2O9j/jP4mM7tEez7x4OWDFhfJ38I3oSDH5ZJwAYv
axxgn8d6RvA9afof6M9Vj2nfhl9adjbAR3RvPCP3FInr0fBfBd5F2NTEjQ++
uu+6NvaDUbXrPOpIo9Qlf7jmRUAjvGF9dA5ce77VFg4MqaTBfnr+hrEcdUa5
Z/o5HG+pSurO2icS/8jPWY+fgN02HJDCfu3xNOCE+dUvpcH7zgosoy69963p
hF0zxl/A/L4pVNjvZUprrsCdo3vd4bxiZ184gG82G/41XGUEf9mjMgYHa27i
hB+yNOuoYPw8uf7ivjOf9CEcDvZjnIL9JbIewUXjWWVwK3OFNOoRJ++BNFju
N40nXLlaFwLr6Q8WwJqahsfgao8pPtS3gmQXJbh8YqstvEnOXBS+Tf0gE27W
aaGFH14T5cS9LiB1/yLqblzVdzN4/c/wSTjnCXs6XDh+qx9+xZ08DKfUJrTA
/zFZsaHerizrVsM/v3ibwpvphvPhi+t70mBJW4PL8DNlPQ7U7zsRChGw8D97
C/iW3NxZ2F+99Dps+dnpFHzpuMhrmIEhxxmWyu7hwb1yhi7HBtaxvWEL7zRy
NIPvfIrJhv+Yvz8Ks15JnYZvxgjqwd5FdTu1KKlmvEMLTohccIF5REbUYBXf
/UWwi98hZdiqLWYWNi04pQg/6H0rgXvsvSdTcnAYa2YVzBMuRHw/59x+ZCDr
Lnlkx1qHBuQH5bdKSOMncuSee2pVjvw9reTkSDi6bZ8mPHvyVTtclzGiAzdm
M2/Auonw4DaARaOk9GBPeSoTONdDJgFe+RlqBWfncPbCpbezTsDJwa83Y10z
7DY9Cc/oBR6DM6/k+cKcdrMp8MTz2CA4nWHPEJyexZQIa3gJmWFf7epLuQ5r
WirchE3Mmsj8nlBaPw0rb6Jqhkd21nli39qyMvWS+ei4WglPs9eNw17ZbD/h
Ny2jf+Al0dUQ1ImHytob8bkFA4+1wE/sdXhhBXnldag7u7WW1eANOg0x8N6q
kkR4r1ZCAupYtvfxXNhgx5luWFsktg6O0PnKiDrp+Vv/PRwaFxoLGzpJqGOc
ON6MXkDdfSzibwmLqX2sh1v7+E//f1y9fsJVBwvyYC6HYQ/Udc9PzJswTkUq
dUdxTjxYpyUGDx+VjIbnv3VpwnYP1zbBJoUtwfBMRrMYzh3NYeYFeDlFchVW
zoplwjhan9Un51b4dtXdcHvdvePwxxUzV9j9q30jHPV9dQpmd15/FudiehA7
DcZ1rrInFy7be5zUz1in2T64cNHCDi5XFBLGuTs31TdB6q2rbxdsoXlmCuP+
seLEIs7xIoeuNRjn7ZndzDj3Dbp3bIfLBK5KwQKirVZwwG4pD7gwqXIQ5tsc
8wo+kd67CEf33V+CVWTebCZ943rFTeg7esJfkfNISO+sKsx6VbwVPp/QdQNO
fj40CSdwC1bA4sJuVJg3zr/v2uCRZV0F+HXa7Tl4UTPNDBZtuLEGfY+me7sf
LMiyhgXOn+0pg43E1snCT/hzu+A7FvlasPi02Ue452qFKcxYY8yHef9Ov94f
Tk0PSIa7f1cVwa8Zt5bCLonFD+Acv8hnsPoMUwvc2zvwD55r4hyBlW+WcWLd
DJU1v4V1mE1lYEnl4U+weja1G+zCpbUKq6TTRMDHh7Kp0eetaerIhFnoPehg
Pj2bB7CWejkT7BDV3AuXbj3FCgdeXvwI10WVcMJbgr5RYx0O3HDlhcddHnLB
Lia5/HDMKYO98GSNnRDccS80BZbb7ikFs/zk/gaXCg3tgQd9qHiwbic6VaRh
o68z2vD+wjFxmF695zTMPl4kAp9TL74Jj4XV88G8Od0VpB97WcUDq1SUtsEv
jh4k77f1qu4YnDR2knyedP+cWZjNbdcmODuohgr7YPz7xQ3ws56LW2BzryBa
mP3PYTlYe63iMsaTWUhLBy6iWz8PPz+wZAln9vjMkPvWhF8wbBUkTOarUV33
MmybebaHrJ8Lb7Lg6c7TbfDda+pN8OBjz0p4gWoLed4XpHqqAI47dusNvEl5
RxbM1rv4B/YXSIuG94XXMmBfhjw5Hgz/J6PIBc8YvvSBefPPyMKaRT8t4JR5
CQ3Ye/eNwzCPbo4h7LVxhfT5TzWa3MnvW38Sgrn7GzLhCNWWeeyPZwJHC2CV
5zaT8KGSzCq4KP3xACzg49AB09qMVcPlsuMvYBHmlDzYS2Mz6c+9/NjT4I+6
2QtwV/3FM/CL5/9WYW5zX2fYtJB1LerKH1ZJU9gv0nUrPG3Huw8+yJjPA+8o
MBKE11Pf2AnbhtqwwHfvVsqQ+0LryjfUjzjPcUW41Dh+An5s80wd9lJd6YYZ
uyYM4G8BLkUwVyejKbzZ3T0Ddv6zagVT0xlcgvNotrnA3Jcf2sOJlgYe5Pt6
Xk0DOHdOwwd+eLf6ADz1948/vCWYXgxW7Q44B1suHmKH627eD4FVrLzWwocr
HoTDpxkuLKCeFhbSxsLhSY5d8OGeiST44r+mbDjBJjcNdjg3FAAz/zG6ASsk
VR6GL2gvZMFizx0F4Md+VDlw74eQHuTrb9N3yHjtSgpEGvl/JL+/trFXEPlj
yCkd6RPqRM6DtgXbK/DhXyfzYVvJmHj4bVjeefiHkmEMPLM05gIb7Zm5CLPf
2m4Ey2VdIJ/3S/+0KJwTEkHGg+GP41Y4m838DHn9zD9rYEGVM56wdKjfKPZB
wv5mV9jA0awVNq6fcIBjqUzvwe0S1y1g/cziaNgkWs6Y/L7yOvJ8Y6NS8RHY
bfSCPdwUw3EQHtk3rgA/9OAVg42tj8+jbjjsjhCADzBPvIbpr7ZtI59XOII8
H2FM/sBEPk/6vnxY5WE5Wd+uxyxs4W17OD7D9u9oj8DBDY5T8GGWkQNwhEbp
AHzNaZULponfUgnrFOuOoW6Od6oVkXE2su2Es9Rt7sDdDZn15Odn7a/AfCeu
ZsHdGjk+cFVOtDN8MPGIG3yVc8kcbtKdtYOLTyTqwW/uUR+Fvy4bSMP8Ifni
cMvUFipYPfWnIGxTSvUd50Jav8o28n6it83ADOfv08MCJmPkHDl9QXMG45i9
0TEHtrI9ewveSvPpGPw3/3QaPPfirg7sZOeVAEttS1WF1Xwdg+D6wd8S8CY2
BzO4TYuKiZyD825HYFpxuf/gjh4/TZib5RY5NxfeZ+yFY3OovsHbg8U2wydk
NwzBSpH262Gb8+098KJA9j+M+229++QclvmrOAdfNxdugG9eTn0HOzrlke8/
zzUtv4IN1A0q4Sdp/WQdzHTvLCDnPJ1+C6wjfiwHvlDRWwfvaSzMglmVfxTA
v4fGUuE454Yo8vtR8pfgFwPjIbCapG84bDvCeAam43gdAruXZzjCO6fUz8L8
vx2N4L+GHr7wbLu/Ovz+haknLLe9VxqWH1zjBnts9ifP8QybXJ3gP/nuzHAk
dcIJ+Mj8A2pYfL2HHSwu79eOdZAi2mwDS0jPJ8HHn2x1hmmrfCNhcRcN8vp2
DwzPwnxKfz1gTcV4D1hRU9WH9MNq/PZw0IWNZ8hzjQ4WU9I/fHEMgoVe2JF1
eTJWKww+WyCqBQfvdo+Ed9lsIM9XOK0qo+C6kxvlSN98vOAynNIsvQcW2mN2
Be795SEOf7wikgb30YkIkuczX/eQ+YiXL9gO/15z4g6c8V6FG969604+fL38
/hZY8JlJOZzYncIEf1HoqIIHnWPo4em2w7WwDkM9DewhGEue20xw7/+BdTpI
2zcIb13NnoMPsRS9gf+zdyb7SJWh/SNccfTiJNzwReA7zNLx7xXcVP3kLyzV
OTAMazrn0SHXG1MPIA3XdLCQ/ekc242cCJfYTpLaqwP5fW5IDPl2Z0kbMlat
SRaZOaDRgrwb/FkdSaW7p4n8d35lA6T/HY9HSDamdCskbf/TGmQes7kf8pGh
aTWy+Kh4AvK+zsYK5I4wVvI6NrHJlUi/W/oLyKW8HfeRA+ujyLjt16yvhemn
rgnAj3S4Gsj7OM51AF7VO0De3wPr/4zhp0P3n5K6ItHvBv9kHCOf176L6wKc
qiPWDwsLJcbACQt55Dn1s73TpC+Nidj2Gk5yESsgP/dkfwvXJvBUwp9aDrwj
dv5G6qvsoXVkvia2y/TCLLK3SF0c7Qn5TmzvuRbp5cT0B9nlrrcBKZzgthb7
yHaHHAtMmxTOCit0anCQ9emuug3uNTrBA3uOdAjAHP91C8MnHFT2wH0SXGT9
Mkfskif3PbkAsr6n906rwKozdkrwd+37+nBGb5ERbKf90oE8v58usoArTKLd
4PqnObbkHBBZ8oK1aULdyevvYAiEA8wdfGBjjepgUocuqASQe6jEtnA4X3kq
HI43Eokl72ekgNxbmy8/T4BPq7pehu8nSibDGud2XIUdTQ2vwmWR/dfg3inp
dNiIgTePnEP6kplwA6PUPbL/2zRuw9uZl0bhML9HpG5a53KTcf5++mYuOX9f
hdKScbUcyUa23E+nR/JW2mchQ2TsSH27E3TgOlIkcYgd+VXtfCpSd+o9uY9o
vfVMQkadSyTzwJfHEYd8YzYgQs7tpPPkua/huTJxpNWdaxfIPWZSgMxT/ctT
ZPyiLu+RRd6UpyL3GP3Ql2TeqJsOeSB31XArkfPipI4Ted8/3Ei93i971hT5
QJNHi9xfbsSRnIzZq4McincUIu/Xz+AQMmxfzHpSpzeGapD6bnX9F8YlwtVX
lbwPxjWf4TkPEUWyDisbXpF15fdVBhbVsO6BGVfkyflQu5T6FN6RoEs+n2i3
UDN8W2qHKBnHTiayH2KnHwrCNXOH78Nv87h2wIOy78rhWl81bli6ub+InAPc
oWT8c9fWZ5N+5b9iRvL6bTU34aWScfI5pjQ2XYedNnKQ+eyKaE6DpUQs/5F9
GdZD9u9vhp8/kIFXfpF1lhxKPUv+u/DFOLIOjabIv5c9LvaIrMsZpUmyb+ku
h8YihxlVSR9V25EbjzRdkW1DrtNLSCR1m7b9MVlfzArk77HtmntExpW3OB1Z
GDtO6oTVv/0VyJrP76qQ79p5u5H/A+GBv5k=
           "]]},
         Annotation[#, "Charting`Private`Tag$251260#2"]& ], 
        TagBox[
         {RGBColor[
           NCache[
            Rational[71, 85], 0.8352941176470589], 
           NCache[
            Rational[2, 5], 0.4], 
           NCache[
            Rational[77, 255], 0.30196078431372547`]], AbsoluteThickness[1.6],
           Opacity[1.], FaceForm[Opacity[0.3]], LineBox[CompressedData["
1:eJxcl3c81u/3x8luqKSUD6kIDSMkKV5W0VAkFZWKiFQaiIaIhigZWYXbJuse
9ryneWePbFIRQlKRyu/9/fd3/3M/zuO83+c617nOdd6v50Zbl2P2i3h4eJYJ
8/D87////ww0PdcZmi6FrgKjv1D3ETye7H0rKL0d5yPcdzzc9Aqzq7fuvuwI
xB4cW1buH4daTb6q8KJDePZ4KitzNAm3tcQuUR5a4ku4VUX9ordQDXa6P8m0
AeO2pr/TshysncvXdai9CFhtvGcmQIWvXPy9978u46nkoyOH7+fC9ugtzbrp
68jt8asvmsjHphelSiVVrrjL3XvprVURNi85uIQ860H4qy1UykvQnXP0X7Lv
fVw0tYm3kioHZd/bcjN1H3wULpaQ1qYjQdzSo6PBF1uXB7+fsmXgoWmq1PbH
/hDTSqXbZbAQ0tEsJBkbiNwrO5RW1bHx+9WB72a9QRBOEIqtHOYgI/G01qJL
odjhdV/Bam01rhoLp/brvoJewqYu4+01UErp48YpRuCzTDXHSqcWF98V9KxT
fY3KJytjBE5ykfD3JJfHNAZ3vBd8ss+9w4hb+R25O3G4N5wcEmlfjzDuyvdV
vAkwS81MStFohDKrNEr+YwpEmzZpeSs2I/pH1XF15TR8ITNMdRKa8bRg8a0B
r3RIjkWuLZBswUcntp2zeiYOyQeqTAi14p9sN6/pNBkcZU+pypY2+K13lb2f
Q4Fn+pd2tmE7oveFWZ5woeJtY5x8NLUdKkpLB/J/0rB0w7K21sAO1I7WnlfY
VADq2qKmPvVOHMWPO2HTBdjaVdP6OboT22Jft63lFCLx+7I9vTxd0Deb05C7
XozEPcv8SDVdSOZK7brbU4bR2vpfikd68H7/fq2GknKs/8JunMvowRUv6e3Z
bypAmt7AKy/ci+bbxsOnKHQw3Iqrfhb3wi9cxfexFxMJw8ymQMF+XHzZP9bw
hwlp9ZrxcKt+SCc65j68y8L7N6rhV9L78e3hcvcWTzaWu/lFusoMYGuv5ivj
OTbEc7OjNhsMQFRK+mGTBwffwrsu/rIdwOp9zxfe3a7EvMwKPXrsAJSi9SbF
flUi5P7b4OiiAby8I50m5l6FNq9BiTPNA5Bhe/rnzVRBo1pl9ezIAKjsjpSh
m9V4LXrexfbvAI6tiq/xm6qGp21BdtDyQTx+qObrfbUGQ1+sf7rKDOLp5M0d
5V9q4CFEWiSsNAhb4x7Bzfa1qM+/vRlag/j09drKN/21EJgYMVypP4jMz256
i63qsKfTv9XNeBB8DX5XTzTVIaLIsfvioUEESzafv2TChRNzzXj74UH4bbDr
lC3nIjN+/2YO4afpV4bcVHsH/ghvjS0mg7hQanNIO/kdqknOJ/4S8bfeFeRe
WFMPK6uT5nt3D8LTQu9rw6N66B1a4T9I5EdODYxx/l6PGrtsvi9E/p3jpC//
nWsA5O/cOErsz6xNSLC6ugE+uWonxP4MwMhvydttaxvBclFdpPp5AH7pXYXv
DzaiW8ltRdq7ASzwHJU9d68R0UceFt2lDqDv+7lltMxGJMrb+2WHDeC/gd+d
1d2NkM12yjB2HUBrpvWhVyJNGDfpcLQ0H8CJt5G0ZZpN0Nz53nt62wA0Dybb
KV5owr6XR+2P8w/gmtb03d5nTXge4BPAyutH1YiYpiKtCTarF0l5nu+Hd9kB
B6+FJhR/ON/9gtaHWeuu5y9liXtk+dH8yNk+6JQIuBjub0b+dVPPSKE+3BbU
cUt40oyqS6Nq+2x6IaK2a/3E72ZYBxz8i9U96AyRv5Ip3oIj+Qn/reV047rM
M7U9Si1gW7cI1rh1I76k1XPQugUU6b0WtM4uhAhuceW/3oIdZXfqRwO7MBp+
6b2oH/F8kdbdX3pdiGgL+TGZ1oLExn/HnmV0gqPX+ripqAX1fgIKy2w7sUbt
oRq5pgWDqjwvbNZ1ImzcfUfw+xa4ebZl32t6D1tvuTTPzy3o0s9Ltn/2HjZ/
qCnXvrdAIXvJEwmj9zB7LbfFbaEF66rEbF/+6wDH+ND+WvFWwO3d9ga3DlBc
73KeSbdifsvS+QXNDgw9Ol8TsLkVeYN7/Dpm28FtLhNr2t6Ka8vp24+XtKPx
c4+FjXor7lHpp1292qFk8F511+5WjA1Ge2gatEPrUwnO6bbifvHK8UjBdiw9
nyDcZdAKukbyxui6Nhz4OC2Qsb8Ve3vsH2sFt2FPjG9S24FWeG6q8L95sg3K
DeWGZw+34orQn5j969uw3u79zn1HWjG8m7OL9qkVZjbfK14ebUWjQlx9flYr
vIYPSRqatUJYa3XvUXfCTrC/fo6w7z99MnAPrbCuVRscIZ4PU3K32ivSivYC
3QcfiHhzW5/VBba0YCis0+yoKeF39Su7EtsCLWFdM7VDrZh57lPU5dSCgcgy
5xcmrRj83nS4bWcLvBePPXLY14pXPl+ETi9qQdw3pluZfiuiFGy9Ljc0o8ix
STBcpxVKX/4zXhTTjIN1R+amtVrRY133Z4NzM6p3n1zUQdQv47isDmd3M+Sc
l3GNlIn6HRZM/yrcjIYh+g9dxVa89fH7GPm+CfkdouLVG1vhcFUogpPWBEsR
YcoHyVaImexzvunZhNGq04eDV7XiOuZFYw82YedPz9PtS1rRWjqvZizVBKq0
s4fSfAvevOZvWMpoRMW7dTCabsGjWr4i+bBGtBeHjf0eacG/5CzBokuNyCt5
/NesrQX8wY+a9Vc0QqzaqmGmtgVe0t/ynWsb4Pp1+pw+vQUix2eLtd0aUOHW
vqM3vQWHg4uE/d7VI+nnlghVoo6LLXSj5u7U42RHON/OkBaQduqmH95SjwU1
oe5Tni1I+Cgu8fDpO7yU8RE3MGrB+MCozJgZF88+X35godmCv1+7by8T4MLi
Ve6knGILJvr6H80X1UFg0rBWdAmR/6Hlh9Xk63B8fpWyUn0z6v+7c6VRqBZV
B6rpV8ub4SCnt3sNswYdlldc7mY3w0Mp00rifg3IJk3y/C+acWjD8hrDH9XQ
22VT9P1gM6ZM1o8sn6jCkZJlZVLazbjtrdipnVOFhYPXWDJbmtHUGnV+yY0q
XF8SU1UoSJzT070u4T8rcdpCYPEpehNohTEK8iKV6Naed9qn3IS+kCOdlQfZ
uL8DrRH/NUF4//pN/qvZUK3xy2wTbsKr0byejgEWhCXWnZEYasQlnY2j4p4s
/K5qK64Lb0TUpMmSzzlMNC0Rd3D41YC2v19u5e1k4KCnp/n+xgbMWPrqRAsz
wHzwZ41EegN+aQxv/tlNR673q7cvrRsguSPfTdSPjimXgWbhsnqoFAVeAa0C
atsYMjI+71D/k/XviVoZftQV3NRfVodlGWcXHa4shPv14mn5oVqI18SXynoX
QqjdY83Golqs0F9Yy9EuROFRoaYTxPfLmV+37TS1AHqrOaH95TUwFckKfPM2
H+fdvs+tuF0ND6mA0siyXGSF7Oo/wlMJj5no+XXnKeAYPeDb0MWBdMuhERMV
CvjFAkbX5nKwUM3rKrBAxmmaxRlfRw5ENFft20gi44bbDMmwhY3xqeM5t5py
MLHqZ1o2mQWno898T8tloSXk2JagQAbYTas3TXmmofhrrNH8VQZW6FS2DWmn
Icx6eGPQUQb2fSULPvmTijfssYPKqxhoF2za2+aTiq68bpVDb+iIrX3LtgtL
gY52xxD/lQo4VSd7T3ck4WXQxKcY0VLYH8xpOdkQj8qr3U6Xukuw87We5q3E
eCT99jvzIK0E1Hvjt8U94pE4smtFtGEJuCryap82xSNhVE7i9v1i+P1ppaZ7
kbDBon+BvFCI7icx/hffxGKT1KireVMhyEGl/3KPx6LI0FdeN7EQDg/KmhaW
xYK+vz9r3rgQo3YrN/j5xkA14dRlvlcFeGP5y9r0zhu8uDW0b4tOPl6bXFSs
jIiGYsXQEf4V+di2s/S61+lobPFZVqg5lIeT0qpddzZEI4xRcjX+WR44JMO/
p7KjcKrXiP9Fby6m3Xase9UViV7KXIAsLRcOis0tx9Ij8WlFbcIK/1wcXXlL
LdkzEuDq75vemYs9GsG+5jKRaBl+YDm8NBev0jaltM9EoD+va9HOjzT0li6M
G3MjsPy9i1BPKA2LX+8XvuYTAWpZlY/mFRqOeQjdunYuAuP/Pn8aM6Jhq/Ug
6TsisOpkz8q/0jTwHOni15CNQEEjeZnzLyrkC4Q7XUQiEGR9a/muJireG5by
T0+HI2lskZ9tBhXhMtLDKwfCUVk+JTH5iAqB5ZY2Gk3h+C7kzOg7T0Xz73mJ
hspwONz6W6e+lwre9Wzjy4xwWLSeGJ6SoCL+U6FCAmE/PVShsW6GAgX7LIGt
1eGocTljTW6kYHb7/PC7tnBYNdz0K86iwORQtorTWDhcPf3u7w2goCQpfusI
kZ/TX1fKHicKBGnjwQZqEdjVJahabkwBLZ19+6Z9BHQK/d7WylOgdyMvxzkp
AvKzKpcdBSkQf3vBetVUBFL2XNWL+0xGNE/lvNaBSIzSRT1vV5GheWKxbQg5
EgYBlSVzaWS8MGr9r0A+CvdurJ5XDiDDrDWsYkNmFKhLTWw2XCPDXvOj/A79
aBitWa7aYU7wQIuymPLnaGCoueaMJhmv3t8dMH79GhbmZY+K/yPjP7Vuj9fn
38AxrJYyx0uGcLOR4k7NGOSfvSJi3JwD7zm1faukYuE+XrD1YUIOxLyKrRTF
4qCk/TAl3zUHV10KnikvJaFA33n+h0kOlGJDdQ9EkFDT73zQXCYH1u2jq823
xmON/ph+569sXLV+ZKvKIe7H0qhNsc3Z+Gf8oqf+UgJsK/ZTcnKy8TiSHCom
lojmU2J7pIOyMaTa3tDPSkTI5PbAH9ezMRnpXbLufhLWHTP+vt8yG3f0th5J
0EkG23Fwj8zebPBE8TGsBVJw+IogJWBzNh7yGz6UbU2B4wF1yaiV2bBtz3nY
k56KNqfeMguebKDu7Db7x2kw2xhoU/UtC8Fsz7Q3TulQpmjpLnzKQoL5l6YL
Fm/RQuaTEezNQvXf5zqhhhlgXecx+NyeheaNVleXa2eibnny5fSWLNSfFc7J
1cxCbmx37ynCfiGw9fCF3dko/Avt0bYsXLsn+1VMJwfKYp5bz3ZnYcMP84ot
smQkZsWtKxrKAllbxdPnLRlKx3n5BCazsDdeNsRbgwLJDeU3jf9moSmy99ca
BgV85n8fPxbNRoKfUKCGGRUnXZd/q9qUjdbl9ZtrBqkIOrPk5wrtbISyjzxn
u9Ew0aPo4nCc2L9f99U1xL1d3DhSx72RDfWoFRezk3IhMh0qZhKSjeyKqem7
yIPeVvWB7rxs/J7Ncr/WkwcHG8bFgJ5saA3RZ13v5uOKoI+jlWAOSBeWHvKS
KoDa09ZF1nY5aJCsXGpxsRDBuZPiL8NzkLlk5MLvxUWo9p6JGuPmgLasRuMM
rQg39/fHPNtIxrFN/67zipSgXL0n64Y+Ye+YOieVX4KOzW7uY7ZkqKu0DpEu
luLKlen4MKIuxd4Bli84Zfjce0GW2UgG/bnIyZrb5bhx2CPCa5aMIQWexWLb
KkB5/ZUbc5gC0s00PY2DdIS+nS/SEqKCR/VsdWIBA0nq3oMJu6m4U7D0qv8q
JrKXsjqeXKWi6FrMXn8XJlQMopjUTioYdkHbXiuw8DmNh28Fi4bdqq+MLcPZ
qLMwlGznyYX3zWnd09/YeJyywWkKuYjkm1jx9xAHaq3nM4SZuRjq+/qkaYGD
zdTtLUJtefh81uXN0LkqBIaPdFCk8rHRerXrZF4Vqs5U6bvb54NV9F+v6JJq
/D6UXLDtdz4u1J0ZM6BWI3j2MHPx/gIUqtvXaPDXwGp0QmMgpAA7/O5nzByv
wfAkVdNYpRCmUSZTkdM14FfR82N7FeJ1a2uCNWohlaNftryhEL+OcX4nPatF
0Pss3483ipA0dZLzQqoOMxd2dplUFKPpmFV+5zYuPAqsVY1ES+DduFSz1YGL
32b/FBLOliB245W7q0hcHOLvfnLmbwkyVlDPbVv2DrpPrtYkmpZiJOtTyxe9
d/g4+8RWNrYUTes7SgpvvkNq0PGYOJQhY7G7nGXjO2gXDQ08elmGWVnddJE/
78DyW8W4PViGuWsfs95srofoJYFcJ7Vy8Cdull1kWg/+ruPLzXzL4fr78zbl
m/XwHMlcLtNajsk0JYXVr+rhWzvTUCtXAfGr9ikZefXIqTIzNXarwKj40luf
W+oxLyXg9JRTgfHU5uDiyXq07eyaoS+mo8L8r5G0SAM8r9bTQ9XoaPxGkeTf
0IByd89LmtZ0kMy1vl7UaMCety8yE3zouEjidO/c34DZHMODzWl0RAoLWFy1
bMCm377T5Q10OPgWrFpk24Dgc7Lmtj/pcFR4pj/m3IB1r2iL86UYsP6gfmLD
rQaYekyV0QwYSL//ZUvU7QbU8VTzWzoyECJaNGvq2YDLR37fDn3OAKOv1GeX
RwO63nZnO1IZkHgmwHPUtQEiL/xQ384A72aOwourDdCQVWSU/WYg2rh776Rd
A94fiq5XXc9Eqxxb9erJBrTqVghs1GdCdT8nkM+kAV+3PxR5asfEfAn1cfbO
Bhg1pj4+94gJm6nnh5yJ/WdzEzXiU5hQ0rTm0RJuQNH79R37q5jYqSXUvOpr
PaRXCRseHGbCtO2/owv19ZCV+2STLMjCGoWrp/5k1YNG+ad4bDMLTcly8aLP
6qH9fUn5QUMWIu0C9+61q4fc/X9n/M+zcMkvsef57nrUmC93Eb7PwonwnPvL
l9VjYv+Ol8xIFv4sv6fU1PsOMZO9MVQaC//abG6NZLyD9A4Vdss7FloGNh+4
cfsd/B5SXmwcZkEmqf1GENF/nxods9Ql2Liq4G99kMvF9kdK9d+U2HCNFDl9
LoiLX9W/zjQasjHUsd3sF8EfHpfL3oxeYWOiuim0t7EOSXTVLfLebFh4ffQo
DqqDZsTWQp8QNpK6Di2oHKnDgYCYs3G5bMS2a4kl1NZCp0S9xJ7NhvI/U9nh
p7UwHTp59zihX42XcvlOGddCt+zb9vwJNqaWlDcs5tRA6Z2ti8o8GyU9unOO
fjWoeyqxpFeQAwmeM7lKRjUIu9il8uE/DvL8/hULc6phev5QFa88B52bb2l/
8K7Gto7jAfoqHFw/l8E5qlONEwmrs5J3cbBh10Nty99VqA5zOa0GDsFzvi9+
FFRBzqaXPraPg37+uV9q7lVYI3CNp52YUwWOvluW76yCfe1dzR9mHIy6xRgF
zFTCKn7KzdSSA5WcscVpuZXoj4mp+nCKg/1r877Yu1VC8jRpS9FpDs68mRLk
aFZiPID2ovUsB03NZaacWQ5iXat7tc5xUPPwnLtDCQfH44O+fSHsg6U6y9O8
ODh/vilijLAf9rb7+xtw4L95S4j+/57/rqm6WIiYn1PTYZNEPPnlulpbuGy4
m78wniPW+3lQnfEpmI27FbZGtlbE+vUGbbqn2NhxyGmt8gkO/vs6eFNdho0U
W4rh+WNEPv2KT5ifWfgwNqb1x5QD2qDPz9FsFviFi88KHOCgtzY9OuM2C1bL
MxY/MOSAe23CiE+fhSMHVQKu6BD1EuRnTC0m5n92v3STJgdexU4tN9uYqKw8
N5ND1H+n+ladpyQm1lRlqC9V5MDEZLhI5QoT5Bz+mREZDr5preBz1GKiKHdO
74AEUe/HgU0qAkwsMYhfpyrKwf3Psz2Pmhl4nK6lHPObyFtG7lbHNQa0kvy3
bZliI9cn075Rh4GNt5p3GX9iQ8Bo5MKxZQyQVtXfN6png7TjtN54Fh0DW15I
bmGyQVmRGsD7gI7dpu2Bb/PYEDTJzYk2o4PxmrTnxWs2brodpaaMVuB8j77P
j+dsONkHvBl4WYHfo7w5fES/pz3hnZHQqsBi8nOb9XZsFH0UY7v6lyPsNFfo
xWY2CjhtsaRdZeCx02y9SnDtI6mM0AefSiH9eHOeoAAba8OXCZuElcJsNl30
yhALA5dsagNmSqCfIR2oE8OCrebg8TfEd8b/9ZXM9QEszEbIFPm5FuMjr2dK
tQdx/+PXthhuLcaKW8m2XhYsZFzbsUUnsggC61o58cR82dY7EdJ3vxCVvbkW
B2eYkJcK6KjSKUTpmajo+kEmFDo+bDr7rwCcPUWOLqVMlHJ6hB75FODIW2sb
jetM8AicdH8dlI814d09XKLuWOpMvVuTizfZt7TKyxk4nBjnahuai4dx81ox
bxn4mH17rvtsLrb3W84qPGSAfJvx1GeGhvQuO5lnqgRvPhEyclGkwUBxplkv
gI5LltcdUtIpcP45OuHmTkfnNfFE8XsU2A0HCqdcoMNHyfcsz1EKpi5RBH7v
okP0u73PoZ9kCBo9XStcU4GiVx/agg6SYeFEWW59txzHHtsvzSF061pl3si9
IyX4l6k/WfM2HSpmQoHu9BIs+r5eTP1KOpaeWqFXFVmCLsdC2WPK6bAQPpCd
c6AEF83kxjNz0xAhaXY0J7MYDvwxf6g1qRjYMZUxc7sIZ7RETq8WT4H8kZVq
w+ZFCOpp7Dw1kAwtt53bfm8rQp7EQKdBVjL4bqr7+w4UYkXn+VvCB5Ihmb1j
idqhQqS8Nbpj9jQJN2JeH7ysUIA0K8u67s2J0NygKBzHVwCc637g9ScBl1sN
x+f780Ga5l+oa0lA9vYIQdWofGjbyyVf9UvAcSHv+RfL8jEpuUNHZCIe7aWG
1mJjBK+K5cXq1MZj7/HuBkZ1HhJrhap3pMZjpJSxPdUvD+ZrJuWc7eKx+kPT
tjf/cuHn2f2K+YmEfKd9qS8JvmV2TMWEVJOQNnVXP780FxoaHAGrTBLayrUW
Rd7Nhf7v+54/3UnQAWXY8nQufopxzo2cJWHQ1PayyZ5cvFRzuyC4n4SWiYIX
DfM0HDx3VmylJAkR34oDHXpoKA9PpioKkjBrt+WLZhkNSwyvKTwejgNnYLW0
QSzBs23iyr85cWhaGcH0f0CDe/d2+tfUOHx4Fhi3/AIN1T2KZWnP4wjd0JLS
ZkBDw0Tb0ru34+CUuPl3rxwN+rIbeMrs4+CeKvNjqxANc5rXDOpPxWEkNdXM
YJgK57+LdchmceDTnVShVBF8mxCna3w0Dt2/Ol7dTaNiq9aWgi2WcZBgiY0m
+1ORoPSL8d02DlG1bjMazlTskrkQbOQZh/QjoR+UTKk4NlLrXBIZh1Inbf1w
FSrMB7fafWPE4c63nfO3xKio/Xx/8PaPOBi/DT/47gcFL7XWeo+uI0F72cG8
tE4KvKRKium6JJwrvPF3aTkFu159LrvlREKOmNc63kQKum7W/VaNJiH4VKB8
4FPi/a6Cy+ubSHDR4zmXd42CyUqPFmvReBSYfhf1s6TgjNNNzX/m8fB5hsCF
vRS4/HvhJfkmHu/kHLerbKagcST8b8l4POaSNkBSlIIP0os2jhomYK0KRaD6
FxmHEvrnUuMTkKZOwO0HMmw5l+kzAolY35187Ok7MlL+SbhyrydCxWrnl7Qi
MgzHNVcofkhEp7rtkbQUMlTmKVv/WSUhunqX9vMwMvyKIxUM3yfBtrRQz8aX
jLxL3be/nElG7MkJ7sZbZHTKf1z5YTgZjpVSsn12ZHx5f/O4lGcKFl8wPR1l
SfC42ZHQxytScSEmwM7KhIx7+kumlmWnYtfPyD+ye8kwyBAqjDVPg9elB8X/
VMmovaxvKzefhlchFL5JeTIaZ75S/In7H7BCf8VvaTIClba1FZ57C38Tj1G5
NWTMTOqdfy2ZgaK8riuuy8nwlhZ6IdmdgRjzzUZfRchw9rgqLhOfiYup1ydC
BciI3U3aH3wlC9t73YqvLCLjyo9lalY62YgT662+y0PG6nrB+zarcvDGOXbN
swWC51mhQU8nchBg1md0mPAfl7Ldd+4SGRkfXy5eTbwvnV705nsnGY5pPcxN
RHwuPS9i5ggF92s3pXgQ62eJV5+wrKTAMJ9evo7I70FAd4uwHhXCqcu/CBP5
//qn9om3lAqXw+daTNaTUXgzQ0ldmwYRjsK/bgUyRI9myQYV05B9OLOErUbG
RodWAWGdXCiX+6sIgAze9wncIEYuJErTj8YdJmOx2HvttSZ5mFjXPhR2mozM
7ncNIY15KHzv/2jYmYwBx/iKKet8qNV0vYm8T8ZhWve7TcP5SM3/0CuZTPSD
noghm78QymeMRr4Wk7Et9uM/sfBCaC1sV5BtJs7jc6HzjGIRXrkON+XxU6BG
fdymaFGMRTOJW+/eoWB6e86kSUEpJHbUCGyKouC0zd/0TJMyDDBKDeYLKXDY
Ezkz3FWG9QJ/nuv9oUA6XqXoDW8FfqZQvn19ScUoUzTwx1s6uj5Hv+EpokJo
/PG5vz/oyNDX3KX1gYrY0MJFsvoMSNc0fVqiRYNM3fi6mA4GMvPvs75N0UAi
hWmt42dBzyL0Q+dGYp4V2D/sPULo8NLXUu8scmFySPWGQxQLrA1OCuziXLRv
XaYdQejksXtHNFzD8qD/MVBK3pyDKYleNc13eSgfWbyUGUnoyrOqb3oE8+H3
do8zs5/QUf4agRX38nHi51e1CudKiCoNLqjeLECcStL1I3eq4CPx8v1lSgF0
R0cqaCVVGDv9scHyWwEquyJvSf6pglH0SP/GW4WQtzV5UuxZjScGY8PfcwuR
ruel1Z1fjbs+nhOnfhVC6N/6mbrpaqxduDZccr8IPkv+JIw71EDwq7p9OqMI
x5+F7+ePq0EH79ycsGAxioTKT5W01eBZ8EvqfFAxtEhjkx26hF6POlRASy2B
35kOMZ9/tTjR8+DarokScNO2vT+wtQ5BnOhPQxqluJS44dvx43VwmXQuC2KW
wr5LpUsgsQ4BEo2b7oqUgT6jNfqqqg6K32ssLpmV4c4Wj+a9owQfqNE61/aV
YaXwhkfJW7iQqv94sEauHJaqzt+P7efCL+QL08y5HDkuv55MnOfCbteOkCRK
OY4/psde8+QiINhvuuhXOUgKB+pqCF5RfkAWfqxD8Ktyc+/PRC6OdAt9/vuw
ArbeqZ/H87hwGfjov6a6Aiuj/9udyOEiRErupq0gHaaPStxWtnAhP9l9wGob
wa8nBSz4+gkeoqsu4Sd0ofr0myD1ES5OTEYHn3alw3XwLD1ygovHLW7UU5F0
2B5yntkyzcX17I+6MyV08P4nze4jbFNLe0GFfjo+35y7nDPFheLtufYvvAzs
LA0rDBvj4rDU2Qc75Qi7I1326RAXyRqnmhbtJ3i2uLLf9z0Xfy43Jh28xEDb
lz88vrVcTDNt3gs8JfTW3FoXnyIuSpbyHVdKY2Dvd2nee8lcOIS4LS2uIviY
d1X69Rdc5KULiyR/ZmDQ06XXxpWLNQ9IF4f5mfCL6PI3PsnFxwfbLO5sIvQe
/x57pV1cyE0mK5wEEwl9IqarxbloP1V98vZpJkgWf+8KTtRBYzrhUas7EzXP
xM2XcOpQR7YLcAxmwvLfLiu1qDqYd9n5KWUw0b/s7PsXl+sgZRPSI81mYs+z
s/W7d9eh5FHxiSvfCV1/wq+Jr6EWbwamQhgiLNRJfu26H16LB5aG4aoyLORe
7xT4e7oWPh9nk/LVWdhb1pXBkamFhEj1e3NjFjT4+o03fajBx4jnW3mtWTBc
HVdqk1iD5X9eXWc7sxCTM9zNsqtBqK/rrH8gC7w7Nu8RHqqG6pu/l4NeE5zi
5VFhllCNF53eP7PTWejnTASHXajGuSBzi7F8Fra2Fcp931CNqtZFvsYsIv5D
ss+jgSrQ3gyXV9azcPPc7efnSFU4z7vr8pVOFu7+uCgRfL4Ky03HlXaPs1D9
bMmZrR8qseM75fGlGRZW7mOKJyVWQvz8UVbtPAuXW3bvjLavxKsmh9cOi9jY
4lLLXalYicjO/mpdYTbopsH9omMcTIYYCJxcxobUdbXwsGwOhgIvCtFWsnG7
nHsp+SYHVycSfU4QfNEUL7rbkODajfH3N+xbyyb6zNvV5Q8bhq1H/B9KsnE2
9/CGbQT3eBUdtxKTYkMhkjTp/pSNfDNsniXs8LW5JhZH2fjdI+KxS5qNZSr8
1vQ1bBTuz2xuIfwdwetkyvtYeLmvJaPxPzYel2TbH05l4UKRgcsOIn7iP4Ou
y9eJ+bln8v6cBBvyxz8KrNNmIUrTSWk7kV/+6zSrE8R81W7iq+YS+ScFaypt
amDi+82HgX3E/jw2XOXcjWZixH999kURNirMHljaOjDBnXM9bsvPxjBfC2+b
GhN5iXded/1jQb7owYfmBQY67viHNs6y0HlWlf/0Owa2tZnrG0+z8GhV1+Ur
rwkOuaATbjfGgmNXlOT4ZQZqpF8OLP7Igtx6LZkJbQbynk91oYcF89Rm9xtL
GDhR6LNToJWFrx0T69x66LCz6351to4FseYnf38R/Hgj/Uv4ISYLNfan1swR
/Bi2rYY2TXDyjcR7yTc20+F+8VQzOYkF3UPjY+++VUDNWTFCNJqFoe6pi5lR
FbC75P2W6svCRKLTjr3j5QheETHTe4zoHzmxM5fflCHs9ZunXfsIDmfFfc0/
WAaGb/yPp1osPGgYnv00V4r2YzJMPmkW/ljyv/9gXYrHKq8E3n5gwvWoX95/
CiXYdXOd77UWJkKMrfj0eooh9GCBNcNiIktVvWJnSDF+3eUOmSYxMZxtsOM5
TzGWP78vd9GW4EFWYDT1cyE+q3R7O5oT8by7+xUTCtHfW3Vnrx4TtRpiJ87b
FOLDG/dEK2kmJhbL8y7pLMCcxa2y0DYGFlvIR6zryIfOtR0qeiwGvKrjve0i
89EVlIhqMgNG97IvnyP0g7q0e+n1AAb8D/DxOAzkIaxeVM8EDDzRkXG9N5OL
Y7olkz+3MXBPJ8ZHriQXOR410QFrGbg4nP74+sNc3Dn3NM75Gx2eX46/+yqW
i4Xr/x2WT6CjwuMY6egeGr4FlEzc4qFjz462x8fSKBDPX/O9rqsCLr0rk8l3
KSi9QXWJy63A9w3Z/z0l+DJmPVNf0rECTfXr3sTOkjEvmmD1qL4cVb0/PQ6Z
EbpoXZGTaXQZApnm6+5syYYn/9r17FtlaBn/x7zYlwVDQ/N/OqZl+EQqLdkY
loVNnQYu4CnDf+o//JYsyoKBQcKGVw6lUBj/MnttOAN2fgFrzu4sgcVejaBV
Hekw8F5T4rm8BGsn84rPR6Yj8YjL+rQvxdBWNx66ZJ2OjdQnO3Vii0FSNbsQ
N5CGTfC+ela4GOnGSYOhP1JxaupK5crBQnxaWPhbo5eCIIWtk3GlhXD+VfjL
YFkKGmj65QcjC7FkI83IqSsZ3+pVKLNHCxG8YdvaMvdkVKra76mkF2CMcsns
YUESqKEhKqlpxLk1ja7ktU7ERaZy21nffOy86GIvqZwIi9k9C3o2+YiLn6Sv
4EuEhNSxwSDxfORpWxQn5iSA1jTeYe+bh6OHYy5NrEpAkGNAYPi5PGyRvMD0
mIyHwIEvFr/35KFRg99uBTcemuR7CzY/cvGHvzcu+Gk8aA9/z11ozsWzlSpr
wxzjYSnzeuebnFzsVgwtbDsQj1TxmzYll3MRwHqjemZFPCYdd/AmmuSioOLI
kdofJGzJh1mVPPE8OUO8toeEgiKH6S0CuXCn6Bbf5pAwZqRH4w7RYPNee933
HBJiTqQ9pTBpqJvhWX7+DQnpY7Gvu+Jp+JN0T2j4GQlNj3JNDvrQ8HazqHbe
XRIe2d7dzkfw6JeQuYE/10iIGvmrIKxP+M3Lo39cJOEvfan9mY000K6GPu4h
+Hh0RPYC3yIaSm18B6etSDBz8f/GM0QFI+3rIy/CrkmWMLJiU3HjmDBf9RkS
PAYffV6RQsWr12Z3JYl4nUI2zO1PqeDjzufQXUhgbmNupF6mooZ3/im/NwlF
zfyJKQSPZu8TYm1/RQJfbKH2ih1UkHmfZN4l9jf1n5zcD3EqysNMjio3kPD5
Ma339BwFO3lODt+ZIeF97rDkoT4KVpI/nQ6WiQeXN6+khkXB49bQXdFm8eBw
/jD60il4rWnjVfCEOL/V2fuDX1JQOJYews+Jh6qb2M2R2xScv3WjPlw4AVFn
W2+MnaNgAwJXex1LwFaFsJvxJhR4y69T4yQkQLT4WeRKNQpulD56dXMuAQ84
MXMGUhQsmjZOe3oiET+GGyP3ClFgtOuHg2BxIhTfFp4X+E6GjWho2bBsEnjI
uzcm9ZNx+Yzwl81hSWgK2fpMhuDTWIviDwWLk7HFcPs2rxKCj+JDnoQ8SQY1
NfNa5Vsy+BjSQumLU4g5YBT9L5qM3Z8Evo2HpiBw8n3t9kCCLz91Rh6RTYVd
1/OZE14Ej/5U3VBWmApVUueHhzfI+NnSEiB/PA1h52Y08+3J8C2Wn7r9Iw3/
JF7a/bQmw+3em+qYN+mgfpWimJgTPO31u8j3wFvUWZZrUwl+5WzY1CX+5y2K
7sRM7NIn4/pHidw9uRkY/732RZ82GTqUG6YfbmRibD8j8+1OMuwc9hpMa2Th
xb6lFNIOMnL/VNOP/82CR01VC1uZ4DNt1+jp2my8OtE4pKRE8CR9WtMnKIc4
b93WpO1kvDgafmEP8W8VGZq2nfA/dKh81x9CxvlD3/Wrifd3GDybSJwnw9hy
weYOEd/GzJx234ECZd/i1/uI9cdEfMdtWyiofbr25nYiv6/x48YHDKjQK/u1
e4ceGfHR+kflaVRM23QqnjAmgxF1w2FyMw1sgVSzmKNk8P+crYuKpkHD4Xq8
sBUZ76sTXkquzMWS65MjUQTvCx/LD3Pwz4XLEaPmYy7EnN3/yPcmXx6mEq58
1LhHRl9hfb3agzwETd+f8owiw88tc550l+BPuJr0p5OxflXGJc0/+YjcYeh7
kzjvy48u6R71KoD4tfXVmz8Q9Q1aRG5/XAiJvk4h419kbD3EFNu6rAgfFD+E
Ri6jQP68vXttWBFiLzmZvtOhQLj1o29BajHyJv7eIp+kYIxHMeGTWglKRl53
sG5SkBQrUyhbUQK+ZUvveWZScEK7SuxFVykUn3u9FlGmIif33b6d/1Wg+v4t
TStzKgZ4T8TwZFXA42Iqt9GNivpml6spMnSsvlp9SpVJhf87JaNAKh1Wc23K
NxxpuChxSiy2k9AvPDaazDAa7r0IcHKUZUJc+OcyBWI+Lc8Y2CVzlYlv/DfO
rN+Qi0xx78ObeViYKnr/7ORILtZcWbLzmCwbOlWMwB6pPJA9H2zUc2bDYT73
yfFjRB2NkxvLqGyEBM6riNDzEGo16KKlxwEjUyltPDkf9quqHDosKqEuOKx1
czAfpy1IWVPhldilMqxRJl2ApZXKt7U6K0EftPz7NLIA7XnGnptOV2FJsOoR
DYLzU+PbPwhbVONla1xReE8hRis4EnKh1djnEe/5RrYIaQdrTduaqnFQV3nY
kVaESba0fenBGjSRzO9I/ilCcKd9Y4tfDX7ufqWyb18xJE5pnjAqq8GOc8vP
db4vBnPCaXZGsRa7V/HxbZctQQMS/CXO1II8pC1Te7UEDwwlNp96XosVw5Wf
CvkInTR9XfT3l1pM/9u07duRUriJaUhjdR3ydc03GUWXEnXLLnLSrUPMn+6b
QjvK0E++arb7WR1u3d691OZeGdaIFxSyMuugfeFW9+uqMpCyf0T849ahv6kg
gSZWjr4FlcO9BL8eY0stijxbjn27F+5aCHKRnprmuSetHAkhLyQtZbiwmoxw
fjldjtDNk1fad3Kx9UmhjP/eCjzc9nsN9wAXNov2siUeVyBO1HP1ttNcbLti
cV25oQLmhjPsEScuMg3PhvYvoYMZXTD8242LsWHp8V4VOsKzj2WcfMCFiKuk
RoAFHSEW5aU/HnGh+lD55IA7HSf0U4y5/ly82Oy9tz2KDvqq6tnmZ1zMShtW
25fSkVeZLrKI8H+c/Nj7pI+OqeBui2N+XNTFXLbdycNAroTmpbJ7XKTyju+9
tJGBnjfiXjo3CZ6V/3FqjQEDn/77FPLuIhef1FvT9tgyYNnn7eZ0nODfcu+t
jT4MVPdy14nqc1Hpe2uESyJ09mu+gKKtXPy82/dnawUDK4WyxZxXclEV8iN8
qIcBxYV6P9kfdeiYYf6dnGMgONP93Ke2OrCzN4QdWMNE1OEfC7m0OkzW9wx+
2cHEs659dlEv6vBVYyK69jAT8gnmOW8ciPPMsEr9RHBDrOLzDO6eOoSEzSjv
9Gbiks1D/z2idTi+cXsyLZKJ7KnU9zx9tVBNu9h3mszEF14BuT0Ztbjpzr9+
SxUTlNWlgyvca7Ep5baaRC8Tvqo1xhTdWtz7fClo0zQTzmHbNS0FasGvduyC
iSALIjWLyDq1NXAu+ZLweB0L5xN/D1Oe1+BmarBCzzYWbm+puzt/tAZU+yxn
rikLCmI1ZIXmajDe32E5niX0vbuE5OOQatBvOZ6VucIC9fVKg+xj1RDv5NyY
9mThDP2ORrVYNaTOqL/++JiFj+YxNjPNVfDxWVcxG0Ks/yHlgGloFUxFRfnU
Ygn+sO64PGxRhWCdeOONVBZOPw5NWt9eCf6lMucLilmwFJzsn4mshN+a801P
CJ4xs93Eu/tMJWyPSS0Pr2HhTVKR6zeZSqzgvgr91MDCQc5iW9mPHJw/atTj
2UbEYz0caU7jYEFY8tKJLhZ+ORw9xneNA1/pMrIXwYmzfS2qBeocVK8VU/s5
yEKjZHjA1Bwb102dz9EJ/hp+SR4l09moPNaXMvCZhU+32tzmnhDcF5ztYj1C
rD8b+aeW4NEt/HrrdnxhoTB2o4g8wbVp5Um/LxE2T5fV8GIirlbJxIVFhO1J
KyF7vmVB6ll3KB/x/hHRv+Y3XYm4ry7XXSPia16tD5nRZUFHN3G3MbG+ks5u
SZ7FLPgNmQm8JOJoDPTdCmtjYqNO38HDRP7v4u1WUeKZ4Lu1UeoBsT/+4z9O
WV5jIr3HzntbOwtHuctDvPcQ85l8xfV4Ewvl4cq/d4gwsWFu2egfghc3bdzP
cuxgIGDIulqhkoWyoPlVcikMqHa2jnVUsKBo4iVo58ZAZJW8/IoiFr7ZR2fL
7WPgEu8B3RYKC4tqDNc5ribu3drsKVliXwWCyYe2f6bD4v6GSf4EFoIUC/df
L6BjrKR/wCOKhcUp7kLq/nTMTNsJyT1hIbCqtVBVmY5rW9+dOH+fBYOMjyFO
vHRYRok27L7FgriS8BLttxUYVcxdeEf03/zuFZ/65suhV73g85zg0est8SFr
U8qh66zA+L6f8Os0Dumal4Pn9fXYMmUWRgr3dpi8LcMOgZHCzZuI/hncsF3x
VBnmosT8dVaz4B0fEzAmWIai9X49fr+ZeCCi0LL6UikcXuhbZDKI+xfWHFu6
owQO+HaOS2Xi1cPfzt6fiyGcKG2TmUjw5tUVehJvirG4JyWN5sdE/E68zRMp
RmHvMR4xIyZ29NxZcm+iEOeyPGwuqjPR8eWJR2x6IbZ/3dHot4lYjyc0wde+
EBlbV13R5GHi2oN+sxf9Bcj49PL00yIGfC5u/HOtJx/82/d/yk5jQKKx5VZy
fD4ef7J+mRvBwO81gxoel/Lx/dHL7gvEOT1PTUkYn8mD2dk7inYqDPjKmZ4c
WZOHr8KZaiOxdFD9gzZMudGg6Csy8SCQjucjynv1jGhwlHg/KXiHDpHncbfX
rKLBUOyp1ufjhP8zn54ZlYrJ0bcyvIsJHeCy+WH7TwryHVdoZH4sR8rOAu3N
EWQErgvy9y0vB3i8jI2vkhH1Mj3BPLIc9x4EfewxJHRctIpex6FyLAtXsy77
mINuFZOit9QyRFvV5OqlZ0NnrMfB1bsUS520zYKsM6FL//chVLYYlQE315Uf
S8NY7rKEXfNFWMuSY8WuSoPJVb/9P5qLiHjGt463pSKt7GIH42ERDNP60rRP
p8I8ota2cKgQORXabzuvp6D81EBic0YBOkIMq+aYSZD6YX3B81EBYtyPTAy9
TAJ/6Pef+88VwK5R/FPcuSTc2zWaZLWqAD1hTk9CFhLRVRP19cb9fIj7Lg+I
OJCIpWvXWl88lY+gjSwVo/WJiFKgpfuq56PD+IpI+/cEXFS5IHd4NA9j9vZp
JfEJoM5f3CRlnYfFG6PtNEUS0PBut9JzzTxsMLAWpnyKR+1Qt5Laqjzkn5XV
P8iKx/ey6AtS73JBr8uxX/IwHgypoE92b3PBm7RIzNwuHmmGNMGPT3KJfgm8
/m1fPBQWUWihhrlwFqf8fLU8Hk0FAmaVG3MRHOm/su4nCWJ3VlB38eRCjxbg
XNZPwqGkk2Vf+miI2pNk+aKWhKOBLr59ZTS43Vm4Y1dAIuaCm8naGMIuljO4
lELw3BO9Z1H3aNDbfMKpJoIEie8pIvZnaIi+IUQvDyCh2NGl9v5eGjy+HLLx
fkjCnDL/pmEpGii1yQuH75FgFzNUmPSXipYYLx5HTxJ6v04GFfdRYXXv0/W1
d0jIyxAVUKJTcWdR79I0LxJUyuJaeRKomOB3abrwhIRFcyNr9/hR0Tfdfftl
GAnrz/iZDDpQcXJ3e+M9Ir+tmRMqcweouBRHn3cuIyFx99Wxp0pUrLC8qxXb
SfB1fXBv+Eoq3s3l8h+ZJ+Hk17HkLUQf647yWeZsioek02IJk24KRKJSlCaP
xsMm5cy2OToFR2h9yeq+8dBuspo3TKWg9Eig2pvSeJySyqKqvKBAvNFovcGf
eLQ/O+TPcqNg7dw9fy2DBHxtbDQKI/jSU7Ln7wH/BNil/i7mO0gBebXK3qm2
BDxef5ctsZMCue1W91UUE7FN0H9b+wYKWp8ay4t4J4LqVJFpROj/rLoT43d7
E3FhP2vK8TcZewdJp/z0krC/0SPAZIQMlVHLYal0wh66MTfSToa7AIx0JZKh
Ou/45mglGQfJQTn9z5IRrPmu1CefDIHnsc0/+Yj7cGTTI79UMo4h1cDjYQpK
59/yniX4JU9tlf9JwVQszAdsWEHwZtwUTfFJUCpiVMxyEh6QkSLI93lWOg3D
Ut1W61wJXuqhfo6hpOHOhrwsDycyzvoetHc4mI75mN2rOefIWLlpi5rBSDpa
7hl1LjpJRvd3af8NAW9BNxmV0ST4a99eib1TahlINV/51ZbgT6+tvJlx/RlY
t69643MDMo5s9e+TCs5EmN3Ze4U6BO9et/K2NM5CgYZ55Mhugs/G/MY1F2VD
LkBtYsMugu9UtqhnM7LBfcRpuUjwoZjbqrVpj3Lg4u5zt0CDDH9ZvBJWIPLW
6Z75j/A7ju/su/ycDKM/a5VeaRJ8PLdvcOoHGU+zTCc2E/Gb2p76vDxPQbNq
dH/jXqIeR/ge4x3RB5vdHkUSfFzcv/jp9z1UaNo81H9A8OVHGVuehEwqlkeG
HHtyhIy/H7aa6MnQMK9+tZV6goy0Mc4TVigNBertFXznibnorFmwYXEuTjvl
jt69TPC7Y3zy4Ye5mN0TLCTtToZg+szonj+5mO6aSRp5SCZ0F6fzw+08uB4I
GeUnEfv1yetScM1HpceaPyfJZPxKijLMmsmH3im5810MMvY0O80Wuhfg2tNf
1teJfnlRlmCh/KAQ1wM3KT/6S4a3YnLAPYEiHOj7yK1bRYF7UdcWyedFMPMX
3TlpSIHLYmwTJhXj5YFvv+vOUtD0p7t+97YS7DP66NvlQYHEi2jd+wUlWK1+
iTeASsHTujXdP5tLIbtSfWKTBhVHcssDa1dVYFHYrKrHSSrc45+1JCRXILu/
4MPPu1T8vWa69d9/dIxahQ07VlMx7+pi9y2bjrB8xR9912iQ4dFy+K+dAQ3S
I6oNwem6bg4lt9czMRjWVjZSScO4Ma2NTujodS8Tw0Rlc6EqdZA08ZOJnUGa
SdrDudDatFfqiTgbXQsJD1Il87Crd7fcutNsvOZWuy0cyUPRteYaxBO8WTb5
9GxxHj7f0TwgvZ2DFUnSVfqv8xERc/JZu3YlHN5f2u/Rlg/Oy1cP6+5VEvPE
jnVtRQGMTrokzZZVwl03q+Dh0wK4ZK2hcXWq8KK9l/vcuxA9SyVOr1arBlc+
lr6UXojXZ6L/e3SlGiQvhT2reYqgIkL91pBcjS9+X88n+RRBzChuuFq8BqKV
H3n7/Ivxemm4u8hQDShRf4a43GLw3Ipfv2pVLbDILJh/RQnxvRtOitGvBc+J
CI1tESXYXxnxTiS6Fi5/Uw4Id5egfn/7rzZWLVx1JC8vlilF2sZxsdmxWgS+
s8k6lUronJDMAPFddfDWEv4ZPFYKvpUZXr+t6lB6uT6iVqUMGm19L5bdrQPf
7OqB2VtlkPxnOWoYXQe7pvuLVhWWYXfv8GhoQR02xspILv9TBtV/Wutmmuug
cslk2xDKoaBaoHF6vA4epuJyj3zLMcFbp0zn46I46n3vaGU5xM5UKkuu46K0
5sn6xYsJvhzSf3V+OxergpdGvz9cAenlVf+e6XDx/vqamUNBFcR8Vz4QfJgL
0kQS06qpAkpXE2Ocrbh4RumpvCtCh9QpeUcxgveSdjMcl22lo/BDl43XFS6+
Fgh4nzlIR9PYssdpBB9+nrjOsLtMR6Ryu/ozdy7enh7uk35GR8FWJylpDy7U
UseePkqnYzf56fnTtwk+/uZx7VU1HS4m573hykVRsJeuyTAdxbFqTuxrXFD+
CKdHCjDgRYm6/8mBi7PKXhd8ZBm4NppIiT3DxavqmfV/9Rhov6bqO36Ui4jc
azGCNgw8A2kRV4+LvMNRLxfuMWBXYnmXpMSFuvpj2L9mwNu3dypUguBh8eg1
Owg9uEv8WE/yvzq039sddoa4F4+DuSIdH+oQ37fzyOA0odtXM8a3sOsgP1fw
s1CUidaQP58TEuqwKDbxXO8WJkoa5D1NvOrA88zR14TQp5W8t3/KniT4NWRP
0MxZJi4KNNgZKNWB7McY7XYneNTu2nAuTx1EtlP3zb1gourA76TgplowDosn
G6cwsYlzjzsTV4tlBhaezFImyuOm+BZdqcWTtIVs+2ZCzx5vcf60sxbW7OY5
iXkm5uM7Vomwa7CJt1hpkygLj+z+Cdc8rYFU/g3pQxsI3ljOfWB1uIbQc3xH
Q3aw8IzXVXlBtAanv64QmNVnYY7Pw/Z3YzVyv6uq3DdnYW/07HY/gkedTFdZ
yJ5nQTvvy553FtU4a1830nWHhTRt+4ld7VUg/6Zf+0bw6Bmyv96riCr81Lk1
qUbw6O6rBV7brKrwevDr44Q3LHjlpNOX/FeF2jARV8MUgo/vmecb9lai9a/Z
8nU5BK82Fp3si6tE4XlptnwBsV6G/c2PtpXIWTiw+Ho5C5fJl1afla/E7R+8
trNsFkRpU19MRzmovT92lFXLQuX4wO2SbA7ypTdbtxK8+qrB/Gz6LQ4OJQsJ
qrSyEHKOx11yNweSf1a3t3cQPCtZurBigY3x9S4mDQTf8R3amPeCw4bj6aC2
/3pZCJX1/xAWyMb0OdXJCoIHnyy75in3fx3dd1yN7/8HcCrhkxQhFA2kNGgi
6RVKKTORUqJoo6SUVVEZFbKK1mnvOqu9zmifIyPS1lKIiEqF+l3f35/vx3Xu
676v/X4+7nMex6IKw8KnZyo+cJH8I0NGX7oKvHeKztLdXIz/S9HuJa58rHP/
Rjspv/be46N4Lhdf7y2PmyHXr03tV224RFyb/nJWGKnf85pRt+hOLs7L+g7c
bOciZ/IJtX0BF3vYnIAvLVwYK4epa7Zw8MGBP84h3u5zPtAlkcyBt4n0GfE3
XMhmF0ld8+DA5tjdzncvuKh1X7Xt3HYOFgiIOS0jft9xO+v6wH8cBKd1/HvL
Jc/7ft+Kjy1sGJdufrSE9Gf99yYNlzQ2pm/fF20h/b3s1tSgpw8bcRs8TeSJ
Px1PN+2dJh49/7pv81HizZCPrw7GEX+q2AadNXpOxqdsYDyP+PNKn4BjTQTx
aKXm8R3En6seiqne9udiNDRE+4MqC143Xq5v9Cb3f7vj0edZZF0P7tanupH2
XDCa6EqvxNc+eor5US5E7blGTZMVkN40yGgz4yLl84toj4wKqCoeWrqEzM/P
xqXlnVYVKD+z8GTiBi40fEyPypaXw/7y1L+p1cTXM0LGP8+XQ7f/ybEFElzs
TW4YC1tTDua1V7YniT//mxz1Xxpehsf5WTdTv3HgQZdumdlZhs/8LzbZ3RxI
+JoOZE2W4rzd6rf/qjmIvbZj/U6XUlQM2cz9GM5B0mxOmc6hEnhdEVM+6s/B
z6tXN08vKIFExZasR2QcpJKrEvzqizFnpD3az5yDGcaP8GDDYlz7fn9g+RIO
lKaLT3J3FuFXYZvpy/tsbA3xlTh3ogB+wmfzMq6zwZGytKStLcCyu8L6Z86y
IfrMTfL+UD5elbgeDDJlw6nTYf2SK/kIOZt/JUCQjbSi6hmpBCaK1tiqHfZk
YfDx/oNf5jIgKnDMtewEC7p54++U39PBMz78ZNleFnjs+X0jqXSoFC1ckqDA
gsjWH0+ETegQzTSoNC2oxB2FKb1ND0gewpz3n1JwBe6ZSnL8Sd5nX6pYHHO8
Ailj9FZxESqOMlc2z9OowM7x9OUHK/JgP7c251VXOY7HLthSuygP3QUuNnu2
lGNwr7Zsa1UOfjxlNq74WorBsY7gG1ZZ8HhzU5HDKUX9Tzc9U/Es9A9ce+v7
rBRBOgOyU7WZmHwQn7vUuBTvbB7JiuhmwlyWN6mcVAKKenc3WzEDEdNNyrl2
xXAJ2KGwdWMa1kYf6C7aXIxZ41sD6n+lIkZiYUWPWDGOXl5yS6U4FY9uH7WI
IPmBQmHPVufdqTCkvG65vqYITJrp4WzXFGx7saY74m8hygJjsmu1U1Am8Duk
/l0heprV/JizU8AWaarKIPmH4rWvb4VikmFl89Jo148CKFwS+RbblgTD0EDK
g4YCqGtHhp7KTkL9GnnGvJQCrBtvNRLwT4LPydUrr1oXQHbX+32DCknoays+
ElKbj+qNpTW0wESc9a9oQFI+rvFXp72wTgQjverhBv982I8sXTesRcpNuR8j
N+djtti6NSe/JiBUQr16mHg10GBKxdglARW9R1aM3GYiw3VsucneBGy38MlU
dmJi+v3nlpxNCRAQMu2NN2KSvCbj+r1lCRhYFG18YC0Tfux18wSnKdi789DN
bYJMlG1XiV8/SEHECy0Hx14GvsgNiUq/oeD83Tddr9kM8Af3rhSqpEBhNFcm
4H/vRw3ym+fmEt8ytYK9Ahmo7fZcZhFPQV5YWVbuKQYqz0t9XvmIAioH57V2
MiBeED/18A4FsTcbfs9dw0Cc1oTfb+LZNW0RJSpCDPhHzVe/7U8BU0E2IPUj
HQbOAs//F+/Y1+TkV0tHTHVbl/5NCiq/zv2SkUHm7augZz/vEj+//PxeL4yO
02vDrYeeUnB6/h+rzefpSN8f6XE+jZQfKxuKM6dDT3lpGbuM+PbqWws/HeIK
5/WCcu8pODzyJYG/kg5f8+qiGuJ5c2lfqfgZGqx0ivYPSCXAUrtG73c/DQ/I
4ZK9OwGdyo0Z7Q00SF07dcvgUgI+0Z+tO0yj4VidIIOdk4Cr8btun46i4bNs
kq/plwQ43nlftCyAhncMzsiwSiIWPE5K8nCmYa+l6c9y70QIbPDR8DtE4ig1
OU5VIky8DI03b6PhvV0Ba/bKJDRZKBTR1pH6i+ev8fdOgvneXbu/i9MQvnzs
ydb3Scg/YRQ//peKAZumbapIxvcxzuHGz1QINa37fTgnGU2eQ61X31PRlfdF
LUUuBdlfNoTMI35tPGscviwmBav2lYRdyif+2UjtiJYmXmVd//syhYqPP4Uf
rk9Kxd7KpkrJSCpcz3LLM8l6U5Zd+tziDhU5Uc7HlnLSUHpucm3YVSqSKz7f
PWqdDpOx+e+4HlRwkkVMbSbSsVQo4dcsRyqK1eeOSsRkYGYujWJiQ0XI4aPr
XI0yMfRX5XX8YSrcCncPm45mIvNxwwGRvVQkJQ/WJ6RnQYzfX3rfiHjvoSLL
yj4blZyRO/97/6hzNPiUrVwOdnpMCoxtoyLOnt/x9GMO1jZ/NuzaQkXE3S0T
33Nz0fJ04c4R4k/Vz4c3mF/LQ69kH0udxF+vF5sfViSOc9SzTSJxd3GYpNtj
EmdF3tpDru840xbfL0DGwf110HpS/wt26zymFw0xndRzBqBCdCRJ78UADY06
9ZqRhsSXxtTJNTZ0xL46HqlmRsWlec2tWU10bBTcoT6ftK+/YHj7sX0MXL84
fFaJtH/uleH90vUMfFS/dy+C9E9X6po5Q7uZWD1lkr7rAhW6DtTFhTVM3I1b
lbzDnwq7K8u6LpjkQ8nCDOHE1S00gbvi/HzM9ZkoEY8h/Rfop+pnUoDNlW0j
RVlkfCmyze41xK/TVJcrjVR4RHl6VdUUwrYlcXtkD5kvZ2Q1xPYU4UO66882
4nIpkfgAOr8IIpZtT9vlaHiqZ3uY/74YIkMSo1FbaTiXfzdNwa4EZmIVIv7m
NCw0zZBJGCxBZZzqk6pbNJjN/ny4+E8pNikrWinMIk5PeSXGVKsAo3Jzh5Qc
HVp3D7gfKK8Anm3erLWLjuTnMsPBxCGpafF7au+S9TrxYdl2HRa6DJ9n7VjP
QIZva6H6MTZcXyj8WHGIQZyZZPmBwsb74Y2zha4ycD9HtDj0MxufjC2vzX7H
ALVtk2XBZQ4mMucN7XzEhFftOcE10VwIj03+NKtmQkPEqzSyl4uGhRfK90ww
8UX1zj6GUhWaj8peXHQqH/2suxtpBVVIkXhRYry9AH82bI262VAN4+HpwHM+
BfgQ/8hxSLQGhrZm705SST+rm43FHKxBQY/i1H2FQvyLDl6U21SDDZKLJM9I
FcHD89HS7S9rkfNzsaOOdREcdpsNponU4UyUlHncsyIYvYr7+293HR5+XLVz
ycpiHOTfktheUocFMfZ/Fx8vhvIGE87Cn3UQunKAcyemGHq87YtjFetx+/Wn
1ZWyJWCe+/uAHVEPxi3OhrMOJTD4c/uLAcn/G/ZPql5ILYG6mTsOjNVDZHbJ
mROqpai5V6T01bwBfav+Dmh6lmL8gEryaf8GXDd5MKWXX4rth0Y/IbMB/xmK
/qvaXgZj2uHOX1MNGJg/x2DyVhlUp22UmtbwUF9sL7/9TRkw6MZ/ZsrDPCX/
vUHS5RDVWNage574dZeOAcexHAW3DewyIniY/p5t/YVajgPbiua00nhYllnQ
/H2qHCXtP6+Xv+Th8zO5xmrDCkQLJL0yHeLhzpZn2+zuVWAjZbaJtxAfP6xY
f3PfV0Bsnaa/uhQfMpu2vE2TrcTHOZtOXdzIx2C3j7ueSyXehP3T0NzBx7nM
Sms7WiXU+oJjHQ7y0dByR0Zwkny+6HzKH+LFNXGvlojKsnCVfyV/hHjSJtTM
3WwXC0FXupL0iDd3XmNWajuywGkcL2oint3W0qdVfZsFC6fyhlzi091xAcM/
M1lYdvmtVo0X8a/UGdEiPguX/hl+WOzBh8mlc3TRYRZ2uTw3u+fCx+mLOrO/
LWSDHVRD1zjJx/I/CXIHNpI8fNMG0T+H+ZBTXrZD9QAbV76wJfoM+UgzePc4
4BwbGgIzRwY1+Kj18bXdGc7GvhEptzmr+UhsjBpyy2JD+8Y9fT1hPrKc7lLG
69gYnqifDiX916Lo/qv9Ixvt3Vtcx1/wEKlt5LNUgIMfs89K+ufwEFYs2Bqz
ioP6Hsk45bs8/PUSG3HbwsFY2M71Qqd5uBusX3WV5K+z+tQclmzj4fSQwv16
Nw7M1Ya63cTIeC/2e7M3iAPKous9q3saELJ94sTsGA7iO6IOGVMbcOIGx7WX
zsHe/s3bhK+RePP3hKE6DpZfTuoLMm6AvTUFK7o4uHx8t8yYWAP+2khNvJvD
hciDg27R0fWQ+Plt+anlXKh7+wdZ2dVDf5ckZx7J90e1d/9cJF+Pdbriv/i6
XMxs29o2t78O2dIKDrmmXJy7o/DuUkodnr0Id8m14mJ1VL/MU8c6dFsr9DU6
caHQVZl1b30d6IsHci8Hkvp+P3WOzKj93/f3gkXCuWhNXS7c4VqLFbwhZm0k
F+HfP3WfUalFir3cVXoCFxZvJLp2Ddfg+kykzstMLqYTVacDqTUou1JvIcfg
IsPa84WSVw0aTPWPZpdw4WSyeHSnTg0mVuVyvdjEp6texTRNVkNNcEz5Si3x
jsMqand5NXZMbpOt4XOhYuSz8tyNaoyG2aofe83F/P9+TF03rkbnpMywFvHf
be5u9lLRaqxec6DHjvgwoOfgAa2mKuQLd9zvIH4Vt0lZ0fGsCsU+T31zO0j5
sgLlhaeqcMSdtriVeLP27uEdPMUq/FMyemFHPGoWJNooMcLFve+Nuf9737nd
MnLt/XLi4vmpPlTy+dYyR/2gu1wE/yluDSf1aTq3CP6y5GLDj/PBg+R+EbsN
0b6OOHbRdhlWy/+8/jpJb5SDVuFkw5XNXBgE3GhcxuVAdO2fuxPEq/POXzB1
echBoOI1f1viczGz3w807TlI//sn1YxH6i/4stBbg4NtTTnXqmu4GKKEKKoK
clBpxLn0gvTf7dg2jeNv2QiJXjTbsYz41UrebzqFjei/dVcjCrgQOGm4c5kv
G1aCbUbmVDJ+3TL8BOImpTgFgVji1wr9uVPiIyw0qboGKpNzoX0Ze9avKhYO
0H0djz3iYuk36VCjZywMeJ6XeXqDi9cC47VbyL6QtbV/e5YfFyVnVdnvl7Pw
PUXf0smDi/gPV6JrOytxY+Xjwg4bLtirxbf6b6lE7CrX+c/NuZCXtNCQGqzA
o+FhN2ETLtw78vTvPq1ATMTgmlF1LqTLg5zafpfDTWLvtKUAFyd2PRddVFWG
/f7PsjhjHPiqlMZI+JXBvL5WaegTB6yLub/b1MoQY5Rx/mojB3oHI/5QY0px
+lp4QONTDngXtnWZBJZgdeQDo6O3Obj5T9jbQK8EfbUpLel+pB8fUd4N/y4G
SqNdmcfJOfnZSMbFsxg+3f5D4av+9z722NNk9yL4QvPvY1EOHpo5bFyjWgSB
Hxb6F/6xsTn0gobZcCH0BuojmR1kP1M9OzviQiGqulKUrz5jQ+RxhkXtjQLc
nGMaLSdK9qOH7V9DWMQpx56o+v1hIa1l4+vhUCbW+2ufK/nMwjcRllGvJRMd
+78V/6sm+2mvR7zjCAO3O2+8olxjYXuh7gr2BgZkFxW7qb6txM3jS0My8mlI
4t0p7c2thPjtdhutOzRY7ljaFnynEkE075ObbWnQ7OWsidavxPqpG/cShGlI
kTTuXZ9eAcrz/3I+naDiYMJb2ke/cjAd0gQrTHJhFx7bJmFRTtbJpoyefzlw
PO3ycJdaOX7HT359x8iBU71OR1ZvGeT22TkoyZPysO+zyszK0FducHjfvGwo
HpfOypYpxeLG//ZvnMwA6/2IUOjbIsgvlN8dfjqV7D/KryNyinA/a9sjlkoq
ymvTmUUhRWgW+SJWOZaC+K4NrS5bi7D4m9vWVXdTEPh7iHGOUoi0/mVZ9mXJ
YM2EeoReLgRX8NCNX3eTUbH2kUGjRSH22Yw2mFsn4zhdXqh+fiHGEizW3/iT
hE3NCkFp3gXIZ0Q9azVOwsWFGw7PP1SATQZ/WItXJQE73GQiVQqw51vbN9Vf
iXjlPO/N1n7iS1WdPOnERLxXWtlAP5KPJu0zOTdEEuF7MO9JqEY+ai41eJz/
lAAjowuHIsXy0WcudfVSTQJ0ite8NWtgYnHswG2RkASUVKv3jKcxYfbM6T3T
KQGGVz+dbw1mgqe99ALTNAEBN+nBpjuZmFrX7DNvaQK637aLdsgysbRw4HfY
Xwrqh1PlsmYY6DGwoNV9pGAl/V1UcRcDdePH9nW8ooByUuTS/AoGNp0Mu/u1
nIKEfNZoTCwD6s/9A+RzKPhiqBDgc40BwaZ+/ew4Ch4ekaqJsmVAOW/L9vKH
FJQ7ri8Q1mcg0+XenXDi0f9yTt7jrmZA4MqbJCviy2v5/u1vZugQDNMptw+g
oKgt2X9LDx0J6X6p30jsN5KVP8Ghw17waMWOYApqjq2UWJ5CR9LrmoS0cArk
WZG3om/R0bC9OMXpOQXvD6w9ftuVDhnl81F1WRQkrlFW6t9Hh/DWjlBRDgXt
lRatTHU6Xn4z1vLuJO3dMxo5axkdwxddmVuIzwtNAvkvpmiI3aD77+5a4n8v
c/E13TQ8d/7mGHUwAXL0bWvn1tDAPufyLORGAh5w2gYCssnnpe16L5YkgFLp
YBr5iDiFLZ1wdSIBEyct9x+6QsNjtS4Zml4ilqv4/s53IPn8D1UV2VuJmG7+
z5C/l4YAVR1O0/tE/M49rBytQ7z56NaR12pJ4LpQnygRH7ReKri1MiwJ35ay
j15fQMPisid9Od+T8O7AZhXKBBUjbMGhEKtk6FxYWfDkI/GO/u/2uPpkpCZX
+55pIh7ZdDLwK1JQU9VwZzOXinTZ1CudjBSyX63WfsOgYqjiT5C8aiq8jyhd
0CUeLXd6b07NSsVtuVopb+LRp+3X7l8mHjW+Nfo95C4VhXauP7yK0tDNOxN6
8ToVC9/8S7+3Ox2WSu/O7vSi4sBkiVBZazoyzy76PepM7i/2seirZwaGarc4
PrCj4sShjVPiYpkInDvUutySiqv75a8up2XivcujAw8PUCE7ejnsp2UWpNi/
kmbtocL8/bkF9wSz8XyzzkOnXcS7K1+HtjKy0etymdmgT4XEpzpwnXPQjkM3
VYkfK4Otlm2Vz8Wkr/jRR8SX9u+GchS7czFv0Nt+hvjz1PgbR//EPKgnXyy7
SOL2Dxs2P9GiYrZ1+9FxEn+PLT0s8pw4Ms9T8Ba5/uWmfIuo2TRcntS/oETq
7w7R8tBwoyGy8ZN6N7l/odec8pfNNGy+NJSXQ56vUt1mnaMhHWeLj2x5TJ6/
mTHqO8Sg49X91rEnB6kwuazmeGQdAyxm6AjzGBVN4YNOz6IYUNwnKfHrFBUy
K168zhZlok22UNbcnYqzmoaNQUFM7HvrU9F0iYoSG5m9y/4xoVhufM4viIp5
jd+mj1zKR+mT5lM6CVR8rLOm0TwKYFQX9/cAjYoLGGvM/16A4+seWz7kkP47
M3Vsi0chlJ7TvB9/oqJa8/3lYO8inMp/d/7IPypS1+aHak8V4cvui1E7JGhw
qjP4pRZQjOsf3hrG7KShw1vVvup+CfzKjF/8Z0ODtNBA4c4VpWgJPhSW7EPD
kku6A41JpYj6ODVmmUfDr+2efq9KyyBLK1HOUKNjhPv6aPxYBTTn9ajbHqKj
z6umLz+4Ehrbn0VpedPBS/N0XS/Cwn/nnXfuZtHxo3DUwDaGBdqrdn6hAwN5
xifvr2GxYXmpvt30PgPdX6/2y87nYHCF18dvpQxsu7vsqSjJq+vbVZ8eXc7E
tvpy0zt9HLxoVt1n2slEWoxn+yvBKnhoDh+zWpqPU6JTgfMPVSFkSazpjf35
mNIX38KNrYJVpPHbeVX54NNvL72uXY1npbRDG0oLsOa+h7SbTQ0iSkR27v1T
gBnxvKfCyTVwCI9UOKBXCKvymbmZX2rQ4bTCrZlViFwv3RzexVqIuy22/vWm
CL3LjN81Xq5D1fx6jfUriqEe6f93uqgOn7ZvGPxpVwy6Eudm+VgdKG28j4rf
ixFeMudHhms9Qqq11l3fXAKlLumNJYn1kFX+qLIjoAR343fdXtVaj7Kusk39
i0sx8WD21SSDBiR6KVzJsSlFvZyRU4ZnA5KllqoWppai7cnvJfWUBjxZYHnI
ZlsZ4kuEV6yebEBXZ37kh+AyXK46s3SLPA8rHwuOXHhVBrUhLSXtPTzYcPcU
Rp4pR9riIvXkBzxI3AqjiRFvtt89decvlQcZ9qzO08SbbuzBaiHizXN3Nijd
Jd4MCblfQ/3CAyY6z1wg3nzAc2SMCvJhvOOYkXhLBep4YgLVK/lwdjx34qhc
JeYJT1xeRryZa8dQ2+xaibMecdu7DPj477nM6hR6JSKemzYuIt5ctKQh4OFU
JVo0F0qmEW8K7dPkTxBvFsrNc3pMvBmhkWNmbciC2CbKlVdn+dA5nvra0YmF
lQMqIebEm7dfn3WXvMvCIDtXdzHx5q45mopnslmYp7Z2cC7xZo/mOrE9jSwI
6PFOq5zn40bSY+Wy7ywkrNu3wc+Zj8zOBXcLxdkwGeqz/XSCD+9Jaz0tdTZW
R+ybuGjOh0KIiLXyITZCszsLV+7i4/fMZ4GnHmw4dD/e0ryJeNey8tTZ+2yI
Vc2SSCHeLg0Vp2fmsBHgM7UjhPTPvb1KO4x5JN/r8pG8/IkH9nH7C3qf2AjT
nPG70cDDrHubqm8KcfD9hL5+UgYPUlT7lmWyxH9xNIveYB4kS3o8vuuSfLSh
eoeJHQ/BMgPBc49wUOizUrNHmwfH+mxjq3Mc7Hl5xrF8PvHofQXVDyEcHOdr
/htpa8C95dVjF/I5CKtTrnnv3YD0el2D+Q0ctKylx1ze1QDv38m6XZ0cxChX
3jpEfHlq3V6r7z84mH9DdSSMzMfY2wbxuoJcPJuZarQn87VSLz67Ygnx2Bzf
OaJkPi+KOcO+TFzTW9/YXr2pHtYX9y+INuRi6/fDoSirg66RBGXWYS4SRvJS
TgXWIdq+vIVyknhHPJpuvrsOQQavPa+d5eLDupNHNUXqIBT470IU8cMiC9aZ
1a9qkfEuXGY0iIsDt67WKD2pxZU9nz4/vM/FZCLbxMm6FvU8nYPJxCs3ElMo
eR9rYP93t5N0FheZv/envcyqQbuiQkgvnYvEvD+y+y7U4KTdw/uTxVzccp9t
oba1BvPNh8+eZnHBGn541HdWDb5c/iWmQDz1M3LVvo111fi8J9pxB/GWj/7Z
B0cfVMNyj6hDMfFY1wvamx/HqqGCf6MPmohvHJ/ozZKvhvB37/k84rlQgcLA
kKEqsPcm3XFt5SKKPjQWlF8Fcz8h6wvtXMT6+j7/61+Fwi6K1Ufixf1XCpWH
Tavgu9/mVA3xpFVStor1sipsUGfvWk68mfUv4rNBLxcd3Yb8TlJ+nCMcnJjL
haDq24oVJB6PnDvL/woXhpQ/7xtJ/R6rz+k0E0cpdWnwZ8j9exwWfUtbxsXj
gHkmee+5aMk/3virnwO5hc3fP7zl4k6ihEcxg0PW1wO7x8TTSYtOWE7c4EDq
as+Gly+I1y/1/s4j+3FkTW/Hw3ouQnQUij/Ic6C7UGeip4qLLebC4yG/2Hjl
+HO8opK4+OrSmeQqNhRePzdVIb43SnaR3vqUDdPxjTYqTNJ+z9zwnc4k1pYJ
Y+dwISFyIoyly8bokmMaw6lcuJU3m9GJi7zVTeKY8VwoPm+dWtbDwh+R3jbJ
B1zIXkp4oX2HhfPlj2WLb3Gx8knS1mFbFsz2zCz9d50LkcOTiss0WTi1ICnO
253Mvx2HpO3LK8ExW3km1574WvimjyHZl9YeKNrx8BgXnC9eJdOSlVjXn2Xm
sIuML3f9y1/eFRD7UuBusYX4vspstrJCBRoeW4dOqJDxVbrdp/G+HNXDqyxO
LSXzb5/KlZxt5eCv8PD+1EvOqVGVnVILy2AfO2b46R0Hnk1tEktqSvF95aKu
rDoONunyEmuvl+IP1a0gKIcDt+qbO479LEHZQz4l7SIHqn+zun70FCO9Nz/0
xxkObHYXjjyIL0aCkZ/6fEsO4vw23OqyLYa3eZ9m3hYOhAp211/pKEJn09wb
vybZsA97rf+wpxB/jr1t+/CZjbMP/n30TC6ExQI9l9RWNnadXHXtp1MhXqVr
/6spYmOLzDv3Vz8KsMG7r9LHmw2/pc8T3s0vAKViYXAI8efDl4eFucSfHwY0
JWLfs9B7ZLRfYC0TDznr/sYRjyaWTM968YOBj8Jv7zgnsHDxkH75VCgDh/TS
7ZSPsSC/5ndM1P++V/WofsnhkEps0m47xbeiQa5iwLnwZCW+f5Azk1KjwWPH
+P4F20j5RWzrEaAh8bncgfDvFeAzV3a9yCF5V0uu2qJjFTByb69cMJ8KuXvs
+dqK5XiwfKHQzfQcPC1KMRacKcNOo2r/rmM5+Ka2Vq75HYnp3ZtU/8vBrvo3
TfduluGrUlFU9Pls+Gn/nn3+QymCjvw3dcMoCxILYoO+PisB5aNTU4tUBqb1
HnIeepag2cQ9yr8tHQrJWvcO7CmBV1rfgn/P0qGVUnZffLIY8fccv/hIpePt
18zweqtixJ1+ULlbMQ0L49dXvZMtQkhDelC6cwokbYac9k0VorNhb+sBrRQ0
LRwb/9RUCIMnmvSqWSmYFx395t6tQsztXWW+IiYZ3r7vVTPJuDjvsZoV2pGE
kG13ho7wCmD4z+NWSW4SzlaUBiqnFqByy/PvnMAkXKs8vs3SpgBfQw/qu25I
wgLjS2k1Dfl4cKZzUWBIIlJ6N/Y0p+bjvCFdo88uEVdubbCVvJmPV3ZDhoa6
iei/9V+til4+fhVFT6z9mYC5BrbJgivy0R84Zl70MgE7V0qmLRxn4uTPow4X
chPwkFr5sJrKxIWyOS0R5xPwZju71+seE07cMmtJ8wRESR3eeNydiUuHEnlC
Ogn4cLR38KopE9HTIU4eUgngyW151qbIxIqlzNNeAgnIFn7903suE44Rdjob
hihQsh+pPzjAAId2cHb+OwpxmN3qs9UM5J4zntlMPKhm/1T+RTID6QIKTe1U
Cg7N+Nk8C2Ggw/BXSmkiBRmVgvxkZwbGWRYva55SECmZyx8xZeASf733BuLP
QvnI4RuqDIhr/GteFkJBTv2J2cfFGTDe7rGWFUhB9UntJdd+0eF2Sj/Tlnh2
mrLN72szHZPmZ2SUblCgvkO8LruEjsLIjGbbWxQ0ix/uYsfRkX4sjLb5AfE1
XevDxpt0qP2IWvkzhgIBpdFNf5zoWCW09WcN8bdw35XLisS3lTc4s76R9rjf
Fogp06CD27ecG9lBwcvL6llly4mn/7tqNj5FwfOKkCHVGRrUkvUHNFYnIFqR
Wbt0gAapD6mvL+xOgHGTUoPfCxq6rp9Z3uyVgNarS57a5dPQfdm75VJqAoIe
ZXzgx9Jgmenmc64rAY3S65xqQ2iIYTszeVKJ6DM+NWrhQXwM45yYE4mY6Zpl
dsWaeCBjKnAoNREuq7LUDIzI/VR4VypGE2E4v/hIxiZSHrtWcIVJEqIP1J4t
k6bBNbDqyh9KEm4HfRT3n08j52mq4umZJMxxTq0bH6dCcyhhZL9DMugCE3OV
iHczS1t+5fOTMa7SqCT1lornxn55EdtSkPxzr+cb4t0+D5NZrXkpMGVVz7Fg
UhHq7RQeqJQKuW1ZI8nEuxeEsz76p6di6+8Y+QbiXf9/okG1KmlQ1Kp2qiPe
tXtYJ2hWkIY93V/PJRPvXn97+uxfw3T0uZyutyfe9ZDbW8VvSYd76PWBuS5U
COb7RGYT756ZWLg0ini3OLmtPZR4V7fnwA1J4l13F4VF1vRMvD2wTvcu8a4r
z3mXsHUWut3rFEZNqFjr92O5v3A2rM9fELcintzC2v+BXpiN9m0JsWXEmwYB
J+7eP5uDsdcUc3niUf2lfVUCirl4cWokIpx4df5V+cHJgVwsK4+Lnr2ZeNs3
arF9Zh4cOk6EBxLfnlsbtnzJViqWn4p0ECflR8fmOkvHUxEz7TVBJdf/d3Vw
jcFcGh6n9wk6kvrlfIPtvD1p2DP8T0oDVBy7SZ9D76TB98kPpqQhFYnjXp1D
ZnTMT++UXWFK2lP0O2J5GR2/WlvubzlEhdip9amqagxkG7wQ87WiIqmrw1U2
kYHovxlhrfZUCEdZiA5IMtE+uebVibNUuOmIhnndZyL206+A+X5U3AuSSS6f
l4+2WTfXtAdTcblkz4cisu/UqYetePeIClmfO6FWswrgmPOGMpFIhZ5PWMaj
6wUI9Xdv2s0g45Ga/816ugBaoX+/O76ngprkoXFCoAhBEw+Sf3ylQm3M70Vs
RBE2PUyK7xCkQWkhyjzki9GQdm5OpzYNQSvfC902KcH1W/eZIwdpiIhn5ad2
loD/T07d5SwNsZKxu0UvlmLcLyP9eiYNiwJuNNgll6G7g75KikdDUfVhYzn9
ciyWX31A8hsNnbc/h75rKceIzj4dJW06REt06CXilcjYM9f52js6HvV7Sg9x
WZBYWcvsm8WA9PqOMyYSbFiv2vQykuw3WhaS+8rs2di4I/xG+10GlDvGO2mz
OdhXxT550oKJlsqWJfv1uRh4seZizR0mbivUz+0II3nbZNBFSxYTe4w/3BEj
ed6nK9oxfZvy0VL7pkLZpwr1imu7x1cXwHxFCONhSjWWW1omzrMtwIq1lzvT
vlejL+7f7EUxBZj4Ub7j85YaWDZsPj4gXQin2h1f6HU1uPKhf2HSiUKU9qpv
kxarxb5Ct3faCYX4clfmo5dFLWbkLqNEsQjUGSEHanst5syyf/rsbBGKi24e
9VlVhyznOOcNjCIc3GQ/+NW2DjtrnLZvNSjGy6vTlNy2OgREpvYMnSxBu07K
m3Z2PURe9czdmkk8LNFdde03iWXcjfp+leDvqjiJY8oN2PXXvV72dik4roVt
V8IbsNDZxjvmTSlqZKcr00sbICEaLrx7VRleXJPpfTvYgCC3VYkj9DKYjdVx
f23lQSFWJKXtXxlUhQQv8YifFP/kBlaalENiZOSo+03i41WvDjx6VI7v/U/P
1yfzECJVJbCnqxylU4kSzVwedkkpuTUpVmCdR0NncDcP3a9ub1nnVUHaq0rl
T/HQ7xT1Z1N5BeKV/5TELeZDl3FQ8bNwJYxW+Ab8WE/8N4/d/mV/Jfqs56w/
o8vHgjzp5sCnlWinqbOOm/JR6/JZIKGzEjZLdHwbLPkwSuuOXbWYBYMB0fY0
ez4OfTiWIqfNQqrBn9YvrnzMyTMdf2fJwuro9Fd3Pfh4DN4Xzcss1Lqvj/Yn
3j1nntOqFcPC7qe/o9gkXrh+h+Sbcha2vLTP3OPJR3Prht9CH1hQfN2iv8id
j8//vBtrZlhYJrbo/7+vHDZv7ri4LBvPJN1/GVuR540X4nWQ04AX8sY2x4yP
iYsbaWvs2PhR5fBFfxsfFar6Sz9cY2Of59bSSdJeOZX5F+bFsJF+/IZyxyI+
VM4ePPSsmA2JifvsjxM87BzQOxDazIZwXNgJyU4eXLUaZVp+Eg8vmhfuVcFD
e1FuhN9CDjYLnEydjuFBOPzfQxclDsY07VdV+vLAnGFvS9xFfLuowLniEA8s
mtbbVbYcmNh2eM5X5IHbNd7V7M1B+WjPJtqfBrzzcFlbF87B0K8t13j8BlxQ
GmJ/Tebgz7TipovRDRDb67DdoJQDhT/brjU6NWDU4vuTilccfNrYzJqj0YCs
BZF2pz9ysDtndsS+qXp4vrZvVpvkwGJJ1L0eVj3uh/9x2rCarMuirN0Te+rR
edCx0mojcZpUsLmgKPFygrRWJog3z7QvOv2yDlyZ6znSB7hQK/nw0jyiDnvK
UpLptsRPm45UzpjXoUaMIXLOjYtLeCD0aEkdVKTu6Bzy5aKynu6r2lyLrxWh
Uc+If6XVdCs6rGohK3G8WOg5ia/+HJCUrkXro8eWSUlcLJkEK72rBn1yaqW+
2Vxc93+y53lCDeKyZvRvE3+9OLfuyNjpGuzX+276rpSLxo723yzFGqQdPHXA
gUM8dEm0W+BbNaoVdrO167jwyxiPq6RV46qMreRB4kFez/a2KZ9qFKjN1OYT
LyY+lfAq1KvGxtUvd7u+4+LUjuN5vwWqceeTgaBnCxelOhbm5fVVcOWoOr1o
4+Lz08qC+RFViPoV23yD+BfU+Nedx6qwJ3Fh7mPi2Ru7nffpylVh4UzXDmHi
388uzx/LfOEiMP9jZxsppyZltoYziMPqB6uWklgmqk0m+Bpx5VVsKiH7Iq04
fMcc4t97byIO8Ih/+5ICxkQlSCwkbbKX+Pdv8Ne2uC4O9CT3ahsQ/6aacTwL
MzlYaqGrmPmKeH+8eI3lJQ5ODW5eH87n4o2Y9t5rhhzcXHlB7WstF+nzDTcp
Leagc5mNuwKXC+WZaYvcPjZWb1he+bOcjK+m883UfDY0Lnz1O1xEfL/LbO6i
22xoXu8eNKVz4WL5d/03aza+Pp63tz2Li8kF1et01dgYORvcI5zChfCXedt+
z2bjvkXj6S1PuWhWlQ+qyGQRzyxL2HmPC/2X3itq/Vmw7KBk/Qjmgt86Eap3
hIUfi1IuGFzkYt/WlizX2SywF2/FgCvpl/CF5ruolaiMc57afIpcryVpHHSi
Ekqmy/4b3MuF84mUzb5kH+vPfqBhspOLJv+rlevPVaDLnTtis5mLzVeeH0+S
qcDE6OKwdFkurNf/6/odVI4FR8TmTX3nIHj+vScfj5XhlH/IiFIfB04/8vSr
xcqQKX3fVaqZg64uLUWH2lIYXtAP2UPW27N9Y/1vtpQiOvuNxfQNDkpsU6+b
ry2Bvn9EmyPxb27Gm9jR7mKE7ZVCLPGvqOa9AOO4Yvx+dPConzEHOt6O0xMr
iyEV9/fA0vlk3A5887SVLsIzh+d3JIh/gdW6x7oK4Xz45bkvn9iQrzIaGacU
Quvgz83r64h3O6/+XKFYiDapm4HTQcTLe9yjedsLsPZY7lSfFxvT1rESpUIF
2HFn14Msck6fVvI8t5NP8pdye5ePZD/8lqQnIGGbj++9bF25SRbSxKPEHgcz
EfPCuOyJEwvaD57k9f+gY3/b6IKQwyxUHLk3nEDyqRsyH2zPgIWbV7xPT9ym
47mNzIaxZSx0ObqwXNfQkbdisvfL3Up8O6PTrWtHg2TyfWrEjgrsF3Slh/Xm
wenl/OzNyyswqG7k0Riah9jNOk9bhsshlvM2aKlOHjbHHzZYFFMOW42mVxnh
uZhYMnUtZLwMq33nKqWb5ODHm86e7OxSvHq9UFXkayaMrOxupt0shZDYg80R
yZn47aYxSrMuxQNtpX1TtploAi16al4pBGKFys41ZeCFbb2ur2MJ+pU3PGLU
paNkq6vK9LpipA87u19vT0WepNjDs9NFUNrNtr6TkIrJeZdG/zQXQa/PfMLB
ORW/TzR+971dBLrpvRshEyng3Iz6NP9bIWTFqtOvyKfgT3+WmmY5yQMVLFwi
Y5NALQpodHpegAvRiX1MryTQtVct51wqQKko1f2xaRIYK+PUvmgUoCQtdHfK
VCKC+g8Wr8zKx6fotvBLpxOxxVfg2707+Th35GjOgh2JePZjrraacz5OdO2s
vLU6ERqmeXIj6/IxK0bcbH9HAmw7fN0oSUyo66kOqpxOALtcQCr4JhNLvm3V
/2eSAIMgH9MYByYKnnDXiG9MwPk1X1QGdzGxOfjZId9lCVg73CHmtJbkwXEt
0mYzFBwpKLRZNYeJ2qGI55TPFMieb4oSIZ492lER+4h41mEb46xmLQP/9p3c
spNLQYvIm4yn6QycfvLj0ws6BY31Rw03k/wwfl5A0/FkCi5LyDhJujMQejH2
25IoCq5xP5zdup+Bd+KWhxTuUbCiZXAofhMDZkH3V7OJZ3tavjH2Sfzv/xgZ
D1YQr9Y1iLcZjdOxLWhxjBPx7COjNGZoKx2e2Q0mH4l3Y9W39cqX02Ga5/Cr
kVx/xm6ZsVgCHbNPZxicuk+BXO8s8SPBdDicVrvQEk1BbUxD7oQLHRJ0gQvn
synQOd/aNL2fjmXVdtIn2BT4NNh6uGvRUcV1+djSRgHVWDp190o6/ns/e0Zs
kgJVcRvew1l0CGh/2KkmnYB49ffWRwdpcNOtWGRtmACvktcjTxtpEHgp/YPh
mQBXPmu3dQENG4W80iyTE+CjMiyXGkfDidP/5tiQ8Vt/WOZYwC0a8jpk/mta
kQjrvaPcYeJZS6Oulw02ibCy88Rv4tnyr/3a+1ISYfKbkRBPPPtpcfyHk78S
YfuEU/CNePZsa4rKfOMkzPMtxyDx7IWXf/N3E8/q/BsYiiCeTV9wOFWSePbR
Ss1jv4hnB+V7Pl8intUVeCayiHi2Jcsy+NSLZMzwjl/80USFlIPyG75eCm7p
qH16yv3f71GHHlNpKbBZzomfTzz7qme+jYBKKkw0dIr2Ec/2umzzLMhKxd/0
5I3OxLPRv53VWJvSUDk91m9LPJsbdGD+4tI0jAryIzWJZ5k6W+NjTdPh0drw
6dsFKu7eOcg6/CEdE5+jj0Q4k+e5fLl8rV8GNDds0ZUnnhWqfms9aznx69xX
r5OPUsENLqt7V5oJhtRtrVXEszFJa1sfnc7CfZdjAznEs3NiLYIZC7OxFhPb
NIhnEwVH57mUZ8PuUiI1h3hWNvaRUpJHDsYftcavId4cj2GcOEg8u0xurlEk
8Wjo6fMdJ/pz4brKtlSEeNUnYSSqLDkPLwwVpm8Szy543ZKcpUUFZfjeJwFS
/tItRWvhMyqa+iq0Q8n1iyb9o6/OUHHpyK8AGVL/t+Hr1t+caGAFyRhxyP0j
bki/O/qGhtTws53e5Pn0e3buz9Ong61+MFhvDxV5H70GvmbTcfxJxLHlB6n4
53r52ZxVDHywlDcXOUYFPyBY//s9BpQqH+yVPEWFl2bdzXgBJiIVKgX03ajQ
LZz+JOJLXKbiJRboQ/rbQKtM6TsT6z5mfO25Qdpj4rZ02CkfB3mPfp56QMW0
29Trfb35mHz185gAcfnruKHw7ScKYOtsqlOVS0WDjFYcrb0AIqLUOdTX5P4d
Ik/G2wrx/pW8b3s/FamLhCi5NkXIGb1przxJxVLqY43iD0WQl+Gt0F1H5vss
ZbkHn4vBvcrfvjSUhs0aSuaF/5XB5WTuY6c0GlaLb/lz6UkZrPrpfp1VNFwM
32u8VK4ccl7SgZsEifMTOqcSdSuw+Nj0bvNwOhY52MY+0GVBYZHWJwqdrFdK
obzHDRZefLzVPpfsD+VHbm/waWDB5Fhw3VIlBsQ+6V9sJPlLuzdV8PM7Bjiy
buseX+HgksPWMrogE5pR7zTDuRxMuwqsv67BROfUZVtrES60L8tC5BET76Z9
3P/3u6hzSkNaYXb58GkzXqfIrMIKz893fz7Oh5bNxqCwySpMjbLEt/DyUXou
+7mbfjUYb073m+kWQMHK549bTTV8VmgK/ZErxL23C/6qN9bg6cT68A77Qoi3
e6aFS9RiuXY/Izy5EOvUrxt3WdYiYHHFgN6GIsTdXLJ4TWct/P5W2CudK0L1
tW2Jk8Sv72+M2HLoRdjy0fj3HeJXWwo2vt1ejNeUI9qxLXXoeeOVsjWoGPSl
i78ILKlHx7Rg11peMX6daJ8Z3FePTNrWAAfrEpLXhjaOl9XjukVt5tFrpWCn
vMp7HtIAD5Pm96wact5yRiPPMRvwpXtbiJV4GULM5iwx724AS59jMZhExtGx
rWGxBg8v48ODqr6V4WfYQuFmSx6ORJgf+9//JFiO9Ly/eIWHL50RzvK8ctDM
N8ZIlPHQYp4YnrekAvJeRXZ/WngwdQpTnn+iArnBPx3u/SL+za52lk+rQO2S
KQO2CB87x8UODn+vgNGS3PbbcnwUWvu+sdtSiR9x4S5tWny8Svld7xJQCStq
nm+WER9ZWzv/TtdWgtf14+/IYT4aBb4uvDOXhZKKU0bJdnykvQ8ZbNjAwumY
ROFiZz6u8Y3NK/axcOrWo5Prz5PPr3N7ZOPBwp20sb6BC3zUafcPxT1kwWKR
d/Z34tUAnvXz60wWzKOun9Il5e0pCztG37EwtXGJNussH3ci6oanxln4lOHz
67IjH+U3TCTuSrJRPrVJ+owNHyc/e9yP3sxG7NuWMb8DfLgKieQpWrIh6XPm
Vj74GH2Cmg0+bPRfeEZdokr8LJCjFf2YDfdrwoefSPJhLVLg6kVnQ6grIU9n
hgfpR5Jfsl+y4WrVcWiyjwfr+grTHV/ZcPt73+pDNQ+n/xoYbJhH8tmktrqv
yTz4uX6KObWGgzvJvdT1gTz4aM2z6tnOgfdZz9Ioax5WBJ6PS7Ik62KV2qa9
6jxcGXvTmOjBgaamxwHzOTxIuOyNaL3NQbP8Y3lWcwMeSyd17aRwkCWNK9SU
Bnx9rSIezSfxSu5Qul4DPEtKNG/0cLCKk/JDdE4DmDSfh2FjHLzZ63E4j1cP
t8MRY4XzuKh5fCi98UE9rhyJHRaQ4qJ2w8urNIt6eCvuaXdX4YKhX5ofI1kP
J/vZbWN6XKyRHLzyurUO12dutjsf52KdqevMhE0d1qlmRJ1z5iJfKsPXT74O
pbn2X/KJNyyaL9tMDdbiP9mrXw0CuBhUS6l8mFOL0jvNXxeFcsEdOOhyxIt4
VczgpPITLlZG98ce2lqLmN7c1vtxxFuCKXWPZohPx8MiDfO4qFitfkk8vAaf
K6pPPC8gXsls6rWyIJ5NE1baTXw1IHuJMVe6BmLPt/BNib+2mmlYre6vxhXe
ebks4lWP3JKzCdnEq7WFAq7EqwEWWp2PvKtBb4vec5d41es6deb3//YT06gX
C4lXn9ePMl/Oq8Yqq4UOU8SHifO2+Eg3VaHk7cG2A8Sram8OOH6IrcI5rVfT
i4hXO7g/7Fa4EJ8+9X26i/hzU8buWTytKnw2VT41SGIxm5680VlVeLLr3vJZ
xK/7HwilPCXPISC+9PwDUn5oTvgYlex/cxw3iEeT+h40rX60i/TrFrGeeHni
1/2P5x/ar8PFapObJUr/e39bp/btlRAXZa+rR+nNXIQ/FVvAa+LAzt+indXE
hbnVxR16SRx8Eej7eYT4NU1sufhaLw7GF0oVXSR+1VeLGwrcxcHDHe7xMqR/
Iv/e0DuyhAM1L+WlVqT/Io+p2cV+ZMN2k+e1NRXEg2GaaVaFJG5doxVI/Pp9
YaPdnTtsLPT6G3aR+LVBv4ivbMNGaciVphni18Qj/5QNNrLhwJ5lto74NTen
J79agI3L7pVqg7Fc3O0vjittJueJUBvNmHj25NG0ZXJZLKwdbNH9Rvx6IqTN
bjPxa9KaVf46xPGO88wCB8g+csYn+IMCmV9T3QveziaezVfRkppD/Mqp91b/
ZVOJgDLPjmHST2kz6tcypSug2VQTma5M5jM1Z110YzkSNQLHlxOv2p7r1j0a
WI44Kct3a8l6eG7UnLT2cxmOXJoUXfmOg1szRidH2MSjURtFS2o52PtT01bo
ciniTxg5ry7hINDTr7FJoxTuD93CdeOIV1d1KSeklmDy0N2MIQcOHoyGS9c8
LcbCkxdnLzvMIXnBnNz+vcVgTY8ZztnJgclo1d8OwWLs6xY01ZUh43C7gn7o
YhFc7s710njPRvOi34wFdoUYXdJ/v6iKjZeaqTtLpAqhssBPcTHZj3qm619u
bC1Aqr+R1+4wNv4tLnF0PVoAiYTz27v12Tg3LrCrzyofc56cN9iozMbsmjyb
p9LkHD25wuAE2R8D7j4Rnt3NxEa9zYOnvrMwYOS/bcyZiT/JhQoKcSwEWyq8
XHOTgY+VMbuuf6+E9K248VnvaTAU+HP/SHUl8ozep+1PpqHBXdR5SXQl1iic
3bn5Ag0RzILJg7srUfdA5PUbMRoOBfjM/hddgR/r+nrnmlNhmN0ZWGJUDv01
v7fu6s1B8sKL2V9XlmPZxVdtb+/lwP2Zz3v5H2XoUVkecU4vB9bXIJ7wvAzb
Lyn6UZ9n43nT1RsLfpTi3pDPWxWHLPhSeSdDqkux207YrVwyCy8Y/Xpi0aWI
iYv+s+tFJi4IePWb7y7F3uxWUeVtmTBrPrhSXLqUrEvJwlu/MpBrs3xNz0gJ
vmVIZr7JzoByb8Pa2toS4opNyv85ZUB4eR64sSUYvlXxSEU+A/8HYUYCMg==

           "]]},
         Annotation[#, "Charting`Private`Tag$251260#3"]& ]}, {}}}, InsetBox[
      TemplateBox[{"1", "10", "1000"},
       "LineLegend",
       DisplayFunction->(FormBox[
         FrameBox[
          StyleBox[
           StyleBox[
            PaneBox[
             TagBox[
              GridBox[{{
                 StyleBox[
                  StyleBox[
                  "\"\\!\\(\\*SubscriptBox[StyleBox[\\\"N\\\",FontSlant->\\\"\
Italic\\\"], \\\"R\\\"]\\)\"", SingleLetterItalics -> False, StripOnInput -> 
                   False], {
                   Directive[12, FontFamily -> "Helvetica"], FontFamily -> 
                   "Arial"}, Background -> Automatic, StripOnInput -> 
                  False]}, {
                 TagBox[
                  GridBox[{{
                    TagBox[
                    GridBox[{{
                    GraphicsBox[{{
                    Directive[
                    PointSize[0.5], 
                    EdgeForm[None], 
                    Opacity[1.], 
                    AbsoluteThickness[1.6], 
                    FaceForm[
                    Opacity[0.3]], 
                    RGBColor[
                    NCache[
                    Rational[23, 51], 0.45098039215686275`], 
                    NCache[
                    Rational[142, 255], 0.5568627450980392], 
                    NCache[
                    Rational[193, 255], 0.7568627450980392]]], {
                    LineBox[{{0, 10}, {20, 10}}]}}, {
                    Directive[
                    PointSize[0.5], 
                    EdgeForm[None], 
                    Opacity[1.], 
                    AbsoluteThickness[1.6], 
                    FaceForm[
                    Opacity[0.3]], 
                    RGBColor[
                    NCache[
                    Rational[23, 51], 0.45098039215686275`], 
                    NCache[
                    Rational[142, 255], 0.5568627450980392], 
                    NCache[
                    Rational[193, 255], 0.7568627450980392]]], {}}}, 
                    AspectRatio -> Full, ImageSize -> {20, 10}, 
                    PlotRangePadding -> None, ImagePadding -> Automatic, 
                    BaselinePosition -> (Scaled[0.1] -> Baseline)], #}, {
                    GraphicsBox[{{
                    Directive[
                    PointSize[0.5], 
                    EdgeForm[None], 
                    Opacity[1.], 
                    AbsoluteThickness[1.6], 
                    FaceForm[
                    Opacity[0.3]], 
                    RGBColor[
                    NCache[
                    Rational[38, 51], 0.7450980392156863], 
                    NCache[
                    Rational[212, 255], 0.8313725490196079], 
                    NCache[
                    Rational[151, 255], 0.592156862745098]]], {
                    LineBox[{{0, 10}, {20, 10}}]}}, {
                    Directive[
                    PointSize[0.5], 
                    EdgeForm[None], 
                    Opacity[1.], 
                    AbsoluteThickness[1.6], 
                    FaceForm[
                    Opacity[0.3]], 
                    RGBColor[
                    NCache[
                    Rational[38, 51], 0.7450980392156863], 
                    NCache[
                    Rational[212, 255], 0.8313725490196079], 
                    NCache[
                    Rational[151, 255], 0.592156862745098]]], {}}}, 
                    AspectRatio -> Full, ImageSize -> {20, 10}, 
                    PlotRangePadding -> None, ImagePadding -> Automatic, 
                    BaselinePosition -> (Scaled[0.1] -> Baseline)], #2}, {
                    GraphicsBox[{{
                    Directive[
                    PointSize[0.5], 
                    EdgeForm[None], 
                    Opacity[1.], 
                    AbsoluteThickness[1.6], 
                    FaceForm[
                    Opacity[0.3]], 
                    RGBColor[
                    NCache[
                    Rational[71, 85], 0.8352941176470589], 
                    NCache[
                    Rational[2, 5], 0.4], 
                    NCache[
                    Rational[77, 255], 0.30196078431372547`]]], {
                    LineBox[{{0, 10}, {20, 10}}]}}, {
                    Directive[
                    PointSize[0.5], 
                    EdgeForm[None], 
                    Opacity[1.], 
                    AbsoluteThickness[1.6], 
                    FaceForm[
                    Opacity[0.3]], 
                    RGBColor[
                    NCache[
                    Rational[71, 85], 0.8352941176470589], 
                    NCache[
                    Rational[2, 5], 0.4], 
                    NCache[
                    Rational[77, 255], 0.30196078431372547`]]], {}}}, 
                    AspectRatio -> Full, ImageSize -> {20, 10}, 
                    PlotRangePadding -> None, ImagePadding -> Automatic, 
                    BaselinePosition -> (Scaled[0.1] -> Baseline)], #3}}, 
                    GridBoxAlignment -> {
                    "Columns" -> {Center, Left}, "Rows" -> {{Baseline}}}, 
                    AutoDelete -> False, 
                    GridBoxDividers -> {
                    "Columns" -> {{False}}, "Rows" -> {{False}}}, 
                    GridBoxItemSize -> {
                    "Columns" -> {{All}}, "Rows" -> {{All}}}, 
                    GridBoxSpacings -> {
                    "Columns" -> {{0.5}}, "Rows" -> {{0.8}}}], "Grid"]}}, 
                   GridBoxAlignment -> {
                    "Columns" -> {{Left}}, "Rows" -> {{Top}}}, AutoDelete -> 
                   False, GridBoxItemSize -> {
                    "Columns" -> {{Automatic}}, "Rows" -> {{Automatic}}}, 
                   GridBoxSpacings -> {"Columns" -> {{1}}, "Rows" -> {{0}}}], 
                  "Grid"]}}, GridBoxAlignment -> {"Columns" -> {{Center}}}, 
               AutoDelete -> False, 
               GridBoxItemSize -> {
                "Columns" -> {{Automatic}}, "Rows" -> {{Automatic}}}, 
               GridBoxSpacings -> {
                "Columns" -> {{Automatic}}, "Rows" -> {{Automatic}}}], 
              "Grid"], Alignment -> Left, AppearanceElements -> None, 
             ImageMargins -> {{5, 5}, {5, 5}}, ImageSizeAction -> 
             "ResizeToFit"], LineIndent -> 0, StripOnInput -> False], {
            Directive[12, FontFamily -> "Helvetica"], FontFamily -> "Arial"}, 
           Background -> Automatic, StripOnInput -> False], FrameStyle -> 
          Directive[
            AbsoluteThickness[0.7], 
            GrayLevel[0]], RoundingRadius -> 0, Background -> GrayLevel[1], 
          StripOnInput -> False], TraditionalForm]& ),
       Editable->True,
       InterpretationFunction:>(RowBox[{"LineLegend", "[", 
          RowBox[{
            RowBox[{"{", 
              RowBox[{
                RowBox[{"Directive", "[", 
                  RowBox[{
                    RowBox[{"EdgeForm", "[", "None", "]"}], ",", 
                    RowBox[{"Opacity", "[", "1.`", "]"}], ",", 
                    RowBox[{"AbsoluteThickness", "[", "1.6`", "]"}], ",", 
                    RowBox[{"FaceForm", "[", 
                    RowBox[{"Opacity", "[", "0.3`", "]"}], "]"}], ",", 
                    InterpretationBox[
                    ButtonBox[
                    TooltipBox[
                    GraphicsBox[{{
                    GrayLevel[0], 
                    RectangleBox[{0, 0}]}, {
                    GrayLevel[0], 
                    RectangleBox[{1, -1}]}, {
                    RGBColor[
                    Rational[23, 51], 
                    Rational[142, 255], 
                    Rational[193, 255]], 
                    RectangleBox[{0, -1}, {2, 1}]}}, DefaultBaseStyle -> 
                    "ColorSwatchGraphics", AspectRatio -> 1, Frame -> True, 
                    FrameStyle -> 
                    RGBColor[
                    0.3006535947712418, 0.3712418300653595, 
                    0.5045751633986928], FrameTicks -> None, PlotRangePadding -> 
                    None, ImageSize -> 
                    Dynamic[{
                    Automatic, 
                    1.35 (CurrentValue["FontCapHeight"]/AbsoluteCurrentValue[
                    Magnification])}]], 
                    StyleBox[
                    RowBox[{"RGBColor", "[", 
                    RowBox[{
                    FractionBox["23", "51"], ",", 
                    FractionBox["142", "255"], ",", 
                    FractionBox["193", "255"]}], "]"}], NumberMarks -> 
                    False]], Appearance -> None, BaseStyle -> {}, 
                    BaselinePosition -> Baseline, DefaultBaseStyle -> {}, 
                    ButtonFunction :> With[{Typeset`box$ = EvaluationBox[]}, 
                    If[
                    Not[
                    AbsoluteCurrentValue["Deployed"]], 
                    SelectionMove[Typeset`box$, All, Expression]; 
                    FrontEnd`Private`$ColorSelectorInitialAlpha = 1; 
                    FrontEnd`Private`$ColorSelectorInitialColor = RGBColor[
                    Rational[23, 51], 
                    Rational[142, 255], 
                    Rational[193, 255]]; 
                    FrontEnd`Private`$ColorSelectorUseMakeBoxes = True; 
                    MathLink`CallFrontEnd[
                    FrontEnd`AttachCell[Typeset`box$, 
                    FrontEndResource["RGBColorValueSelector"], {
                    0, {Left, Bottom}}, {Left, Top}, 
                    "ClosingActions" -> {
                    "SelectionDeparture", "ParentChanged", 
                    "EvaluatorQuit"}]]]], BaseStyle -> Inherited, Evaluator -> 
                    Automatic, Method -> "Preemptive"], 
                    RGBColor[
                    Rational[23, 51], 
                    Rational[142, 255], 
                    Rational[193, 255]], Editable -> False, Selectable -> 
                    False]}], "]"}], ",", 
                RowBox[{"Directive", "[", 
                  RowBox[{
                    RowBox[{"EdgeForm", "[", "None", "]"}], ",", 
                    RowBox[{"Opacity", "[", "1.`", "]"}], ",", 
                    RowBox[{"AbsoluteThickness", "[", "1.6`", "]"}], ",", 
                    RowBox[{"FaceForm", "[", 
                    RowBox[{"Opacity", "[", "0.3`", "]"}], "]"}], ",", 
                    InterpretationBox[
                    ButtonBox[
                    TooltipBox[
                    GraphicsBox[{{
                    GrayLevel[0], 
                    RectangleBox[{0, 0}]}, {
                    GrayLevel[0], 
                    RectangleBox[{1, -1}]}, {
                    RGBColor[
                    Rational[38, 51], 
                    Rational[212, 255], 
                    Rational[151, 255]], 
                    RectangleBox[{0, -1}, {2, 1}]}}, DefaultBaseStyle -> 
                    "ColorSwatchGraphics", AspectRatio -> 1, Frame -> True, 
                    FrameStyle -> 
                    RGBColor[
                    0.49673202614379086`, 0.5542483660130719, 
                    0.39477124183006534`], FrameTicks -> None, 
                    PlotRangePadding -> None, ImageSize -> 
                    Dynamic[{
                    Automatic, 
                    1.35 (CurrentValue["FontCapHeight"]/AbsoluteCurrentValue[
                    Magnification])}]], 
                    StyleBox[
                    RowBox[{"RGBColor", "[", 
                    RowBox[{
                    FractionBox["38", "51"], ",", 
                    FractionBox["212", "255"], ",", 
                    FractionBox["151", "255"]}], "]"}], NumberMarks -> 
                    False]], Appearance -> None, BaseStyle -> {}, 
                    BaselinePosition -> Baseline, DefaultBaseStyle -> {}, 
                    ButtonFunction :> With[{Typeset`box$ = EvaluationBox[]}, 
                    If[
                    Not[
                    AbsoluteCurrentValue["Deployed"]], 
                    SelectionMove[Typeset`box$, All, Expression]; 
                    FrontEnd`Private`$ColorSelectorInitialAlpha = 1; 
                    FrontEnd`Private`$ColorSelectorInitialColor = RGBColor[
                    Rational[38, 51], 
                    Rational[212, 255], 
                    Rational[151, 255]]; 
                    FrontEnd`Private`$ColorSelectorUseMakeBoxes = True; 
                    MathLink`CallFrontEnd[
                    FrontEnd`AttachCell[Typeset`box$, 
                    FrontEndResource["RGBColorValueSelector"], {
                    0, {Left, Bottom}}, {Left, Top}, 
                    "ClosingActions" -> {
                    "SelectionDeparture", "ParentChanged", 
                    "EvaluatorQuit"}]]]], BaseStyle -> Inherited, Evaluator -> 
                    Automatic, Method -> "Preemptive"], 
                    RGBColor[
                    Rational[38, 51], 
                    Rational[212, 255], 
                    Rational[151, 255]], Editable -> False, Selectable -> 
                    False]}], "]"}], ",", 
                RowBox[{"Directive", "[", 
                  RowBox[{
                    RowBox[{"EdgeForm", "[", "None", "]"}], ",", 
                    RowBox[{"Opacity", "[", "1.`", "]"}], ",", 
                    RowBox[{"AbsoluteThickness", "[", "1.6`", "]"}], ",", 
                    RowBox[{"FaceForm", "[", 
                    RowBox[{"Opacity", "[", "0.3`", "]"}], "]"}], ",", 
                    InterpretationBox[
                    ButtonBox[
                    TooltipBox[
                    GraphicsBox[{{
                    GrayLevel[0], 
                    RectangleBox[{0, 0}]}, {
                    GrayLevel[0], 
                    RectangleBox[{1, -1}]}, {
                    RGBColor[
                    Rational[71, 85], 
                    Rational[2, 5], 
                    Rational[77, 255]], 
                    RectangleBox[{0, -1}, {2, 1}]}}, DefaultBaseStyle -> 
                    "ColorSwatchGraphics", AspectRatio -> 1, Frame -> True, 
                    FrameStyle -> 
                    RGBColor[
                    0.5568627450980392, 0.26666666666666666`, 
                    0.20130718954248367`], FrameTicks -> None, 
                    PlotRangePadding -> None, ImageSize -> 
                    Dynamic[{
                    Automatic, 
                    1.35 (CurrentValue["FontCapHeight"]/AbsoluteCurrentValue[
                    Magnification])}]], 
                    StyleBox[
                    RowBox[{"RGBColor", "[", 
                    RowBox[{
                    FractionBox["71", "85"], ",", 
                    FractionBox["2", "5"], ",", 
                    FractionBox["77", "255"]}], "]"}], NumberMarks -> False]],
                     Appearance -> None, BaseStyle -> {}, BaselinePosition -> 
                    Baseline, DefaultBaseStyle -> {}, ButtonFunction :> 
                    With[{Typeset`box$ = EvaluationBox[]}, 
                    If[
                    Not[
                    AbsoluteCurrentValue["Deployed"]], 
                    SelectionMove[Typeset`box$, All, Expression]; 
                    FrontEnd`Private`$ColorSelectorInitialAlpha = 1; 
                    FrontEnd`Private`$ColorSelectorInitialColor = RGBColor[
                    Rational[71, 85], 
                    Rational[2, 5], 
                    Rational[77, 255]]; 
                    FrontEnd`Private`$ColorSelectorUseMakeBoxes = True; 
                    MathLink`CallFrontEnd[
                    FrontEnd`AttachCell[Typeset`box$,
[truncated: 3,040,172 more chars]
